# Supplementary material for: Linkages between changes in the 3D organization of the genome and transcription during myotube differentiation in vitro
Source: Skelet Muscle. 2017 Apr 5;7:5. doi: 10.1186/s13395-017-0122-1 (PMC5382473; doi:10.1186/s13395-017-0122-1)
Supplement: Supplementary file 4 — FPKM values for all genes. (XLS 6248 kb) [file 13395_2017_122_MOESM4_ESM.xls]

## Sheet: IPA_input_hiCRNA.xls
gene_id	Myoblats	Myotubes	log2(fold_change) (Myotubes vs Myoblasts)	q_value (Myotubes vs Myoblasts)	significant (Myotubes vs Myoblasts)	Myoblats	Myotubes (AraC+)	log2(fold_change) ( Myotubes_AraC+ vs Myoblasts)	q_value ( Myotubes_AraC+ vs Myoblasts)	significant ( Myotubes_AraC+ vs Myoblasts)	Myotubes	Myotubes (AraC+)	log2(fold_change) ( Myotubes_AraC+ vs Myotubes)	q_value ( Myotubes_AraC+ vs Myotubes)	significant ( Myotubes_AraC+ vs Myotubes)
0610005C13Rik	C1	C2	0	1	no	C1	C3	0	1	no	C2	C3	0	1	no
0610007P14Rik	C1	C2	-0.754627	0.000442098	yes	C1	C3	-1.42897	0.000232938	yes	C2	C3	-0.674342	0.00368221	yes
0610009B22Rik	C1	C2	1.02143	0.000232938	yes	C1	C3	1.20811	0.000232938	yes	C2	C3	0.186682	0.467961	no
0610009L18Rik	C1	C2	1.57358	1	no	C1	C3	2.55089	0.242252	no	C2	C3	0.977314	0.208426	no
0610009O20Rik	C1	C2	-0.0133381	0.966976	no	C1	C3	0.155007	0.559947	no	C2	C3	0.168346	0.516328	no
0610010B08Rik,Gm14308,OTTMUSG00000016609	C1	C2	0.277208	1	no	C1	C3	-0.324505	1	no	C2	C3	-0.601713	1	no
0610010F05Rik	C1	C2	-0.230625	0.292891	no	C1	C3	0.0783131	0.758163	no	C2	C3	0.308938	0.139223	no
0610010K14Rik	C1	C2	-0.751998	0.00191254	yes	C1	C3	-0.767966	0.00208053	yes	C2	C3	-0.0159682	0.966592	no
0610011F06Rik	C1	C2	1.61569	0.000232938	yes	C1	C3	2.61162	0.000232938	yes	C2	C3	0.995935	0.000442098	yes
0610012G03Rik	C1	C2	0.309988	0.376621	no	C1	C3	0.568233	0.0705319	no	C2	C3	0.258245	0.439895	no
0610030E20Rik	C1	C2	-0.147247	0.5961	no	C1	C3	-0.372467	0.129252	no	C2	C3	-0.22522	0.407344	no
0610031J06Rik	C1	C2	-0.322015	0.0911734	no	C1	C3	-0.406107	0.0300877	yes	C2	C3	-0.084092	0.725341	no
0610031O16Rik	C1	C2	0	1	no	C1	C3	0	1	no	C2	C3	0	1	no
0610037L13Rik	C1	C2	0.177736	0.500706	no	C1	C3	0.0314835	0.923578	no	C2	C3	-0.146252	0.585682	no
0610038B21Rik	C1	C2	-0.365507	0.771162	no	C1	C3	-0.51819	0.653841	no	C2	C3	-0.152683	0.909433	no
0610039K10Rik	C1	C2	-0.11963	1	no	C1	C3	-1.1392	1	no	C2	C3	-1.01957	1	no
0610040B10Rik	C1	C2	3.3979	0.379405	no	C1	C3	4.14906	0.378922	no	C2	C3	0.751161	0.367816	no
0610040F04Rik	C1	C2	0	1	no	C1	C3	inf	1	no	C2	C3	inf	1	no
0610040J01Rik	C1	C2	0.360147	1	no	C1	C3	#NAME?	1	no	C2	C3	#NAME?	1	no
0610043K17Rik	C1	C2	0	1	no	C1	C3	0	1	no	C2	C3	0	1	no
1010001N08Rik	C1	C2	0	1	no	C1	C3	0	1	no	C2	C3	0	1	no
1100001G20Rik	C1	C2	0	1	no	C1	C3	0	1	no	C2	C3	0	1	no
1110001J03Rik	C1	C2	-0.426748	0.403587	no	C1	C3	-0.479198	0.349946	no	C2	C3	-0.0524497	0.929007	no
1110002L01Rik	C1	C2	0.692674	0.10116	no	C1	C3	1.37035	0.00173772	yes	C2	C3	0.677674	0.0417859	yes
1110004E09Rik	C1	C2	-0.236177	0.381678	no	C1	C3	0.00378148	0.993905	no	C2	C3	0.239958	0.373369	no
1110004F10Rik	C1	C2	-0.113574	0.627933	no	C1	C3	-0.116302	0.618972	no	C2	C3	-0.00272803	0.99309	no
1110006O24Rik	C1	C2	-0.275744	1	no	C1	C3	0.850945	1	no	C2	C3	1.12669	1	no
1110007C09Rik	C1	C2	0.118579	0.652672	no	C1	C3	0.372545	0.0894743	no	C2	C3	0.253966	0.273203	no
1110008F13Rik	C1	C2	-0.471401	0.104035	no	C1	C3	-0.0466523	0.899626	no	C2	C3	0.424749	0.147626	no
1110008L16Rik	C1	C2	0.187217	0.83904	no	C1	C3	0.520365	0.54451	no	C2	C3	0.333149	0.700501	no
1110008P14Rik	C1	C2	1.20696	0.000232938	yes	C1	C3	1.41957	0.000232938	yes	C2	C3	0.212609	0.372704	no
1110012L19Rik	C1	C2	0.316373	0.264872	no	C1	C3	0.394485	0.150929	no	C2	C3	0.0781114	0.812929	no
1110015O18Rik	C1	C2	0	1	no	C1	C3	0	1	no	C2	C3	0	1	no
1110017D15Rik	C1	C2	-2.02042	1	no	C1	C3	-0.82399	1	no	C2	C3	1.19643	1	no
1110019D14Rik	C1	C2	1.77758	0.0054931	yes	C1	C3	1.88949	0.003527	yes	C2	C3	0.111915	0.816758	no
1110020A21Rik	C1	C2	3.33807	1	no	C1	C3	3.79392	1	no	C2	C3	0.455857	1	no
1110025L11Rik	C1	C2	0	1	no	C1	C3	0	1	no	C2	C3	0	1	no
1110028F11Rik	C1	C2	0	1	no	C1	C3	0	1	no	C2	C3	0	1	no
1110028F18Rik	C1	C2	inf	1	no	C1	C3	0	1	no	C2	C3	#NAME?	1	no
1110032A03Rik	C1	C2	1.7318	0.000232938	yes	C1	C3	1.68726	0.000232938	yes	C2	C3	-0.0445311	0.913329	no
1110032F04Rik	C1	C2	#NAME?	1	no	C1	C3	#NAME?	1	no	C2	C3	0	1	no
1110034G24Rik	C1	C2	-0.148147	0.800286	no	C1	C3	0.134861	0.810464	no	C2	C3	0.283008	0.601334	no
1110036E04Rik	C1	C2	0	1	no	C1	C3	0	1	no	C2	C3	0	1	no
1110037F02Rik	C1	C2	-0.39192	0.0326663	yes	C1	C3	-0.498417	0.00413868	yes	C2	C3	-0.106497	0.639466	no
1110038B12Rik	C1	C2	-0.458691	0.0394193	yes	C1	C3	-0.76084	0.000232938	yes	C2	C3	-0.30215	0.226241	no
1110038F14Rik	C1	C2	0.241946	0.34686	no	C1	C3	-0.0501164	0.876544	no	C2	C3	-0.292063	0.243796	no
1110046J04Rik	C1	C2	-0.574989	0.883507	no	C1	C3	-0.924567	0.832213	no	C2	C3	-0.349579	0.939011	no
1110051M20Rik	C1	C2	1.00508	0.000232938	yes	C1	C3	1.1086	0.000232938	yes	C2	C3	0.103516	0.675464	no
1110054M08Rik	C1	C2	-1.37152	1	no	C1	C3	-1.97958	1	no	C2	C3	-0.608058	1	no
1110057K04Rik	C1	C2	-0.280018	0.193073	no	C1	C3	-0.387532	0.0523828	no	C2	C3	-0.107514	0.673945	no
1110058L19Rik	C1	C2	0.491162	0.0739203	no	C1	C3	0.899461	0.00138857	yes	C2	C3	0.408299	0.102316	no
1110059E24Rik	C1	C2	-0.809386	0.00102278	yes	C1	C3	-1.16579	0.000232938	yes	C2	C3	-0.356406	0.201535	no
1110059G10Rik	C1	C2	0.00210394	0.992485	no	C1	C3	-0.158634	0.636901	no	C2	C3	-0.160738	0.629628	no
1110065P20Rik	C1	C2	0.546577	0.195762	no	C1	C3	0.609447	0.159388	no	C2	C3	0.0628708	0.90951	no
1190002F15Rik	C1	C2	-3.1087	0.010417	yes	C1	C3	-2.93554	0.00808296	yes	C2	C3	0.17316	1	no
1190002N15Rik	C1	C2	-0.815425	0.000232938	yes	C1	C3	-1.61474	0.000232938	yes	C2	C3	-0.799315	0.000232938	yes
1190003K10Rik	C1	C2	0	1	no	C1	C3	0	1	no	C2	C3	0	1	no
1190005I06Rik	C1	C2	-0.465181	0.580672	no	C1	C3	-0.206507	0.811815	no	C2	C3	0.258674	1	no
1190007I07Rik	C1	C2	0.392658	0.537016	no	C1	C3	1.6056	0.0024064	yes	C2	C3	1.21295	0.013796	yes
1200014J11Rik	C1	C2	-0.269366	0.204659	no	C1	C3	-0.424401	0.0300877	yes	C2	C3	-0.155035	0.511422	no
1300002E11Rik	C1	C2	-0.168412	0.819211	no	C1	C3	0.245755	0.722484	no	C2	C3	0.414166	0.532356	no
1300002K09Rik	C1	C2	0	1	no	C1	C3	0	1	no	C2	C3	0	1	no
1300017J02Rik	C1	C2	inf	1	no	C1	C3	0	1	no	C2	C3	#NAME?	1	no
1500004A13Rik	C1	C2	0.126631	1	no	C1	C3	0.364372	1	no	C2	C3	0.237741	1	no
1500009C09Rik	C1	C2	inf	1	no	C1	C3	inf	1	no	C2	C3	-0.0328796	1	no
1500009L16Rik	C1	C2	-0.913698	1	no	C1	C3	#NAME?	1	no	C2	C3	#NAME?	1	no
1500011B03Rik	C1	C2	0.543187	0.178857	no	C1	C3	0.424563	0.318766	no	C2	C3	-0.118623	0.810435	no
1500011K16Rik	C1	C2	0.753933	0.00289517	yes	C1	C3	1.12093	0.000232938	yes	C2	C3	0.366999	0.134807	no
1500012F01Rik	C1	C2	-0.270849	0.409001	no	C1	C3	-0.175497	0.617223	no	C2	C3	0.0953519	0.817525	no
1500012K07Rik	C1	C2	inf	1	no	C1	C3	inf	1	no	C2	C3	4.59016	1	no
1500015A07Rik	C1	C2	0.607226	1	no	C1	C3	1.11027	1	no	C2	C3	0.503039	1	no
1500015L24Rik	C1	C2	0	1	no	C1	C3	inf	1	no	C2	C3	inf	1	no
1500015O10Rik	C1	C2	inf	0.000232938	yes	C1	C3	inf	0.000232938	yes	C2	C3	1.39834	0.016559	yes
1500017E21Rik	C1	C2	4.70865	0.000232938	yes	C1	C3	5.78783	0.000232938	yes	C2	C3	1.07918	0.000232938	yes
1600002D24Rik	C1	C2	0	1	no	C1	C3	inf	1	no	C2	C3	inf	1	no
1600002H07Rik	C1	C2	-1.49542	0.000232938	yes	C1	C3	-0.990813	0.0024064	yes	C2	C3	0.504608	0.1956	no
1600002K03Rik	C1	C2	-0.450835	0.935563	no	C1	C3	0.0824521	0.977688	no	C2	C3	0.533287	0.930357	no
1600010M07Rik	C1	C2	0	1	no	C1	C3	0	1	no	C2	C3	0	1	no
1600012H06Rik	C1	C2	0.974124	0.0130435	yes	C1	C3	1.04335	0.00808296	yes	C2	C3	0.0692263	0.864482	no
1600014C10Rik	C1	C2	0.188632	0.580523	no	C1	C3	0.965117	0.000232938	yes	C2	C3	0.776485	0.00305611	yes
1600014C23Rik	C1	C2	0	1	no	C1	C3	inf	1	no	C2	C3	inf	1	no
1600014K23Rik	C1	C2	0	1	no	C1	C3	0	1	no	C2	C3	0	1	no
1600015I10Rik	C1	C2	0	1	no	C1	C3	0	1	no	C2	C3	0	1	no
1600016N20Rik	C1	C2	1.23141	1	no	C1	C3	1.1255	1	no	C2	C3	-0.105918	1	no
1600019K03Rik	C1	C2	0	1	no	C1	C3	0	1	no	C2	C3	0	1	no
1600020E01Rik	C1	C2	0.548202	0.192149	no	C1	C3	0.299969	0.528175	no	C2	C3	-0.248233	0.582269	no
1600023N17Rik	C1	C2	0.687351	1	no	C1	C3	-0.920704	1	no	C2	C3	-1.60806	1	no
1600025M17Rik	C1	C2	0	1	no	C1	C3	0	1	no	C2	C3	0	1	no
1600027J07Rik	C1	C2	2.57798	0.242252	no	C1	C3	0.405697	1	no	C2	C3	-2.17229	0.0691907	no
1600029I14Rik	C1	C2	0	1	no	C1	C3	0	1	no	C2	C3	0	1	no
1600029O15Rik	C1	C2	0	1	no	C1	C3	0	1	no	C2	C3	0	1	no
1700001C02Rik	C1	C2	0	1	no	C1	C3	0	1	no	C2	C3	0	1	no
1700001C19Rik	C1	C2	0	1	no	C1	C3	inf	1	no	C2	C3	inf	1	no
1700001D01Rik	C1	C2	0	1	no	C1	C3	0	1	no	C2	C3	0	1	no
1700001F09Rik	C1	C2	0	1	no	C1	C3	0	1	no	C2	C3	0	1	no
1700001G11Rik	C1	C2	-1.47273	1	no	C1	C3	1.53238	1	no	C2	C3	3.00511	1	no
1700001G17Rik	C1	C2	0	1	no	C1	C3	0	1	no	C2	C3	0	1	no
1700001J03Rik	C1	C2	0	1	no	C1	C3	0	1	no	C2	C3	0	1	no
1700001J11Rik	C1	C2	-0.849627	1	no	C1	C3	-0.917789	1	no	C2	C3	-0.0681614	1	no
1700001K19Rik	C1	C2	inf	1	no	C1	C3	0	1	no	C2	C3	#NAME?	1	no
1700001K23Rik	C1	C2	0	1	no	C1	C3	0	1	no	C2	C3	0	1	no
1700001L05Rik	C1	C2	1.30459	1	no	C1	C3	0.103086	1	no	C2	C3	-1.2015	1	no
1700001L19Rik	C1	C2	#NAME?	1	no	C1	C3	#NAME?	1	no	C2	C3	0	1	no
1700001O22Rik	C1	C2	0	1	no	C1	C3	0	1	no	C2	C3	0	1	no
1700001P01Rik	C1	C2	0	1	no	C1	C3	inf	1	no	C2	C3	inf	1	no
1700003C15Rik	C1	C2	0	1	no	C1	C3	0	1	no	C2	C3	0	1	no
1700003D09Rik	C1	C2	0	1	no	C1	C3	0	1	no	C2	C3	0	1	no
1700003E16Rik	C1	C2	-0.360167	1	no	C1	C3	-0.372614	1	no	C2	C3	-0.0124468	1	no
1700003E24Rik	C1	C2	0	1	no	C1	C3	0	1	no	C2	C3	0	1	no
1700003F12Rik	C1	C2	1.00556	0.175489	no	C1	C3	-0.420621	1	no	C2	C3	-1.42618	0.109811	no
1700003G13Rik	C1	C2	0	1	no	C1	C3	0	1	no	C2	C3	0	1	no
1700003G18Rik	C1	C2	0	1	no	C1	C3	0	1	no	C2	C3	0	1	no
1700003H04Rik	C1	C2	0	1	no	C1	C3	0	1	no	C2	C3	0	1	no
1700003L19Rik	C1	C2	0	1	no	C1	C3	0	1	no	C2	C3	0	1	no
1700003M02Rik	C1	C2	#NAME?	1	no	C1	C3	-1.52833	1	no	C2	C3	inf	1	no
1700003M07Rik	C1	C2	0	1	no	C1	C3	0	1	no	C2	C3	0	1	no
1700003P14Rik	C1	C2	0	1	no	C1	C3	0	1	no	C2	C3	0	1	no
1700006A11Rik	C1	C2	0	1	no	C1	C3	0	1	no	C2	C3	0	1	no
1700006E09Rik	C1	C2	0	1	no	C1	C3	0	1	no	C2	C3	0	1	no
1700006F04Rik	C1	C2	0	1	no	C1	C3	0	1	no	C2	C3	0	1	no
1700006H21Rik	C1	C2	0	1	no	C1	C3	0	1	no	C2	C3	0	1	no
1700007B14Rik	C1	C2	0	1	no	C1	C3	0	1	no	C2	C3	0	1	no
1700007F19Rik	C1	C2	0	1	no	C1	C3	0	1	no	C2	C3	0	1	no
1700007G11Rik	C1	C2	-1.26698	1	no	C1	C3	#NAME?	1	no	C2	C3	#NAME?	1	no
1700007J10Rik	C1	C2	0	1	no	C1	C3	0	1	no	C2	C3	0	1	no
1700007K09Rik	C1	C2	0	1	no	C1	C3	0	1	no	C2	C3	0	1	no
1700007K13Rik	C1	C2	0.039173	1	no	C1	C3	2.54892	1	no	C2	C3	2.50974	1	no
1700007L15Rik	C1	C2	0.131651	0.883586	no	C1	C3	1.00248	0.125977	no	C2	C3	0.870833	0.187725	no
1700007P06Rik	C1	C2	0	1	no	C1	C3	inf	1	no	C2	C3	inf	1	no
1700008F21Rik	C1	C2	0	1	no	C1	C3	0	1	no	C2	C3	0	1	no
1700008I05Rik	C1	C2	6.3347	0.110903	no	C1	C3	7.09195	0.110903	no	C2	C3	0.757255	0.00337325	yes
1700008J07Rik	C1	C2	0.406962	1	no	C1	C3	0.286924	1	no	C2	C3	-0.120038	1	no
1700008K24Rik	C1	C2	0	1	no	C1	C3	0	1	no	C2	C3	0	1	no
1700008O03Rik	C1	C2	0	1	no	C1	C3	0	1	no	C2	C3	0	1	no
1700008P02Rik	C1	C2	0	1	no	C1	C3	0	1	no	C2	C3	0	1	no
1700009C05Rik	C1	C2	0	1	no	C1	C3	0	1	no	C2	C3	0	1	no
1700009J07Rik	C1	C2	0	1	no	C1	C3	0	1	no	C2	C3	0	1	no
1700009N14Rik	C1	C2	-0.808615	1	no	C1	C3	-0.894028	1	no	C2	C3	-0.085413	1	no
1700009P17Rik	C1	C2	0.149349	1	no	C1	C3	1.62504	1	no	C2	C3	1.47569	1	no
1700010B08Rik	C1	C2	0	1	no	C1	C3	0	1	no	C2	C3	0	1	no
1700010D01Rik	C1	C2	0	1	no	C1	C3	inf	1	no	C2	C3	inf	1	no
1700010I02Rik	C1	C2	0	1	no	C1	C3	0	1	no	C2	C3	0	1	no
1700010I14Rik	C1	C2	#NAME?	1	no	C1	C3	#NAME?	1	no	C2	C3	0	1	no
1700010J16Rik	C1	C2	0	1	no	C1	C3	0	1	no	C2	C3	0	1	no
1700010K23Rik	C1	C2	0	1	no	C1	C3	0	1	no	C2	C3	0	1	no
1700011A15Rik	C1	C2	0	1	no	C1	C3	0	1	no	C2	C3	0	1	no
1700011B04Rik	C1	C2	0	1	no	C1	C3	0	1	no	C2	C3	0	1	no
1700011E24Rik	C1	C2	0	1	no	C1	C3	0	1	no	C2	C3	0	1	no
1700011H14Rik	C1	C2	0	1	no	C1	C3	inf	1	no	C2	C3	inf	1	no
1700011I03Rik	C1	C2	inf	1	no	C1	C3	inf	1	no	C2	C3	1.36875	1	no
1700011L22Rik	C1	C2	0	1	no	C1	C3	0	1	no	C2	C3	0	1	no
1700011M02Rik	C1	C2	0	1	no	C1	C3	0	1	no	C2	C3	0	1	no
1700012A03Rik	C1	C2	0	1	no	C1	C3	0	1	no	C2	C3	0	1	no
1700012B07Rik	C1	C2	inf	1	no	C1	C3	0	1	no	C2	C3	#NAME?	1	no
1700012B09Rik	C1	C2	-2.23375	0.00337325	yes	C1	C3	-0.874857	0.0350943	yes	C2	C3	1.35889	0.0404085	yes
1700012D01Rik	C1	C2	0.415713	1	no	C1	C3	1.37969	1	no	C2	C3	0.963981	1	no
1700012D14Rik	C1	C2	1.87087	1	no	C1	C3	1.23327	1	no	C2	C3	-0.637595	1	no
1700012I11Rik	C1	C2	0	1	no	C1	C3	0	1	no	C2	C3	0	1	no
1700012L04Rik	C1	C2	0	1	no	C1	C3	0	1	no	C2	C3	0	1	no
1700012P22Rik	C1	C2	0	1	no	C1	C3	0	1	no	C2	C3	0	1	no
1700013D24Rik	C1	C2	0	1	no	C1	C3	0	1	no	C2	C3	0	1	no
1700013F07Rik	C1	C2	0	1	no	C1	C3	inf	1	no	C2	C3	inf	1	no
1700013G24Rik	C1	C2	inf	1	no	C1	C3	inf	1	no	C2	C3	-0.702468	1	no
1700013H16Rik	C1	C2	#NAME?	1	no	C1	C3	#NAME?	1	no	C2	C3	0	1	no
1700015E13Rik	C1	C2	0	1	no	C1	C3	0	1	no	C2	C3	0	1	no
1700015F17Rik	C1	C2	0	1	no	C1	C3	0	1	no	C2	C3	0	1	no
1700015G11Rik	C1	C2	0	1	no	C1	C3	0	1	no	C2	C3	0	1	no
1700016C15Rik	C1	C2	-0.257581	1	no	C1	C3	0.933713	1	no	C2	C3	1.19129	1	no
1700016D06Rik	C1	C2	inf	1	no	C1	C3	inf	1	no	C2	C3	-0.0416592	1	no
1700016G22Rik	C1	C2	0	1	no	C1	C3	0	1	no	C2	C3	0	1	no
1700016H13Rik	C1	C2	0	1	no	C1	C3	0	1	no	C2	C3	0	1	no
1700016K19Rik	C1	C2	0	1	no	C1	C3	0	1	no	C2	C3	0	1	no
1700016L04Rik	C1	C2	0	1	no	C1	C3	0	1	no	C2	C3	0	1	no
1700016L21Rik	C1	C2	0	1	no	C1	C3	0	1	no	C2	C3	0	1	no
1700016P04Rik	C1	C2	0	1	no	C1	C3	0	1	no	C2	C3	0	1	no
1700017B05Rik	C1	C2	-0.190306	0.424792	no	C1	C3	0.0359673	0.899023	no	C2	C3	0.226273	0.324986	no
1700017D01Rik	C1	C2	0	1	no	C1	C3	0	1	no	C2	C3	0	1	no
1700017G19Rik	C1	C2	0	1	no	C1	C3	0	1	no	C2	C3	0	1	no
1700017J07Rik	C1	C2	0	1	no	C1	C3	0	1	no	C2	C3	0	1	no
1700017N19Rik	C1	C2	0	1	no	C1	C3	inf	1	no	C2	C3	inf	1	no
1700018A04Rik	C1	C2	#NAME?	1	no	C1	C3	#NAME?	1	no	C2	C3	0	1	no
1700018B08Rik	C1	C2	0	1	no	C1	C3	0	1	no	C2	C3	0	1	no
1700018B24Rik	C1	C2	0	1	no	C1	C3	0	1	no	C2	C3	0	1	no
1700018C11Rik	C1	C2	0	1	no	C1	C3	0	1	no	C2	C3	0	1	no
1700018F24Rik	C1	C2	0	1	no	C1	C3	0	1	no	C2	C3	0	1	no
1700018G05Rik	C1	C2	0	1	no	C1	C3	0	1	no	C2	C3	0	1	no
1700018L02Rik	C1	C2	0.147875	0.927425	no	C1	C3	-0.353225	0.82534	no	C2	C3	-0.501101	0.75538	no
1700019A02Rik	C1	C2	inf	1	no	C1	C3	0	1	no	C2	C3	#NAME?	1	no
1700019B03Rik	C1	C2	0	1	no	C1	C3	inf	1	no	C2	C3	inf	1	no
1700019B21Rik	C1	C2	0	1	no	C1	C3	0	1	no	C2	C3	0	1	no
1700019D03Rik	C1	C2	#NAME?	1	no	C1	C3	#NAME?	1	no	C2	C3	0	1	no
1700019E08Rik	C1	C2	0	1	no	C1	C3	0	1	no	C2	C3	0	1	no
1700019G17Rik	C1	C2	0.731276	1	no	C1	C3	0.128218	1	no	C2	C3	-0.603058	1	no
1700019G24Rik	C1	C2	0	1	no	C1	C3	0	1	no	C2	C3	0	1	no
1700019L03Rik	C1	C2	0.509854	1	no	C1	C3	-0.0995378	1	no	C2	C3	-0.609392	1	no
1700019M22Rik	C1	C2	0	1	no	C1	C3	0	1	no	C2	C3	0	1	no
1700019N19Rik	C1	C2	0	1	no	C1	C3	0	1	no	C2	C3	0	1	no
1700019O17Rik	C1	C2	0	1	no	C1	C3	0	1	no	C2	C3	0	1	no
1700020A23Rik	C1	C2	0	1	no	C1	C3	0	1	no	C2	C3	0	1	no
1700020D05Rik	C1	C2	-0.823306	1	no	C1	C3	-0.959967	1	no	C2	C3	-0.136662	1	no
1700020G17Rik	C1	C2	0	1	no	C1	C3	0	1	no	C2	C3	0	1	no
1700020I14Rik	C1	C2	1.13042	0.000232938	yes	C1	C3	1.15705	0.000232938	yes	C2	C3	0.026627	0.918895	no
1700020L24Rik	C1	C2	-0.606182	0.373744	no	C1	C3	-1.04819	0.152851	no	C2	C3	-0.442005	1	no
1700020M21Rik	C1	C2	0	1	no	C1	C3	0	1	no	C2	C3	0	1	no
1700020N01Rik	C1	C2	0	1	no	C1	C3	0	1	no	C2	C3	0	1	no
1700020N15Rik	C1	C2	0	1	no	C1	C3	0	1	no	C2	C3	0	1	no
1700020N18Rik	C1	C2	0	1	no	C1	C3	0	1	no	C2	C3	0	1	no
1700021F05Rik	C1	C2	0.539149	0.022646	yes	C1	C3	0.83553	0.000232938	yes	C2	C3	0.296381	0.1958	no
1700021F07Rik	C1	C2	0	1	no	C1	C3	0	1	no	C2	C3	0	1	no
1700021K19Rik	C1	C2	0.216651	0.308538	no	C1	C3	0.145329	0.518519	no	C2	C3	-0.0713214	0.770094	no
1700021N21Rik	C1	C2	inf	1	no	C1	C3	0	1	no	C2	C3	#NAME?	1	no
1700022A21Rik	C1	C2	0	1	no	C1	C3	0	1	no	C2	C3	0	1	no
1700022A22Rik	C1	C2	0	1	no	C1	C3	0	1	no	C2	C3	0	1	no
1700022E09Rik	C1	C2	0	1	no	C1	C3	0	1	no	C2	C3	0	1	no
1700022H16Rik	C1	C2	0	1	no	C1	C3	0	1	no	C2	C3	0	1	no
1700022I11Rik	C1	C2	0	1	no	C1	C3	inf	1	no	C2	C3	inf	1	no
1700023C21Rik	C1	C2	0	1	no	C1	C3	0	1	no	C2	C3	0	1	no
1700023E05Rik	C1	C2	0	1	no	C1	C3	0	1	no	C2	C3	0	1	no
1700023F02Rik	C1	C2	0	1	no	C1	C3	0	1	no	C2	C3	0	1	no
1700023F06Rik	C1	C2	0	1	no	C1	C3	inf	1	no	C2	C3	inf	1	no
1700023L04Rik	C1	C2	0	1	no	C1	C3	0	1	no	C2	C3	0	1	no
1700024B18Rik	C1	C2	0	1	no	C1	C3	0	1	no	C2	C3	0	1	no
1700024F13Rik	C1	C2	0	1	no	C1	C3	0	1	no	C2	C3	0	1	no
1700024G13Rik	C1	C2	0	1	no	C1	C3	0	1	no	C2	C3	0	1	no
1700024P04Rik	C1	C2	0	1	no	C1	C3	0	1	no	C2	C3	0	1	no
1700024P16Rik	C1	C2	-3.36184	1	no	C1	C3	-0.715209	1	no	C2	C3	2.64663	1	no
1700025B11Rik	C1	C2	0	1	no	C1	C3	0	1	no	C2	C3	0	1	no
1700025C18Rik	C1	C2	0	1	no	C1	C3	0	1	no	C2	C3	0	1	no
1700025F22Rik	C1	C2	0	1	no	C1	C3	0	1	no	C2	C3	0	1	no
1700025F24Rik	C1	C2	inf	1	no	C1	C3	0	1	no	C2	C3	#NAME?	1	no
1700025G04Rik	C1	C2	-1.61053	0.000232938	yes	C1	C3	-1.84156	0.000232938	yes	C2	C3	-0.231033	1	no
1700025K24Rik	C1	C2	0	1	no	C1	C3	0	1	no	C2	C3	0	1	no
1700025M24Rik	C1	C2	0	1	no	C1	C3	0	1	no	C2	C3	0	1	no
1700025N23Rik	C1	C2	0	1	no	C1	C3	0	1	no	C2	C3	0	1	no
1700026D08Rik	C1	C2	-0.947273	1	no	C1	C3	#NAME?	1	no	C2	C3	#NAME?	1	no
1700026D11Rik	C1	C2	0	1	no	C1	C3	0	1	no	C2	C3	0	1	no
1700026F02Rik	C1	C2	0	1	no	C1	C3	0	1	no	C2	C3	0	1	no
1700026L06Rik	C1	C2	-0.213352	1	no	C1	C3	-0.624981	1	no	C2	C3	-0.411629	1	no
1700027A15Rik	C1	C2	0	1	no	C1	C3	0	1	no	C2	C3	0	1	no
1700027F09Rik	C1	C2	0	1	no	C1	C3	0	1	no	C2	C3	0	1	no
1700027H10Rik	C1	C2	0	1	no	C1	C3	0	1	no	C2	C3	0	1	no
1700027I24Rik	C1	C2	0	1	no	C1	C3	0	1	no	C2	C3	0	1	no
1700027J07Rik	C1	C2	0	1	no	C1	C3	0	1	no	C2	C3	0	1	no
1700028B04Rik	C1	C2	0	1	no	C1	C3	0	1	no	C2	C3	0	1	no
1700028D13Rik	C1	C2	0	1	no	C1	C3	0	1	no	C2	C3	0	1	no
1700028E10Rik	C1	C2	inf	1	no	C1	C3	inf	1	no	C2	C3	-1.28342	1	no
1700028I16Rik	C1	C2	0.129363	1	no	C1	C3	-0.777695	1	no	C2	C3	-0.907058	1	no
1700028J19Rik	C1	C2	0.379529	1	no	C1	C3	-1.17565	1	no	C2	C3	-1.55518	1	no
1700028K03Rik	C1	C2	-0.463737	1	no	C1	C3	#NAME?	1	no	C2	C3	#NAME?	1	no
1700028M03Rik	C1	C2	0	1	no	C1	C3	0	1	no	C2	C3	0	1	no
1700028P14Rik	C1	C2	0	1	no	C1	C3	0	1	no	C2	C3	0	1	no
1700028P15Rik	C1	C2	0	1	no	C1	C3	0	1	no	C2	C3	0	1	no
1700029B22Rik	C1	C2	0	1	no	C1	C3	0	1	no	C2	C3	0	1	no
1700029F12Rik	C1	C2	0	1	no	C1	C3	0	1	no	C2	C3	0	1	no
1700029H14Rik	C1	C2	inf	1	no	C1	C3	0	1	no	C2	C3	#NAME?	1	no
1700029I15Rik	C1	C2	0	1	no	C1	C3	inf	1	no	C2	C3	inf	1	no
1700029J03Rik	C1	C2	0	1	no	C1	C3	0	1	no	C2	C3	0	1	no
1700029J07Rik	C1	C2	0.643575	1	no	C1	C3	1.53127	1	no	C2	C3	0.887692	1	no
1700029M20Rik	C1	C2	inf	1	no	C1	C3	inf	1	no	C2	C3	-0.038734	1	no
1700029N11Rik	C1	C2	0	1	no	C1	C3	0	1	no	C2	C3	0	1	no
1700029P11Rik	C1	C2	0	1	no	C1	C3	0	1	no	C2	C3	0	1	no
1700030A11Rik	C1	C2	0	1	no	C1	C3	0	1	no	C2	C3	0	1	no
1700030C10Rik	C1	C2	inf	1	no	C1	C3	0	1	no	C2	C3	#NAME?	1	no
1700030F04Rik	C1	C2	0	1	no	C1	C3	0	1	no	C2	C3	0	1	no
1700030F18Rik	C1	C2	0	1	no	C1	C3	inf	1	no	C2	C3	inf	1	no
1700030J22Rik	C1	C2	0.562906	1	no	C1	C3	0.435094	1	no	C2	C3	-0.127811	1	no
1700030K09Rik	C1	C2	0.0613651	0.935857	no	C1	C3	0.340693	0.588908	no	C2	C3	0.279328	0.651453	no
1700030L20Rik	C1	C2	0.123423	1	no	C1	C3	-0.90662	1	no	C2	C3	-1.03004	1	no
1700030M09Rik	C1	C2	0	1	no	C1	C3	0	1	no	C2	C3	0	1	no
1700030N03Rik	C1	C2	0	1	no	C1	C3	0	1	no	C2	C3	0	1	no
1700030O20Rik	C1	C2	0	1	no	C1	C3	inf	1	no	C2	C3	inf	1	no
1700031A10Rik	C1	C2	-0.0176169	1	no	C1	C3	0.116381	1	no	C2	C3	0.133998	1	no
1700031F05Rik	C1	C2	0	1	no	C1	C3	inf	1	no	C2	C3	inf	1	no
1700031M16Rik	C1	C2	0	1	no	C1	C3	0	1	no	C2	C3	0	1	no
1700031P21Rik	C1	C2	0	1	no	C1	C3	0	1	no	C2	C3	0	1	no
1700034E13Rik	C1	C2	#NAME?	1	no	C1	C3	#NAME?	1	no	C2	C3	0	1	no
1700034F02Rik	C1	C2	2.1256	1	no	C1	C3	1.68832	1	no	C2	C3	-0.43728	1	no
1700034G24Rik	C1	C2	0	1	no	C1	C3	0	1	no	C2	C3	0	1	no
1700034H15Rik	C1	C2	#NAME?	1	no	C1	C3	1.19251	1	no	C2	C3	inf	1	no
1700034I23Rik	C1	C2	0	1	no	C1	C3	0	1	no	C2	C3	0	1	no
1700034J05Rik	C1	C2	0	1	no	C1	C3	0	1	no	C2	C3	0	1	no
1700034K08Rik	C1	C2	0	1	no	C1	C3	0	1	no	C2	C3	0	1	no
1700034O15Rik	C1	C2	0	1	no	C1	C3	0	1	no	C2	C3	0	1	no
1700034P13Rik	C1	C2	0.117836	0.904782	no	C1	C3	-0.32634	0.733928	no	C2	C3	-0.444176	0.610955	no
1700036G14Rik	C1	C2	0	1	no	C1	C3	0	1	no	C2	C3	0	1	no
1700037C18Rik	C1	C2	0.13633	0.839564	no	C1	C3	0.117854	0.860311	no	C2	C3	-0.0184766	0.973014	no
1700037H04Rik	C1	C2	-1.08842	0.188299	no	C1	C3	-0.891454	0.259651	no	C2	C3	0.196967	0.862275	no
1700039E15Rik	C1	C2	0	1	no	C1	C3	0	1	no	C2	C3	0	1	no
1700039E22Rik	C1	C2	0	1	no	C1	C3	0	1	no	C2	C3	0	1	no
1700040L02Rik	C1	C2	0	1	no	C1	C3	0	1	no	C2	C3	0	1	no
1700041C23Rik	C1	C2	0	1	no	C1	C3	0	1	no	C2	C3	0	1	no
1700041M19Rik	C1	C2	0	1	no	C1	C3	0	1	no	C2	C3	0	1	no
1700042B14Rik	C1	C2	0	1	no	C1	C3	0	1	no	C2	C3	0	1	no
1700042G07Rik	C1	C2	inf	1	no	C1	C3	0	1	no	C2	C3	#NAME?	1	no
1700042G15Rik	C1	C2	inf	1	no	C1	C3	0	1	no	C2	C3	#NAME?	1	no
1700042O10Rik	C1	C2	inf	1	no	C1	C3	inf	1	no	C2	C3	1.98503	1	no
1700044C05Rik	C1	C2	0	1	no	C1	C3	0	1	no	C2	C3	0	1	no
1700044K03Rik	C1	C2	0	1	no	C1	C3	0	1	no	C2	C3	0	1	no
1700045H11Rik	C1	C2	0	1	no	C1	C3	0	1	no	C2	C3	0	1	no
1700046C09Rik	C1	C2	0	1	no	C1	C3	0	1	no	C2	C3	0	1	no
1700047A11Rik	C1	C2	0	1	no	C1	C3	0	1	no	C2	C3	0	1	no
1700047E10Rik	C1	C2	0	1	no	C1	C3	0	1	no	C2	C3	0	1	no
1700047G03Rik	C1	C2	0	1	no	C1	C3	0	1	no	C2	C3	0	1	no
1700047L14Rik	C1	C2	0	1	no	C1	C3	0	1	no	C2	C3	0	1	no
1700047M11Rik	C1	C2	inf	1	no	C1	C3	0	1	no	C2	C3	#NAME?	1	no
1700048M11Rik	C1	C2	0.156627	1	no	C1	C3	#NAME?	1	no	C2	C3	#NAME?	1	no
1700048O20Rik	C1	C2	0	1	no	C1	C3	0	1	no	C2	C3	0	1	no
1700049E15Rik	C1	C2	0	1	no	C1	C3	inf	1	no	C2	C3	inf	1	no
1700049E22Rik	C1	C2	0	1	no	C1	C3	0	1	no	C2	C3	0	1	no
1700049G17Rik	C1	C2	0.606511	0.0746708	no	C1	C3	0.88612	0.00752159	yes	C2	C3	0.279609	0.397168	no
1700049L16Rik	C1	C2	0	1	no	C1	C3	0	1	no	C2	C3	0	1	no
1700051A21Rik	C1	C2	0	1	no	C1	C3	0	1	no	C2	C3	0	1	no
1700052I22Rik	C1	C2	0	1	no	C1	C3	0	1	no	C2	C3	0	1	no
1700052K11Rik	C1	C2	0.347947	0.375969	no	C1	C3	0.62795	0.0778709	no	C2	C3	0.280003	0.460376	no
1700052N19Rik	C1	C2	-0.156273	0.531709	no	C1	C3	-0.151611	0.549121	no	C2	C3	0.00466199	0.985737	no
1700054A03Rik	C1	C2	0	1	no	C1	C3	0	1	no	C2	C3	0	1	no
1700054K19Rik	C1	C2	0	1	no	C1	C3	0	1	no	C2	C3	0	1	no
1700054M17Rik	C1	C2	0	1	no	C1	C3	0	1	no	C2	C3	0	1	no
1700054O13Rik	C1	C2	0	1	no	C1	C3	inf	1	no	C2	C3	inf	1	no
1700055C04Rik	C1	C2	0	1	no	C1	C3	0	1	no	C2	C3	0	1	no
1700055N04Rik	C1	C2	inf	0.000232938	yes	C1	C3	inf	0.000232938	yes	C2	C3	-0.550545	0.080693	no
1700056E22Rik	C1	C2	-3.75788	1	no	C1	C3	-1.36375	1	no	C2	C3	2.39413	1	no
1700057G04Rik	C1	C2	0	1	no	C1	C3	0	1	no	C2	C3	0	1	no
1700057H15Rik	C1	C2	0	1	no	C1	C3	0	1	no	C2	C3	0	1	no
1700060C16Rik	C1	C2	0	1	no	C1	C3	0	1	no	C2	C3	0	1	no
1700060C20Rik	C1	C2	0	1	no	C1	C3	0	1	no	C2	C3	0	1	no
1700061F12Rik	C1	C2	0	1	no	C1	C3	0	1	no	C2	C3	0	1	no
1700061G19Rik	C1	C2	0	1	no	C1	C3	0	1	no	C2	C3	0	1	no
1700061I17Rik	C1	C2	#NAME?	1	no	C1	C3	1.61214	1	no	C2	C3	inf	1	no
1700063A18Rik	C1	C2	0	1	no	C1	C3	0	1	no	C2	C3	0	1	no
1700063D05Rik	C1	C2	0	1	no	C1	C3	0	1	no	C2	C3	0	1	no
1700063O14Rik	C1	C2	0	1	no	C1	C3	0	1	no	C2	C3	0	1	no
1700064J06Rik	C1	C2	0	1	no	C1	C3	0	1	no	C2	C3	0	1	no
1700064M15Rik	C1	C2	0	1	no	C1	C3	0	1	no	C2	C3	0	1	no
1700065D16Rik	C1	C2	0	1	no	C1	C3	inf	1	no	C2	C3	inf	1	no
1700065I16Rik	C1	C2	0	1	no	C1	C3	0	1	no	C2	C3	0	1	no
1700065J11Rik	C1	C2	0	1	no	C1	C3	0	1	no	C2	C3	0	1	no
1700065J18Rik	C1	C2	0	1	no	C1	C3	inf	1	no	C2	C3	inf	1	no
1700065L07Rik	C1	C2	0	1	no	C1	C3	0	1	no	C2	C3	0	1	no
1700065O20Rik	C1	C2	0	1	no	C1	C3	0	1	no	C2	C3	0	1	no
1700066B17Rik	C1	C2	0	1	no	C1	C3	0	1	no	C2	C3	0	1	no
1700066B19Rik	C1	C2	inf	1	no	C1	C3	inf	1	no	C2	C3	-0.0387906	1	no
1700066M21Rik	C1	C2	-0.809662	0.000837118	yes	C1	C3	-0.530884	0.0198794	yes	C2	C3	0.278778	0.308405	no
1700066N21Rik	C1	C2	0	1	no	C1	C3	0	1	no	C2	C3	0	1	no
1700066O22Rik	C1	C2	0	1	no	C1	C3	0	1	no	C2	C3	0	1	no
1700067G17Rik	C1	C2	0	1	no	C1	C3	0	1	no	C2	C3	0	1	no
1700067K01Rik	C1	C2	inf	1	no	C1	C3	0	1	no	C2	C3	#NAME?	1	no
1700067P10Rik	C1	C2	0	1	no	C1	C3	0	1	no	C2	C3	0	1	no
1700069L16Rik	C1	C2	0	1	no	C1	C3	0	1	no	C2	C3	0	1	no
1700069P05Rik	C1	C2	0	1	no	C1	C3	0	1	no	C2	C3	0	1	no
1700071K01Rik	C1	C2	0	1	no	C1	C3	0	1	no	C2	C3	0	1	no
1700071M16Rik	C1	C2	0.151969	1	no	C1	C3	#NAME?	1	no	C2	C3	#NAME?	1	no
1700072B07Rik	C1	C2	0	1	no	C1	C3	0	1	no	C2	C3	0	1	no
1700072O05Rik	C1	C2	0	1	no	C1	C3	0	1	no	C2	C3	0	1	no
1700073E17Rik	C1	C2	0	1	no	C1	C3	0	1	no	C2	C3	0	1	no
1700074H08Rik	C1	C2	0	1	no	C1	C3	0	1	no	C2	C3	0	1	no
1700074P13Rik	C1	C2	0	1	no	C1	C3	0	1	no	C2	C3	0	1	no
1700080E11Rik	C1	C2	0	1	no	C1	C3	0	1	no	C2	C3	0	1	no
1700080N15Rik	C1	C2	0	1	no	C1	C3	0	1	no	C2	C3	0	1	no
1700080O16Rik	C1	C2	0	1	no	C1	C3	0	1	no	C2	C3	0	1	no
1700081H04Rik	C1	C2	0	1	no	C1	C3	0	1	no	C2	C3	0	1	no
1700084C01Rik	C1	C2	inf	1	no	C1	C3	inf	1	no	C2	C3	-0.281053	1	no
1700084E18Rik	C1	C2	inf	1	no	C1	C3	0	1	no	C2	C3	#NAME?	1	no
1700084F23Rik	C1	C2	0	1	no	C1	C3	0	1	no	C2	C3	0	1	no
1700084J12Rik	C1	C2	#NAME?	1	no	C1	C3	#NAME?	1	no	C2	C3	0	1	no
1700085C21Rik	C1	C2	0	1	no	C1	C3	0	1	no	C2	C3	0	1	no
1700086L19Rik	C1	C2	1.76253	1	no	C1	C3	2.9285	0.385195	no	C2	C3	1.16597	0.188227	no
1700086O06Rik	C1	C2	-0.438973	1	no	C1	C3	0.434519	1	no	C2	C3	0.873492	1	no
1700088E04Rik	C1	C2	0.356796	0.601155	no	C1	C3	0.248388	0.74313	no	C2	C3	-0.108408	0.886865	no
1700091H14Rik	C1	C2	#NAME?	1	no	C1	C3	-1.44925	1	no	C2	C3	inf	1	no
1700092C02Rik	C1	C2	0	1	no	C1	C3	0	1	no	C2	C3	0	1	no
1700092C10Rik	C1	C2	inf	1	no	C1	C3	0	1	no	C2	C3	#NAME?	1	no
1700092E19Rik	C1	C2	0	1	no	C1	C3	inf	1	no	C2	C3	inf	1	no
1700092K14Rik	C1	C2	0	1	no	C1	C3	0	1	no	C2	C3	0	1	no
1700092M07Rik	C1	C2	0	1	no	C1	C3	0	1	no	C2	C3	0	1	no
1700093K21Rik	C1	C2	-1.43861	0.019148	yes	C1	C3	-1.73918	0.0106829	yes	C2	C3	-0.30057	1	no
1700094D03Rik	C1	C2	0.393702	1	no	C1	C3	0.749921	1	no	C2	C3	0.356218	1	no
1700094J05Rik	C1	C2	-0.45803	1	no	C1	C3	0.0658289	1	no	C2	C3	0.523859	1	no
1700094M24Rik	C1	C2	0	1	no	C1	C3	0	1	no	C2	C3	0	1	no
1700095A21Rik	C1	C2	0	1	no	C1	C3	0	1	no	C2	C3	0	1	no
1700095B10Rik	C1	C2	0	1	no	C1	C3	inf	1	no	C2	C3	inf	1	no
1700096J18Rik	C1	C2	0	1	no	C1	C3	0	1	no	C2	C3	0	1	no
1700096K18Rik	C1	C2	0.309387	1	no	C1	C3	2.1383	1	no	C2	C3	1.82891	1	no
1700097N02Rik	C1	C2	0	1	no	C1	C3	0	1	no	C2	C3	0	1	no
1700100L14Rik	C1	C2	0	1	no	C1	C3	0	1	no	C2	C3	0	1	no
1700101E01Rik	C1	C2	0.418464	1	no	C1	C3	2.24055	1	no	C2	C3	1.82209	1	no
1700101I11Rik	C1	C2	1.46123	1	no	C1	C3	0.694146	1	no	C2	C3	-0.76708	1	no
1700101O22Rik	C1	C2	0	1	no	C1	C3	0	1	no	C2	C3	0	1	no
1700102H20Rik	C1	C2	0	1	no	C1	C3	inf	1	no	C2	C3	inf	1	no
1700102P08Rik	C1	C2	inf	1	no	C1	C3	inf	1	no	C2	C3	0.375174	1	no
1700104L18Rik	C1	C2	0	1	no	C1	C3	0	1	no	C2	C3	0	1	no
1700105P06Rik	C1	C2	inf	1	no	C1	C3	0	1	no	C2	C3	#NAME?	1	no
1700106J16Rik	C1	C2	0	1	no	C1	C3	0	1	no	C2	C3	0	1	no
1700108F19Rik	C1	C2	#NAME?	1	no	C1	C3	1.08106	1	no	C2	C3	inf	1	no
1700108J01Rik	C1	C2	0	1	no	C1	C3	0	1	no	C2	C3	0	1	no
1700109G14Rik	C1	C2	#NAME?	1	no	C1	C3	#NAME?	1	no	C2	C3	0	1	no
1700109G15Rik	C1	C2	0	1	no	C1	C3	0	1	no	C2	C3	0	1	no
1700109H08Rik	C1	C2	#NAME?	1	no	C1	C3	1.15868	1	no	C2	C3	inf	1	no
1700109I08Rik	C1	C2	0	1	no	C1	C3	0	1	no	C2	C3	0	1	no
1700109K24Rik	C1	C2	-0.701016	0.865127	no	C1	C3	-1.07967	0.788461	no	C2	C3	-0.378656	1	no
1700110C19Rik	C1	C2	0	1	no	C1	C3	0	1	no	C2	C3	0	1	no
1700110I01Rik	C1	C2	0	1	no	C1	C3	0	1	no	C2	C3	0	1	no
1700110K17Rik	C1	C2	0	1	no	C1	C3	0	1	no	C2	C3	0	1	no
1700111N16Rik	C1	C2	0	1	no	C1	C3	0	1	no	C2	C3	0	1	no
1700112E06Rik	C1	C2	2.34572	0.360336	no	C1	C3	1.25032	1	no	C2	C3	-1.0954	0.240038	no
1700112H15Rik	C1	C2	0.0686041	1	no	C1	C3	0.104236	1	no	C2	C3	0.0356318	1	no
1700112J05Rik	C1	C2	0	1	no	C1	C3	0	1	no	C2	C3	0	1	no
1700113A16Rik	C1	C2	1.71368	0.000232938	yes	C1	C3	1.31341	0.00173772	yes	C2	C3	-0.40027	0.199284	no
1700113H08Rik	C1	C2	inf	1	no	C1	C3	0	1	no	C2	C3	#NAME?	1	no
1700119H24Rik	C1	C2	0	1	no	C1	C3	0	1	no	C2	C3	0	1	no
1700120C14Rik	C1	C2	1.11563	1	no	C1	C3	2.89895	0.526726	no	C2	C3	1.78333	0.646817	no
1700120E14Rik	C1	C2	inf	1	no	C1	C3	0	1	no	C2	C3	#NAME?	1	no
1700120G07Rik	C1	C2	0	1	no	C1	C3	inf	1	no	C2	C3	inf	1	no
1700120K04Rik	C1	C2	0.106439	1	no	C1	C3	-0.939461	1	no	C2	C3	-1.0459	1	no
1700121L16Rik	C1	C2	0	1	no	C1	C3	0	1	no	C2	C3	0	1	no
1700121N20Rik	C1	C2	0	1	no	C1	C3	0	1	no	C2	C3	0	1	no
1700122O11Rik	C1	C2	0	1	no	C1	C3	0	1	no	C2	C3	0	1	no
1700123I01Rik	C1	C2	0	1	no	C1	C3	0	1	no	C2	C3	0	1	no
1700123K08Rik	C1	C2	0	1	no	C1	C3	0	1	no	C2	C3	0	1	no
1700123L14Rik	C1	C2	0	1	no	C1	C3	0	1	no	C2	C3	0	1	no
1700123M08Rik	C1	C2	1.7232	0.0840598	no	C1	C3	2.44756	0.0282847	yes	C2	C3	0.724361	0.212518	no
1700123O12Rik	C1	C2	0	1	no	C1	C3	0	1	no	C2	C3	0	1	no
1700123O20Rik	C1	C2	0.147796	0.804664	no	C1	C3	-0.206859	0.722741	no	C2	C3	-0.354654	0.489814	no
1700123O21Rik	C1	C2	0	1	no	C1	C3	0	1	no	C2	C3	0	1	no
1700124L16Rik	C1	C2	0	1	no	C1	C3	0	1	no	C2	C3	0	1	no
1700125G02Rik	C1	C2	0	1	no	C1	C3	0	1	no	C2	C3	0	1	no
1700125G22Rik	C1	C2	0	1	no	C1	C3	0	1	no	C2	C3	0	1	no
1700125H03Rik	C1	C2	#NAME?	1	no	C1	C3	#NAME?	1	no	C2	C3	0	1	no
1700125H20Rik	C1	C2	0	1	no	C1	C3	0	1	no	C2	C3	0	1	no
1700126H18Rik	C1	C2	0	1	no	C1	C3	0	1	no	C2	C3	0	1	no
1700128A07Rik	C1	C2	0	1	no	C1	C3	0	1	no	C2	C3	0	1	no
1700128F08Rik	C1	C2	0	1	no	C1	C3	0	1	no	C2	C3	0	1	no
1700129C05Rik	C1	C2	0	1	no	C1	C3	0	1	no	C2	C3	0	1	no
1810006J02Rik	C1	C2	0	1	no	C1	C3	0	1	no	C2	C3	0	1	no
1810007C17Rik	C1	C2	0	1	no	C1	C3	0	1	no	C2	C3	0	1	no
1810007D17Rik	C1	C2	0	1	no	C1	C3	0	1	no	C2	C3	0	1	no
1810008I18Rik	C1	C2	1.70781	1	no	C1	C3	1.08224	1	no	C2	C3	-0.625564	1	no
1810009A15Rik	C1	C2	-0.18341	0.545284	no	C1	C3	0.086632	0.787258	no	C2	C3	0.270042	0.332711	no
1810009J06Rik	C1	C2	0	1	no	C1	C3	0	1	no	C2	C3	0	1	no
1810010D01Rik	C1	C2	0	1	no	C1	C3	0	1	no	C2	C3	0	1	no
1810010H24Rik	C1	C2	-1.08832	1	no	C1	C3	1.20119	1	no	C2	C3	2.28951	1	no
1810011H11Rik	C1	C2	0	1	no	C1	C3	0	1	no	C2	C3	0	1	no
1810011O10Rik	C1	C2	-0.669229	0.088134	no	C1	C3	-0.643536	0.103395	no	C2	C3	0.0256927	0.969492	no
1810012K16Rik	C1	C2	#NAME?	1	no	C1	C3	#NAME?	1	no	C2	C3	0	1	no
1810013A23Rik	C1	C2	0	1	no	C1	C3	0	1	no	C2	C3	0	1	no
1810013L24Rik	C1	C2	0.261515	0.19526	no	C1	C3	0.533812	0.00428751	yes	C2	C3	0.272297	0.165722	no
1810014B01Rik	C1	C2	0.96947	0.0787706	no	C1	C3	1.02429	0.0596091	no	C2	C3	0.0548158	0.931729	no
1810018F18Rik	C1	C2	0	1	no	C1	C3	0	1	no	C2	C3	0	1	no
1810019D21Rik	C1	C2	inf	1	no	C1	C3	inf	1	no	C2	C3	-0.0561629	1	no
1810020O05Rik	C1	C2	0	1	no	C1	C3	0	1	no	C2	C3	0	1	no
1810021B22Rik	C1	C2	inf	1	no	C1	C3	inf	1	no	C2	C3	1.18888	1	no
1810022K09Rik	C1	C2	0.0047109	0.989326	no	C1	C3	0.0165426	0.962285	no	C2	C3	0.0118317	0.972036	no
1810024B03Rik	C1	C2	2.45085	1	no	C1	C3	1.67728	1	no	C2	C3	-0.773566	1	no
1810026B05Rik	C1	C2	0.6021	0.324385	no	C1	C3	0.399921	0.538213	no	C2	C3	-0.202178	0.76634	no
1810026J23Rik	C1	C2	1.00505	0.00191254	yes	C1	C3	1.19369	0.000232938	yes	C2	C3	0.188635	0.519319	no
1810030O07Rik	C1	C2	-0.308965	0.1593	no	C1	C3	-0.562881	0.00709281	yes	C2	C3	-0.253916	0.275361	no
1810032O08Rik	C1	C2	-0.263008	0.515074	no	C1	C3	0.259189	0.492266	no	C2	C3	0.522197	0.144329	no
1810034E14Rik	C1	C2	0.710101	1	no	C1	C3	0.647091	1	no	C2	C3	-0.0630095	1	no
1810037I17Rik	C1	C2	0.17224	0.508969	no	C1	C3	0.553462	0.00837354	yes	C2	C3	0.381222	0.0836039	no
1810041L15Rik	C1	C2	4.03245	1	no	C1	C3	4.82597	1	no	C2	C3	0.793517	1	no
1810043G02Rik	C1	C2	0.100797	0.753186	no	C1	C3	0.255968	0.362273	no	C2	C3	0.155171	0.608059	no
1810043H04Rik	C1	C2	0.250544	0.532983	no	C1	C3	0.337553	0.369913	no	C2	C3	0.0870091	0.844176	no
1810044D09Rik	C1	C2	0.656591	1	no	C1	C3	1.66832	0.187521	no	C2	C3	1.01173	0.297542	no
1810046K07Rik	C1	C2	0	1	no	C1	C3	inf	1	no	C2	C3	inf	1	no
1810053B23Rik	C1	C2	0	1	no	C1	C3	0	1	no	C2	C3	0	1	no
1810055G02Rik	C1	C2	-0.369987	0.0988645	no	C1	C3	-0.392945	0.0785313	no	C2	C3	-0.0229575	0.941712	no
1810058I24Rik	C1	C2	0.279158	0.192687	no	C1	C3	0.546859	0.0059294	yes	C2	C3	0.267701	0.200768	no
1810062G17Rik	C1	C2	-0.864521	1	no	C1	C3	-0.915908	1	no	C2	C3	-0.0513869	1	no
1810062O18Rik	C1	C2	inf	1	no	C1	C3	inf	1	no	C2	C3	0.230182	1	no
1810064F22Rik	C1	C2	0	1	no	C1	C3	0	1	no	C2	C3	0	1	no
1810065E05Rik	C1	C2	0	1	no	C1	C3	0	1	no	C2	C3	0	1	no
2010001E11Rik	C1	C2	inf	1	no	C1	C3	inf	1	no	C2	C3	0.00228011	1	no
2010002M12Rik	C1	C2	1.73923	1	no	C1	C3	2.43876	1	no	C2	C3	0.699529	1	no
2010003K11Rik	C1	C2	0	1	no	C1	C3	inf	1	no	C2	C3	inf	1	no
2010005H15Rik	C1	C2	inf	1	no	C1	C3	0	1	no	C2	C3	#NAME?	1	no
2010009K17Rik	C1	C2	0	1	no	C1	C3	0	1	no	C2	C3	0	1	no
2010010A06Rik	C1	C2	0	1	no	C1	C3	0	1	no	C2	C3	0	1	no
2010012O05Rik	C1	C2	0.318934	0.266421	no	C1	C3	0.189428	0.547081	no	C2	C3	-0.129506	0.693655	no
2010015L04Rik	C1	C2	-0.349572	1	no	C1	C3	0.831793	1	no	C2	C3	1.18137	1	no
2010016I18Rik	C1	C2	0	1	no	C1	C3	0	1	no	C2	C3	0	1	no
2010106C02Rik	C1	C2	0	1	no	C1	C3	0	1	no	C2	C3	0	1	no
2010106E10Rik	C1	C2	0	1	no	C1	C3	0	1	no	C2	C3	0	1	no
2010107E04Rik	C1	C2	0.82618	0.000232938	yes	C1	C3	1.00767	0.000232938	yes	C2	C3	0.181489	0.381619	no
2010107G12Rik	C1	C2	0	1	no	C1	C3	inf	1	no	C2	C3	inf	1	no
2010107G23Rik	C1	C2	0.990873	0.0259389	yes	C1	C3	1.10088	0.0129172	yes	C2	C3	0.110002	0.813332	no
2010109A12Rik	C1	C2	0	1	no	C1	C3	0	1	no	C2	C3	0	1	no
2010109I03Rik	C1	C2	0	1	no	C1	C3	0	1	no	C2	C3	0	1	no
2010111I01Rik	C1	C2	1.08022	0.000232938	yes	C1	C3	1.17391	0.000232938	yes	C2	C3	0.093696	0.735931	no
2010204K13Rik	C1	C2	-0.48459	0.57678	no	C1	C3	-0.205598	0.830894	no	C2	C3	0.278992	0.785894	no
2010300C02Rik	C1	C2	0	1	no	C1	C3	0	1	no	C2	C3	0	1	no
2010308F09Rik	C1	C2	0	1	no	C1	C3	0	1	no	C2	C3	0	1	no
2010310C07Rik	C1	C2	0.167157	1	no	C1	C3	#NAME?	1	no	C2	C3	#NAME?	1	no
2010315B03Rik	C1	C2	0.694013	0.0442317	yes	C1	C3	0.610903	0.0794751	no	C2	C3	-0.0831096	0.837327	no
2010320M18Rik	C1	C2	1.12162	0.0258218	yes	C1	C3	1.0728	0.0317669	yes	C2	C3	-0.0488255	0.937307	no
2200002D01Rik	C1	C2	1.71491	0.000232938	yes	C1	C3	2.22811	0.000232938	yes	C2	C3	0.513203	0.0331157	yes
2200002J24Rik	C1	C2	#NAME?	1	no	C1	C3	#NAME?	1	no	C2	C3	0	1	no
2210010C04Rik	C1	C2	-0.234296	1	no	C1	C3	-1.17749	1	no	C2	C3	-0.943194	1	no
2210011C24Rik	C1	C2	2.95878	0.00948835	yes	C1	C3	4.72092	0.00289517	yes	C2	C3	1.76213	0.000232938	yes
2210013O21Rik	C1	C2	0.698071	0.00257342	yes	C1	C3	1.12443	0.000232938	yes	C2	C3	0.426354	0.0520835	no
2210015D19Rik	C1	C2	0.583806	0.329934	no	C1	C3	0.660575	0.290416	no	C2	C3	0.076769	0.916077	no
2210016F16Rik	C1	C2	0.437131	1	no	C1	C3	0.487239	1	no	C2	C3	0.0501073	1	no
2210016L21Rik	C1	C2	-0.212447	0.437772	no	C1	C3	-0.177637	0.529415	no	C2	C3	0.0348097	0.919372	no
2210018M11Rik	C1	C2	-0.579289	0.00709281	yes	C1	C3	-0.497463	0.020603	yes	C2	C3	0.0818262	0.772005	no
2210019I11Rik	C1	C2	0	1	no	C1	C3	0	1	no	C2	C3	0	1	no
2210039B01Rik	C1	C2	inf	1	no	C1	C3	inf	1	no	C2	C3	-0.0244475	1	no
2210404O09Rik	C1	C2	-0.513167	0.245513	no	C1	C3	-0.58969	0.167754	no	C2	C3	-0.0765238	1	no
2210407C18Rik	C1	C2	0	1	no	C1	C3	0	1	no	C2	C3	0	1	no
2210408F21Rik	C1	C2	2.61289	0.00921094	yes	C1	C3	2.88838	0.00473977	yes	C2	C3	0.275496	0.629612	no
2210408I21Rik	C1	C2	1.29089	0.00622482	yes	C1	C3	1.00841	0.0309803	yes	C2	C3	-0.282481	0.452281	no
2210409D07Rik	C1	C2	inf	1	no	C1	C3	inf	0.213164	no	C2	C3	1.53373	0.315898	no
2210409E12Rik	C1	C2	0	1	no	C1	C3	0	1	no	C2	C3	0	1	no
2210414B05Rik	C1	C2	0	1	no	C1	C3	0	1	no	C2	C3	0	1	no
2210416O15Rik	C1	C2	-0.168339	1	no	C1	C3	-0.117042	1	no	C2	C3	0.0512966	1	no
2210417A02Rik	C1	C2	0	1	no	C1	C3	0	1	no	C2	C3	0	1	no
2210420H20Rik	C1	C2	0	1	no	C1	C3	0	1	no	C2	C3	0	1	no
2300002M23Rik	C1	C2	0	1	no	C1	C3	0	1	no	C2	C3	0	1	no
2300003K06Rik	C1	C2	0	1	no	C1	C3	0	1	no	C2	C3	0	1	no
2300005B03Rik	C1	C2	inf	1	no	C1	C3	0	1	no	C2	C3	#NAME?	1	no
2300009A05Rik	C1	C2	-0.164945	0.797795	no	C1	C3	0.0523867	0.931857	no	C2	C3	0.217332	0.716986	no
2310001H17Rik	C1	C2	1.47312	0.245404	no	C1	C3	3.65082	0.0612494	no	C2	C3	2.17771	0.00208053	yes
2310001K24Rik	C1	C2	0	1	no	C1	C3	0	1	no	C2	C3	0	1	no
2310002D06Rik	C1	C2	0	1	no	C1	C3	0	1	no	C2	C3	0	1	no
2310002F09Rik	C1	C2	inf	1	no	C1	C3	inf	0.000232938	yes	C2	C3	2.57839	0.00636662	yes
2310002J15Rik	C1	C2	0	1	no	C1	C3	0	1	no	C2	C3	0	1	no
2310002L09Rik	C1	C2	inf	1	no	C1	C3	inf	0.000232938	yes	C2	C3	3.56401	0.000232938	yes
2310003H01Rik	C1	C2	-0.631481	0.019148	yes	C1	C3	-0.23566	0.412897	no	C2	C3	0.395821	0.168798	no
2310005A03Rik	C1	C2	0	1	no	C1	C3	0	1	no	C2	C3	0	1	no
2310005E17Rik	C1	C2	0	1	no	C1	C3	0	1	no	C2	C3	0	1	no
2310005G13Rik	C1	C2	0	1	no	C1	C3	inf	1	no	C2	C3	inf	1	no
2310007B03Rik	C1	C2	inf	1	no	C1	C3	inf	1	no	C2	C3	-0.445879	1	no
2310007L24Rik	C1	C2	inf	1	no	C1	C3	inf	1	no	C2	C3	0.524233	1	no
2310008N11Rik	C1	C2	0	1	no	C1	C3	inf	1	no	C2	C3	inf	1	no
2310009A05Rik	C1	C2	0.667864	0.157686	no	C1	C3	0.730356	0.112653	no	C2	C3	0.0624921	0.909187	no
2310009B15Rik	C1	C2	-0.616908	0.116423	no	C1	C3	-0.556576	0.157007	no	C2	C3	0.0603314	0.91121	no
2310010J17Rik	C1	C2	0.0716106	1	no	C1	C3	0.357569	0.837687	no	C2	C3	0.285958	0.855765	no
2310011J03Rik	C1	C2	-0.0170336	0.9951	no	C1	C3	-0.120012	0.970912	no	C2	C3	-0.102978	0.973014	no
2310014L17Rik	C1	C2	-0.47721	1	no	C1	C3	-1.20149	1	no	C2	C3	-0.724281	1	no
2310015A10Rik	C1	C2	2.53205	0.000232938	yes	C1	C3	2.48623	0.000232938	yes	C2	C3	-0.0458194	0.89882	no
2310015B20Rik	C1	C2	1.96257	0.000232938	yes	C1	C3	2.45811	0.000232938	yes	C2	C3	0.495537	0.0918227	no
2310015D24Rik	C1	C2	0.00139369	1	no	C1	C3	2.05413	1	no	C2	C3	2.05274	1	no
2310016D03Rik	C1	C2	0	1	no	C1	C3	0	1	no	C2	C3	0	1	no
2310020H05Rik	C1	C2	inf	0.000232938	yes	C1	C3	inf	0.000232938	yes	C2	C3	0.525815	0.343578	no
2310022A10Rik	C1	C2	0.489577	0.0203536	yes	C1	C3	1.02859	0.000232938	yes	C2	C3	0.539008	0.00780251	yes
2310022B05Rik	C1	C2	0.708145	0.000232938	yes	C1	C3	0.597537	0.00102278	yes	C2	C3	-0.110608	0.613767	no
2310030A07Rik	C1	C2	0	1	no	C1	C3	0	1	no	C2	C3	0	1	no
2310030G06Rik	C1	C2	-0.43436	0.460928	no	C1	C3	0.761139	0.105239	no	C2	C3	1.1955	0.0194096	yes
2310033P09Rik	C1	C2	-0.719467	0.029087	yes	C1	C3	-0.388822	0.252404	no	C2	C3	0.330645	0.393308	no
2310034C09Rik	C1	C2	0	1	no	C1	C3	0	1	no	C2	C3	0	1	no
2310034G01Rik	C1	C2	1.49376	1	no	C1	C3	1.4704	1	no	C2	C3	-0.023353	1	no
2310034O05Rik	C1	C2	0	1	no	C1	C3	0	1	no	C2	C3	0	1	no
2310035C23Rik	C1	C2	0.338318	0.0921108	no	C1	C3	0.167281	0.456733	no	C2	C3	-0.171037	0.438795	no
2310036O22Rik	C1	C2	-0.0582887	0.821603	no	C1	C3	-0.0992457	0.679003	no	C2	C3	-0.040957	0.875943	no
2310039H08Rik	C1	C2	0.110561	0.842656	no	C1	C3	0.0677142	0.905932	no	C2	C3	-0.0428466	0.941001	no
2310039L15Rik	C1	C2	inf	0.000232938	yes	C1	C3	inf	1	no	C2	C3	-1.16416	0.145233	no
2310040G24Rik	C1	C2	inf	1	no	C1	C3	inf	1	no	C2	C3	1.46959	1	no
2310042E22Rik	C1	C2	0	1	no	C1	C3	0	1	no	C2	C3	0	1	no
2310043L19Rik	C1	C2	4.3536	0.127401	no	C1	C3	5.1918	0.127401	no	C2	C3	0.838204	0.0145671	yes
2310043O21Rik	C1	C2	0	1	no	C1	C3	0	1	no	C2	C3	0	1	no
2310045N01Rik	C1	C2	0.135863	0.736916	no	C1	C3	0.385409	0.243931	no	C2	C3	0.249546	0.466049	no
2310047M10Rik	C1	C2	0.655672	0.0171943	yes	C1	C3	0.524524	0.0665934	no	C2	C3	-0.131148	0.690678	no
2310050C09Rik	C1	C2	0	1	no	C1	C3	0	1	no	C2	C3	0	1	no
2310057J18Rik	C1	C2	0	1	no	C1	C3	0	1	no	C2	C3	0	1	no
2310057M21Rik	C1	C2	0.460321	0.095402	no	C1	C3	0.799334	0.00138857	yes	C2	C3	0.339012	0.20332	no
2310057N15Rik	C1	C2	0	1	no	C1	C3	0	1	no	C2	C3	0	1	no
2310061I04Rik	C1	C2	-0.233116	0.436444	no	C1	C3	-0.294587	0.317225	no	C2	C3	-0.0614702	0.864382	no
2310061J03Rik	C1	C2	-0.625174	1	no	C1	C3	0.195561	1	no	C2	C3	0.820735	1	no
2310061N02Rik	C1	C2	0	1	no	C1	C3	0	1	no	C2	C3	0	1	no
2310065F04Rik	C1	C2	5.55667	1	no	C1	C3	5.98508	0.378922	no	C2	C3	0.428409	0.353805	no
2310067B10Rik	C1	C2	-0.0889817	0.74812	no	C1	C3	-0.60658	0.00473977	yes	C2	C3	-0.517598	0.0202388	yes
2310068J16Rik	C1	C2	0.930092	1	no	C1	C3	-0.920919	1	no	C2	C3	-1.85101	1	no
2310069B03Rik	C1	C2	0	1	no	C1	C3	inf	1	no	C2	C3	inf	1	no
2310069G16Rik	C1	C2	0	1	no	C1	C3	0	1	no	C2	C3	0	1	no
2310079G19Rik	C1	C2	0	1	no	C1	C3	0	1	no	C2	C3	0	1	no
2310081J21Rik	C1	C2	0	1	no	C1	C3	0	1	no	C2	C3	0	1	no
2410002F23Rik	C1	C2	0.0774071	0.783617	no	C1	C3	-0.0130321	0.965963	no	C2	C3	-0.0904392	0.743518	no
2410003L11Rik	C1	C2	0	1	no	C1	C3	0	1	no	C2	C3	0	1	no
2410004B18Rik	C1	C2	-0.123866	0.712987	no	C1	C3	-0.0496612	0.889982	no	C2	C3	0.074205	0.833615	no
2410004I01Rik	C1	C2	0.138581	1	no	C1	C3	0.117021	1	no	C2	C3	-0.0215596	1	no
2410004N09Rik	C1	C2	-0.776506	0.141867	no	C1	C3	-0.603556	0.239541	no	C2	C3	0.17295	0.799454	no
2410004P03Rik	C1	C2	#NAME?	1	no	C1	C3	#NAME?	1	no	C2	C3	0	1	no
2410006H16Rik	C1	C2	-0.475043	0.0245162	yes	C1	C3	-0.317889	0.156526	no	C2	C3	0.157155	0.543506	no
2410007B07Rik	C1	C2	0	1	no	C1	C3	0	1	no	C2	C3	0	1	no
2410012E07Rik	C1	C2	-1.78119	1	no	C1	C3	-1.81685	1	no	C2	C3	-0.0356549	1	no
2410012M07Rik	C1	C2	0	1	no	C1	C3	0	1	no	C2	C3	0	1	no
2410015M20Rik	C1	C2	0.852528	0.000232938	yes	C1	C3	0.961241	0.000232938	yes	C2	C3	0.108713	0.649222	no
2410016O06Rik	C1	C2	-0.340794	0.237314	no	C1	C3	-0.423201	0.136849	no	C2	C3	-0.0824074	0.826837	no
2410017I17Rik	C1	C2	0	1	no	C1	C3	0	1	no	C2	C3	0	1	no
2410018L13Rik	C1	C2	-0.620873	1	no	C1	C3	-0.548982	1	no	C2	C3	0.0718912	1	no
2410021H03Rik	C1	C2	#NAME?	1	no	C1	C3	#NAME?	1	no	C2	C3	0	1	no
2410076I21Rik	C1	C2	0.221565	0.932405	no	C1	C3	-0.639997	0.819183	no	C2	C3	-0.861562	0.732953	no
2410088K16Rik	C1	C2	inf	1	no	C1	C3	inf	1	no	C2	C3	-1.31155	1	no
2410089E03Rik	C1	C2	-0.854251	0.000232938	yes	C1	C3	-1.20752	0.000232938	yes	C2	C3	-0.353271	0.0891836	no
2410114N07Rik	C1	C2	0	1	no	C1	C3	0	1	no	C2	C3	0	1	no
2410124H12Rik	C1	C2	0	1	no	C1	C3	0	1	no	C2	C3	0	1	no
2410127L17Rik	C1	C2	-0.0118547	0.968048	no	C1	C3	0.579445	0.00398655	yes	C2	C3	0.5913	0.00173772	yes
2410131K14Rik	C1	C2	0.21514	0.487934	no	C1	C3	0.275662	0.355441	no	C2	C3	0.0605212	0.865074	no
2410137M14Rik	C1	C2	0	1	no	C1	C3	0	1	no	C2	C3	0	1	no
2410141K09Rik	C1	C2	0	1	no	C1	C3	0	1	no	C2	C3	0	1	no
2500004C02Rik	C1	C2	0.230636	1	no	C1	C3	0.846227	1	no	C2	C3	0.615591	1	no
2510002D24Rik	C1	C2	-0.450673	0.282469	no	C1	C3	-0.0558409	0.915408	no	C2	C3	0.394832	0.366482	no
2510003E04Rik	C1	C2	0.21181	0.321419	no	C1	C3	0.330636	0.0942728	no	C2	C3	0.118826	0.610955	no
2510009E07Rik	C1	C2	0.423485	0.0691907	no	C1	C3	0.368049	0.121562	no	C2	C3	-0.0554356	0.850796	no
2510039O18Rik	C1	C2	0.135805	0.554065	no	C1	C3	-0.237803	0.266292	no	C2	C3	-0.373608	0.057239	no
2510049J12Rik	C1	C2	2.50594	1	no	C1	C3	3.46009	1	no	C2	C3	0.954155	1	no
2610001J05Rik	C1	C2	0.281842	0.197967	no	C1	C3	0.193854	0.407986	no	C2	C3	-0.0879877	0.732886	no
2610002J02Rik	C1	C2	-0.310492	0.348682	no	C1	C3	0.136161	0.699744	no	C2	C3	0.446654	0.146305	no
2610002M06Rik	C1	C2	-0.844775	0.000232938	yes	C1	C3	-1.2978	0.000232938	yes	C2	C3	-0.453021	0.0874233	no
2610005L07Rik	C1	C2	-0.230451	0.284823	no	C1	C3	-0.466151	0.020603	yes	C2	C3	-0.2357	0.281762	no
2610008E11Rik	C1	C2	1.24023	0.000232938	yes	C1	C3	0.995442	0.000232938	yes	C2	C3	-0.24479	0.24208	no
2610015P09Rik	C1	C2	-0.287195	0.390111	no	C1	C3	0.316501	0.307085	no	C2	C3	0.603696	0.0366834	yes
2610016A17Rik	C1	C2	-1.49201	1	no	C1	C3	-1.53397	1	no	C2	C3	-0.0419565	1	no
2610018G03Rik	C1	C2	0	1	no	C1	C3	0	1	no	C2	C3	0	1	no
2610020C07Rik	C1	C2	-0.594768	1	no	C1	C3	-0.863343	1	no	C2	C3	-0.268575	1	no
2610020H08Rik	C1	C2	-1.49497	0.00988731	yes	C1	C3	-1.05838	0.0258218	yes	C2	C3	0.436591	1	no
2610027K06Rik	C1	C2	0.817862	1	no	C1	C3	0.118043	1	no	C2	C3	-0.699818	1	no
2610028E06Rik	C1	C2	inf	1	no	C1	C3	inf	1	no	C2	C3	-0.0137556	1	no
2610028H24Rik	C1	C2	inf	1	no	C1	C3	0	1	no	C2	C3	#NAME?	1	no
2610034B18Rik	C1	C2	-2.21828	0.000232938	yes	C1	C3	-1.67779	0.000232938	yes	C2	C3	0.540496	0.0535619	no
2610034M16Rik	C1	C2	0	1	no	C1	C3	0	1	no	C2	C3	0	1	no
2610035D17Rik	C1	C2	-0.779889	1	no	C1	C3	-0.999359	1	no	C2	C3	-0.219469	1	no
2610035F20Rik	C1	C2	0	1	no	C1	C3	0	1	no	C2	C3	0	1	no
2610037D02Rik	C1	C2	inf	1	no	C1	C3	inf	1	no	C2	C3	0.516735	1	no
2610044O15Rik8	C1	C2	0.900686	0.00191254	yes	C1	C3	0.752026	0.00975735	yes	C2	C3	-0.14866	0.64329	no
2610100L16Rik	C1	C2	0	1	no	C1	C3	0	1	no	C2	C3	0	1	no
2610203C20Rik	C1	C2	-1.31986	0.000232938	yes	C1	C3	-1.68245	0.000232938	yes	C2	C3	-0.362598	0.188166	no
2610203C22Rik	C1	C2	0.133759	1	no	C1	C3	1.43322	1	no	C2	C3	1.29946	1	no
2610206C17Rik	C1	C2	0.170323	1	no	C1	C3	1.9442	1	no	C2	C3	1.77388	1	no
2610207O16Rik	C1	C2	0	1	no	C1	C3	0	1	no	C2	C3	0	1	no
2610301B20Rik	C1	C2	1.04725	0.000232938	yes	C1	C3	0.928615	0.000232938	yes	C2	C3	-0.118639	0.636188	no
2610305D13Rik	C1	C2	0.149743	1	no	C1	C3	0.0977366	1	no	C2	C3	-0.0520061	1	no
2610306M01Rik	C1	C2	0.22138	0.748624	no	C1	C3	0.238852	0.725484	no	C2	C3	0.0174725	0.97296	no
2610307P16Rik	C1	C2	-0.368138	1	no	C1	C3	-0.45158	1	no	C2	C3	-0.0834416	1	no
2610316D01Rik	C1	C2	inf	1	no	C1	C3	inf	1	no	C2	C3	-3.32194	1	no
2610318N02Rik	C1	C2	-2.1765	1	no	C1	C3	-1.91676	1	no	C2	C3	0.259742	1	no
2610507B11Rik	C1	C2	-0.395191	0.0232307	yes	C1	C3	0.122199	0.560304	no	C2	C3	0.51739	0.00156467	yes
2610507I01Rik	C1	C2	2.48347	1	no	C1	C3	3.1877	1	no	C2	C3	0.704231	1	no
2610524H06Rik	C1	C2	-0.179948	0.779693	no	C1	C3	-0.00945965	0.976122	no	C2	C3	0.170488	0.794505	no
2610528A11Rik	C1	C2	2.15979	1	no	C1	C3	1.7644	1	no	C2	C3	-0.395395	1	no
2610528J11Rik	C1	C2	0	1	no	C1	C3	0	1	no	C2	C3	0	1	no
2700029M09Rik	C1	C2	-1.25157	0.000232938	yes	C1	C3	-1.13145	0.000232938	yes	C2	C3	0.120118	0.670436	no
2700038G22Rik	C1	C2	-1.27503	1	no	C1	C3	-0.484654	1	no	C2	C3	0.790374	1	no
2700046A07Rik	C1	C2	0	1	no	C1	C3	0	1	no	C2	C3	0	1	no
2700046G09Rik	C1	C2	1.99	1	no	C1	C3	2.93434	1	no	C2	C3	0.944347	1	no
2700049A03Rik	C1	C2	-0.76762	0.00224433	yes	C1	C3	-0.608199	0.00893233	yes	C2	C3	0.159422	0.605031	no
2700054A10Rik	C1	C2	1.35037	1	no	C1	C3	1.096	1	no	C2	C3	-0.25437	1	no
2700060E02Rik	C1	C2	0.707672	0.00489257	yes	C1	C3	0.737011	0.00289517	yes	C2	C3	0.0293393	0.935857	no
2700062C07Rik	C1	C2	-1.22008	0.000442098	yes	C1	C3	-1.65953	0.000232938	yes	C2	C3	-0.43945	0.271064	no
2700069I18Rik	C1	C2	-0.833759	1	no	C1	C3	-1.8892	1	no	C2	C3	-1.05544	1	no
2700070H01Rik	C1	C2	-2.0484	1	no	C1	C3	-1.10218	1	no	C2	C3	0.946212	1	no
2700081O15Rik	C1	C2	0.0807242	0.890713	no	C1	C3	-0.324029	0.564129	no	C2	C3	-0.404753	0.396022	no
2700086A05Rik	C1	C2	-0.200443	1	no	C1	C3	#NAME?	1	no	C2	C3	#NAME?	1	no
2700089E24Rik	C1	C2	1.07874	0.000232938	yes	C1	C3	1.01716	0.000232938	yes	C2	C3	-0.06158	0.814676	no
2700089I24Rik	C1	C2	0	1	no	C1	C3	0	1	no	C2	C3	0	1	no
2700094K13Rik	C1	C2	-2.8834	0.000232938	yes	C1	C3	-2.45245	0.000232938	yes	C2	C3	0.430944	0.224309	no
2700097O09Rik	C1	C2	0.359975	0.350847	no	C1	C3	0.553975	0.117393	no	C2	C3	0.194	0.617564	no
2700099C18Rik	C1	C2	-2.71148	0.0149437	yes	C1	C3	-1.41555	0.00208053	yes	C2	C3	1.29593	0.174053	no
2810001G20Rik	C1	C2	-0.140533	0.844149	no	C1	C3	0.00990585	0.972782	no	C2	C3	0.150439	0.835599	no
2810002D19Rik	C1	C2	0.180822	1	no	C1	C3	0.225605	0.729787	no	C2	C3	0.0447825	0.958412	no
2810004N23Rik	C1	C2	0.492596	0.0178117	yes	C1	C3	1.02417	0.000232938	yes	C2	C3	0.531579	0.00752159	yes
2810006K23Rik	C1	C2	0.543147	0.0482837	yes	C1	C3	0.78928	0.00305611	yes	C2	C3	0.246133	0.390031	no
2810007J24Rik	C1	C2	0	1	no	C1	C3	0	1	no	C2	C3	0	1	no
2810008D09Rik	C1	C2	0.141801	0.800286	no	C1	C3	0.604432	0.15384	no	C2	C3	0.462631	0.293354	no
2810013P06Rik	C1	C2	0.492812	0.302122	no	C1	C3	1.43898	0.00138857	yes	C2	C3	0.946172	0.0144366	yes
2810021J22Rik	C1	C2	0.140571	1	no	C1	C3	0.0924252	1	no	C2	C3	-0.0481456	1	no
2810025M15Rik	C1	C2	-0.597789	0.133495	no	C1	C3	-0.0360102	0.94693	no	C2	C3	0.561778	0.210312	no
2810029C07Rik	C1	C2	2.20397	1	no	C1	C3	2.01628	1	no	C2	C3	-0.187694	1	no
2810032G03Rik	C1	C2	0	1	no	C1	C3	0	1	no	C2	C3	0	1	no
2810047C21Rik1	C1	C2	1.00682	0.0231024	yes	C1	C3	1.38559	0.00257342	yes	C2	C3	0.378763	0.314179	no
2810049E08Rik	C1	C2	inf	1	no	C1	C3	0	1	no	C2	C3	#NAME?	1	no
2810055G20Rik	C1	C2	1.67163	1	no	C1	C3	1.63801	1	no	C2	C3	-0.033617	1	no
2810403A07Rik	C1	C2	0.268695	0.19539	no	C1	C3	0.246113	0.25005	no	C2	C3	-0.0225821	0.932998	no
2810403D21Rik	C1	C2	0.157448	1	no	C1	C3	0.599844	1	no	C2	C3	0.442397	1	no
2810404M03Rik	C1	C2	inf	1	no	C1	C3	0	1	no	C2	C3	#NAME?	1	no
2810405F15Rik	C1	C2	#NAME?	1	no	C1	C3	0.0793245	1	no	C2	C3	inf	1	no
2810408A11Rik	C1	C2	-0.672975	0.178153	no	C1	C3	-1.51432	0.0183178	yes	C2	C3	-0.841349	1	no
2810408I11Rik	C1	C2	-1.69149	0.00651256	yes	C1	C3	-1.69909	0.00694849	yes	C2	C3	-0.00760166	0.965166	no
2810408M09Rik	C1	C2	0.0439057	0.906998	no	C1	C3	0.205898	0.521533	no	C2	C3	0.161992	0.620321	no
2810410L24Rik	C1	C2	0.111747	1	no	C1	C3	-1.07197	1	no	C2	C3	-1.18372	1	no
2810417H13Rik	C1	C2	-3.07005	0.000232938	yes	C1	C3	-2.0768	0.000232938	yes	C2	C3	0.993252	0.042	yes
2810428I15Rik	C1	C2	0.317906	0.161932	no	C1	C3	0.390439	0.073446	no	C2	C3	0.0725331	0.790772	no
2810429I04Rik	C1	C2	0	1	no	C1	C3	0	1	no	C2	C3	0	1	no
2810433D01Rik	C1	C2	inf	1	no	C1	C3	inf	1	no	C2	C3	-0.138933	1	no
2810442I21Rik	C1	C2	-1.55858	1	no	C1	C3	-0.860941	1	no	C2	C3	0.697643	1	no
2810442N19Rik	C1	C2	0	1	no	C1	C3	0	1	no	C2	C3	0	1	no
2810454H06Rik	C1	C2	-0.335704	1	no	C1	C3	-0.368892	1	no	C2	C3	-0.0331882	1	no
2810459M11Rik	C1	C2	0	1	no	C1	C3	inf	1	no	C2	C3	inf	1	no
2810468N07Rik	C1	C2	0.227326	1	no	C1	C3	-1.41237	1	no	C2	C3	-1.63969	1	no
2810471M01Rik	C1	C2	0	1	no	C1	C3	0	1	no	C2	C3	0	1	no
2810474O19Rik	C1	C2	0.899059	0.000232938	yes	C1	C3	1.49973	0.000232938	yes	C2	C3	0.600667	0.000837118	yes
2900005J15Rik	C1	C2	#NAME?	1	no	C1	C3	#NAME?	1	no	C2	C3	0	1	no
2900008C10Rik	C1	C2	-1.05084	1	no	C1	C3	-0.0901395	1	no	C2	C3	0.960705	1	no
2900009J06Rik	C1	C2	inf	1	no	C1	C3	inf	0.000232938	yes	C2	C3	2.05417	0.196807	no
2900011O08Rik	C1	C2	inf	1	no	C1	C3	inf	1	no	C2	C3	1.56569	1	no
2900026A02Rik	C1	C2	0.909163	0.000232938	yes	C1	C3	1.27415	0.000232938	yes	C2	C3	0.364986	0.0577305	no
2900041M22Rik	C1	C2	-0.277733	1	no	C1	C3	0.561151	1	no	C2	C3	0.838884	1	no
2900052N01Rik	C1	C2	0	1	no	C1	C3	0	1	no	C2	C3	0	1	no
2900055J20Rik	C1	C2	inf	1	no	C1	C3	0	1	no	C2	C3	#NAME?	1	no
2900056M20Rik	C1	C2	-0.126765	0.768616	no	C1	C3	-0.441901	0.231413	no	C2	C3	-0.315135	1	no
2900057B20Rik	C1	C2	inf	1	no	C1	C3	inf	1	no	C2	C3	-0.243517	1	no
2900060B14Rik	C1	C2	0	1	no	C1	C3	0	1	no	C2	C3	0	1	no
2900076A07Rik	C1	C2	0.876576	1	no	C1	C3	1.32393	0.184026	no	C2	C3	0.447352	0.636488	no
2900079G21Rik	C1	C2	inf	1	no	C1	C3	inf	1	no	C2	C3	0.824216	1	no
2900092C05Rik	C1	C2	0	1	no	C1	C3	0	1	no	C2	C3	0	1	no
2900092D14Rik	C1	C2	0	1	no	C1	C3	0	1	no	C2	C3	0	1	no
2900097C17Rik	C1	C2	0.757829	0.000232938	yes	C1	C3	0.664856	0.000232938	yes	C2	C3	-0.0929722	0.674216	no
3000002C10Rik	C1	C2	0.232353	1	no	C1	C3	0.45096	1	no	C2	C3	0.218607	1	no
3010001F23Rik	C1	C2	0.14834	1	no	C1	C3	2.91334	1	no	C2	C3	2.765	1	no
3010026O09Rik	C1	C2	0.0536262	0.926306	no	C1	C3	0.114275	0.831287	no	C2	C3	0.0606487	0.907298	no
3010033K07Rik	C1	C2	0	1	no	C1	C3	0	1	no	C2	C3	0	1	no
3100003L05Rik	C1	C2	0	1	no	C1	C3	0	1	no	C2	C3	0	1	no
3110001I22Rik	C1	C2	-0.346338	0.706402	no	C1	C3	-0.554312	0.569535	no	C2	C3	-0.207974	0.871813	no
3110002H16Rik	C1	C2	-0.275619	0.460324	no	C1	C3	-0.0576949	0.897151	no	C2	C3	0.217924	0.535396	no
3110007F17Rik	C1	C2	0.621041	1	no	C1	C3	1.56701	1	no	C2	C3	0.945972	1	no
3110009E18Rik	C1	C2	-0.786078	0.152285	no	C1	C3	-0.516743	0.333095	no	C2	C3	0.269335	0.692527	no
3110009F21Rik	C1	C2	0	1	no	C1	C3	0	1	no	C2	C3	0	1	no
3110015C05Rik	C1	C2	0	1	no	C1	C3	inf	1	no	C2	C3	inf	1	no
3110021A11Rik	C1	C2	2.81495	1	no	C1	C3	2.5158	1	no	C2	C3	-0.299159	1	no
3110021N24Rik	C1	C2	1.06808	0.155687	no	C1	C3	0.931144	0.227493	no	C2	C3	-0.136931	0.847787	no
3110035E14Rik	C1	C2	inf	1	no	C1	C3	0	1	no	C2	C3	#NAME?	1	no
3110039I08Rik	C1	C2	0	1	no	C1	C3	inf	1	no	C2	C3	inf	1	no
3110039M20Rik	C1	C2	0	1	no	C1	C3	0	1	no	C2	C3	0	1	no
3110040N11Rik	C1	C2	0.570948	0.0583504	no	C1	C3	0.801367	0.00723573	yes	C2	C3	0.230419	0.468177	no
3110043O21Rik	C1	C2	0.552549	0.0110826	yes	C1	C3	0.782323	0.000442098	yes	C2	C3	0.229774	0.3238	no
3110045C21Rik	C1	C2	-1.4589	1	no	C1	C3	-0.491835	1	no	C2	C3	0.967065	1	no
3110052M02Rik	C1	C2	0.0563968	1	no	C1	C3	0.064014	1	no	C2	C3	0.00761723	1	no
3110056K07Rik	C1	C2	0.711404	0.808998	no	C1	C3	1.67531	0.445339	no	C2	C3	0.963907	0.63318	no
3110057O12Rik	C1	C2	1.36474	0.00948835	yes	C1	C3	1.22554	0.0173186	yes	C2	C3	-0.139194	0.774989	no
3110062M04Rik	C1	C2	2.03347	0.000232938	yes	C1	C3	2.45611	0.000232938	yes	C2	C3	0.422639	0.0323293	yes
3110070M22Rik	C1	C2	inf	1	no	C1	C3	inf	1	no	C2	C3	-0.039543	1	no
3110079O15Rik	C1	C2	0	1	no	C1	C3	0	1	no	C2	C3	0	1	no
3110082I17Rik	C1	C2	-0.410354	0.367954	no	C1	C3	-0.44224	0.306535	no	C2	C3	-0.031886	0.957432	no
3110082J24Rik	C1	C2	#NAME?	1	no	C1	C3	#NAME?	1	no	C2	C3	0	1	no
3110099E03Rik	C1	C2	#NAME?	1	no	C1	C3	#NAME?	1	no	C2	C3	0	1	no
3200001D21Rik	C1	C2	-0.526106	1	no	C1	C3	-0.467339	1	no	C2	C3	0.0587677	1	no
3300002I08Rik	C1	C2	0.350464	1	no	C1	C3	1.77779	0.112322	no	C2	C3	1.42733	0.120672	no
3300005D01Rik	C1	C2	-0.213474	0.434284	no	C1	C3	-0.259784	0.330241	no	C2	C3	-0.0463098	0.88852	no
3425401B19Rik	C1	C2	5.45199	0.0641448	no	C1	C3	6.63436	0.0641448	no	C2	C3	1.18237	0.000232938	yes
3632451O06Rik	C1	C2	inf	0.000232938	yes	C1	C3	inf	0.000232938	yes	C2	C3	2.4939	0.000232938	yes
3632454L22Rik	C1	C2	#NAME?	1	no	C1	C3	#NAME?	1	no	C2	C3	0	1	no
3830403N18Rik	C1	C2	0.194646	0.384417	no	C1	C3	0.19389	0.389281	no	C2	C3	-0.000755683	0.996021	no
3830406C13Rik	C1	C2	0.290987	0.321928	no	C1	C3	0.460868	0.0926622	no	C2	C3	0.169881	0.577695	no
3830408C21Rik	C1	C2	1.06785	1	no	C1	C3	2.04907	1	no	C2	C3	0.981219	1	no
3830417A13Rik	C1	C2	3.80432	1	no	C1	C3	7.11448	0.378027	no	C2	C3	3.31017	0.000232938	yes
3930402G23Rik	C1	C2	0	1	no	C1	C3	inf	1	no	C2	C3	inf	1	no
4430402I18Rik	C1	C2	1.70648	1	no	C1	C3	1.09691	1	no	C2	C3	-0.609566	1	no
4631405J19Rik	C1	C2	0	1	no	C1	C3	inf	1	no	C2	C3	inf	1	no
4632415L05Rik	C1	C2	-0.0994035	0.77589	no	C1	C3	-0.175753	0.577891	no	C2	C3	-0.0763493	0.829628	no
4632427E13Rik	C1	C2	-0.307319	1	no	C1	C3	1.24214	1	no	C2	C3	1.54946	1	no
4632428C04Rik	C1	C2	3.88101	1	no	C1	C3	4.46002	1	no	C2	C3	0.579017	1	no
4632428N05Rik	C1	C2	0.986232	0.000232938	yes	C1	C3	0.991994	0.000232938	yes	C2	C3	0.0057615	0.988901	no
4632434I11Rik	C1	C2	-3.00864	0.000232938	yes	C1	C3	-0.63327	0.00988731	yes	C2	C3	2.37537	0.000232938	yes
4732416N19Rik	C1	C2	0	1	no	C1	C3	0	1	no	C2	C3	0	1	no
4732456N10Rik	C1	C2	0	1	no	C1	C3	0	1	no	C2	C3	0	1	no
4732471J01Rik	C1	C2	-0.409613	1	no	C1	C3	0.151964	1	no	C2	C3	0.561577	1	no
4732490B19Rik	C1	C2	0	1	no	C1	C3	0	1	no	C2	C3	0	1	no
4732491K20Rik	C1	C2	0.915142	1	no	C1	C3	1.22327	1	no	C2	C3	0.308132	1	no
4831440E17Rik	C1	C2	0.657469	1	no	C1	C3	1.83994	1	no	C2	C3	1.18247	1	no
4833403I15Rik	C1	C2	0.906492	0.000837118	yes	C1	C3	0.359192	0.26983	no	C2	C3	-0.547301	0.0529757	no
4833411C07Rik	C1	C2	0	1	no	C1	C3	0	1	no	C2	C3	0	1	no
4833412C05Rik	C1	C2	#NAME?	1	no	C1	C3	#NAME?	1	no	C2	C3	0	1	no
4833417C18Rik	C1	C2	0.175689	1	no	C1	C3	-1.30499	1	no	C2	C3	-1.48068	1	no
4833418N02Rik	C1	C2	1.0297	1	no	C1	C3	1.26354	1	no	C2	C3	0.233831	1	no
4833419F23Rik	C1	C2	-0.951492	1	no	C1	C3	-1.97592	1	no	C2	C3	-1.02442	1	no
4833420G17Rik	C1	C2	-0.762909	0.015688	yes	C1	C3	-0.152176	0.670436	no	C2	C3	0.610733	0.0608298	no
4833422C13Rik	C1	C2	2.34854	0.0130435	yes	C1	C3	1.35609	0.172721	no	C2	C3	-0.992447	0.217569	no
4833423E24Rik	C1	C2	0	1	no	C1	C3	0	1	no	C2	C3	0	1	no
4833424O15Rik	C1	C2	0	1	no	C1	C3	0	1	no	C2	C3	0	1	no
4833427F10Rik	C1	C2	inf	1	no	C1	C3	inf	1	no	C2	C3	-0.0514846	1	no
4833427G06Rik	C1	C2	-2.61793	1	no	C1	C3	2.45102	0.00156467	yes	C2	C3	5.06895	0.0415902	yes
4833428L15Rik	C1	C2	0	1	no	C1	C3	0	1	no	C2	C3	0	1	no
4833439L19Rik	C1	C2	0.765342	0.000232938	yes	C1	C3	0.702394	0.000442098	yes	C2	C3	-0.0629481	0.797291	no
4921501E09Rik	C1	C2	0	1	no	C1	C3	0	1	no	C2	C3	0	1	no
4921504A21Rik	C1	C2	0	1	no	C1	C3	0	1	no	C2	C3	0	1	no
4921504E06Rik	C1	C2	0	1	no	C1	C3	0	1	no	C2	C3	0	1	no
4921506M07Rik	C1	C2	0	1	no	C1	C3	0	1	no	C2	C3	0	1	no
4921507L20Rik	C1	C2	1.32424	1	no	C1	C3	-0.338099	1	no	C2	C3	-1.66234	1	no
4921507P07Rik	C1	C2	0	1	no	C1	C3	0	1	no	C2	C3	0	1	no
4921508D12Rik	C1	C2	0	1	no	C1	C3	0	1	no	C2	C3	0	1	no
4921509C19Rik	C1	C2	0	1	no	C1	C3	0	1	no	C2	C3	0	1	no
4921509O07Rik	C1	C2	0	1	no	C1	C3	inf	1	no	C2	C3	inf	1	no
4921511C10Rik	C1	C2	inf	1	no	C1	C3	inf	1	no	C2	C3	-0.100135	1	no
4921511C20Rik	C1	C2	0	1	no	C1	C3	0	1	no	C2	C3	0	1	no
4921511H03Rik	C1	C2	0	1	no	C1	C3	0	1	no	C2	C3	0	1	no
4921511I17Rik	C1	C2	0	1	no	C1	C3	0	1	no	C2	C3	0	1	no
4921511M17Rik,Gm10057	C1	C2	0	1	no	C1	C3	0	1	no	C2	C3	0	1	no
4921513I03Rik	C1	C2	0	1	no	C1	C3	0	1	no	C2	C3	0	1	no
4921515E04Rik	C1	C2	0	1	no	C1	C3	0	1	no	C2	C3	0	1	no
4921517D22Rik	C1	C2	0	1	no	C1	C3	0	1	no	C2	C3	0	1	no
4921524J17Rik	C1	C2	1.01635	0.000232938	yes	C1	C3	1.10791	0.000232938	yes	C2	C3	0.0915534	0.719442	no
4921524L21Rik	C1	C2	0	1	no	C1	C3	inf	1	no	C2	C3	inf	1	no
4921525O09Rik	C1	C2	1.86872	1	no	C1	C3	1.743	1	no	C2	C3	-0.125713	1	no
4921529L05Rik	C1	C2	0	1	no	C1	C3	0	1	no	C2	C3	0	1	no
4921530L21Rik	C1	C2	0	1	no	C1	C3	0	1	no	C2	C3	0	1	no
4921531C22Rik	C1	C2	0.860123	1	no	C1	C3	1.20368	1	no	C2	C3	0.343557	1	no
4921531P14Rik	C1	C2	0	1	no	C1	C3	0	1	no	C2	C3	0	1	no
4921533I20Rik	C1	C2	0	1	no	C1	C3	0	1	no	C2	C3	0	1	no
4921534H16Rik	C1	C2	0	1	no	C1	C3	0	1	no	C2	C3	0	1	no
4921536K21Rik	C1	C2	0.684589	1	no	C1	C3	0.267945	1	no	C2	C3	-0.416643	1	no
4921539E11Rik	C1	C2	0	1	no	C1	C3	0	1	no	C2	C3	0	1	no
4922502D21Rik	C1	C2	0	1	no	C1	C3	0	1	no	C2	C3	0	1	no
4922502H24Rik	C1	C2	0	1	no	C1	C3	0	1	no	C2	C3	0	1	no
4922502N22Rik	C1	C2	0	1	no	C1	C3	0	1	no	C2	C3	0	1	no
4930401C15Rik	C1	C2	0	1	no	C1	C3	0	1	no	C2	C3	0	1	no
4930401O10Rik	C1	C2	0	1	no	C1	C3	0	1	no	C2	C3	0	1	no
4930401O12Rik	C1	C2	0	1	no	C1	C3	0	1	no	C2	C3	0	1	no
4930402F06Rik	C1	C2	0	1	no	C1	C3	0	1	no	C2	C3	0	1	no
4930402F11Rik	C1	C2	0	1	no	C1	C3	0	1	no	C2	C3	0	1	no
4930402H24Rik	C1	C2	-0.0571079	0.83904	no	C1	C3	-0.127904	0.60499	no	C2	C3	-0.0707965	0.79018	no
4930402K13Rik	C1	C2	0	1	no	C1	C3	0	1	no	C2	C3	0	1	no
4930404A05Rik	C1	C2	0	1	no	C1	C3	0	1	no	C2	C3	0	1	no
4930404A10Rik	C1	C2	0	1	no	C1	C3	0	1	no	C2	C3	0	1	no
4930404H11Rik	C1	C2	0	1	no	C1	C3	0	1	no	C2	C3	0	1	no
4930404I05Rik	C1	C2	-1.16514	1	no	C1	C3	-2.20491	1	no	C2	C3	-1.03978	1	no
4930404N11Rik	C1	C2	0.735257	0.454015	no	C1	C3	-0.0275524	0.970713	no	C2	C3	-0.76281	0.464883	no
4930405A10Rik	C1	C2	0	1	no	C1	C3	0	1	no	C2	C3	0	1	no
4930405A21Rik	C1	C2	0	1	no	C1	C3	inf	1	no	C2	C3	inf	1	no
4930405D11Rik	C1	C2	0	1	no	C1	C3	0	1	no	C2	C3	0	1	no
4930405J17Rik	C1	C2	0	1	no	C1	C3	0	1	no	C2	C3	0	1	no
4930405L22Rik	C1	C2	0	1	no	C1	C3	0	1	no	C2	C3	0	1	no
4930406D18Rik	C1	C2	0	1	no	C1	C3	0	1	no	C2	C3	0	1	no
4930407I10Rik	C1	C2	0	1	no	C1	C3	0	1	no	C2	C3	0	1	no
4930412B13Rik	C1	C2	0	1	no	C1	C3	0	1	no	C2	C3	0	1	no
4930412C18Rik	C1	C2	0	1	no	C1	C3	inf	1	no	C2	C3	inf	1	no
4930412D23Rik	C1	C2	0	1	no	C1	C3	0	1	no	C2	C3	0	1	no
4930412O13Rik	C1	C2	0	1	no	C1	C3	inf	1	no	C2	C3	inf	1	no
4930413E15Rik	C1	C2	0	1	no	C1	C3	0	1	no	C2	C3	0	1	no
4930413F20Rik	C1	C2	0	1	no	C1	C3	0	1	no	C2	C3	0	1	no
4930413G21Rik	C1	C2	0.39491	0.468906	no	C1	C3	-0.28552	0.644537	no	C2	C3	-0.68043	0.188431	no
4930413M19Rik	C1	C2	0	1	no	C1	C3	0	1	no	C2	C3	0	1	no
4930414L22Rik	C1	C2	0.807704	0.520593	no	C1	C3	0.348499	0.817959	no	C2	C3	-0.459205	0.747784	no
4930414N06Rik	C1	C2	inf	1	no	C1	C3	0	1	no	C2	C3	#NAME?	1	no
4930415F15Rik	C1	C2	0	1	no	C1	C3	0	1	no	C2	C3	0	1	no
4930415L06Rik	C1	C2	0	1	no	C1	C3	0	1	no	C2	C3	0	1	no
4930415O20Rik	C1	C2	#NAME?	1	no	C1	C3	#NAME?	1	no	C2	C3	0	1	no
4930417O13Rik	C1	C2	0	1	no	C1	C3	inf	1	no	C2	C3	inf	1	no
4930417O22Rik	C1	C2	0	1	no	C1	C3	0	1	no	C2	C3	0	1	no
4930419G24Rik	C1	C2	0	1	no	C1	C3	0	1	no	C2	C3	0	1	no
4930423M02Rik	C1	C2	0	1	no	C1	C3	0	1	no	C2	C3	0	1	no
4930425K10Rik	C1	C2	0	1	no	C1	C3	0	1	no	C2	C3	0	1	no
4930425O10Rik	C1	C2	0	1	no	C1	C3	0	1	no	C2	C3	0	1	no
4930426D05Rik	C1	C2	0	1	no	C1	C3	0	1	no	C2	C3	0	1	no
4930426L09Rik	C1	C2	0.172673	1	no	C1	C3	0.663159	1	no	C2	C3	0.490486	1	no
4930427A07Rik	C1	C2	-2.65152	0.000232938	yes	C1	C3	-2.03147	0.000232938	yes	C2	C3	0.620053	0.0786164	no
4930428D18Rik	C1	C2	0	1	no	C1	C3	0	1	no	C2	C3	0	1	no
4930428E07Rik	C1	C2	0	1	no	C1	C3	0	1	no	C2	C3	0	1	no
4930428G15Rik	C1	C2	0	1	no	C1	C3	0	1	no	C2	C3	0	1	no
4930428O21Rik	C1	C2	0	1	no	C1	C3	0	1	no	C2	C3	0	1	no
4930429B21Rik	C1	C2	-0.205842	1	no	C1	C3	-1.10561	1	no	C2	C3	-0.899766	1	no
4930429D17Rik	C1	C2	0	1	no	C1	C3	0	1	no	C2	C3	0	1	no
4930429F11Rik	C1	C2	0	1	no	C1	C3	0	1	no	C2	C3	0	1	no
4930429F24Rik	C1	C2	inf	0.000232938	yes	C1	C3	inf	0.000232938	yes	C2	C3	-0.237984	0.476974	no
4930430A15Rik	C1	C2	0	1	no	C1	C3	0	1	no	C2	C3	0	1	no
4930430D24Rik	C1	C2	0	1	no	C1	C3	inf	1	no	C2	C3	inf	1	no
4930430F08Rik	C1	C2	0.0434737	0.919666	no	C1	C3	0.207681	0.564085	no	C2	C3	0.164207	0.643534	no
4930430F21Rik	C1	C2	0	1	no	C1	C3	0	1	no	C2	C3	0	1	no
4930430J02Rik	C1	C2	0	1	no	C1	C3	0	1	no	C2	C3	0	1	no
4930431F12Rik	C1	C2	1.14421	1	no	C1	C3	#NAME?	1	no	C2	C3	#NAME?	1	no
4930431P03Rik	C1	C2	0	1	no	C1	C3	0	1	no	C2	C3	0	1	no
4930432J09Rik	C1	C2	0	1	no	C1	C3	0	1	no	C2	C3	0	1	no
4930432K21Rik	C1	C2	1.3542	1	no	C1	C3	1.88147	1	no	C2	C3	0.527267	1	no
4930432M17Rik	C1	C2	0	1	no	C1	C3	0	1	no	C2	C3	0	1	no
4930433B08Rik	C1	C2	0	1	no	C1	C3	0	1	no	C2	C3	0	1	no
4930433I11Rik	C1	C2	0	1	no	C1	C3	0	1	no	C2	C3	0	1	no
4930433N12Rik	C1	C2	0	1	no	C1	C3	0	1	no	C2	C3	0	1	no
4930434J06Rik	C1	C2	0	1	no	C1	C3	0	1	no	C2	C3	0	1	no
4930435E12Rik	C1	C2	0	1	no	C1	C3	0	1	no	C2	C3	0	1	no
4930438E09Rik	C1	C2	0	1	no	C1	C3	0	1	no	C2	C3	0	1	no
4930440C22Rik	C1	C2	0	1	no	C1	C3	0	1	no	C2	C3	0	1	no
4930440I19Rik	C1	C2	0	1	no	C1	C3	0	1	no	C2	C3	0	1	no
4930441J16Rik	C1	C2	0	1	no	C1	C3	0	1	no	C2	C3	0	1	no
4930442J19Rik	C1	C2	0	1	no	C1	C3	0	1	no	C2	C3	0	1	no
4930442L01Rik	C1	C2	0	1	no	C1	C3	0	1	no	C2	C3	0	1	no
4930443O20Rik	C1	C2	-0.841779	1	no	C1	C3	-0.881007	1	no	C2	C3	-0.039228	1	no
4930444F02Rik	C1	C2	0	1	no	C1	C3	0	1	no	C2	C3	0	1	no
4930444G20Rik	C1	C2	0	1	no	C1	C3	inf	1	no	C2	C3	inf	1	no
4930444M15Rik	C1	C2	#NAME?	1	no	C1	C3	#NAME?	1	no	C2	C3	0	1	no
4930444P10Rik	C1	C2	0	1	no	C1	C3	0	1	no	C2	C3	0	1	no
4930447A16Rik	C1	C2	0	1	no	C1	C3	0	1	no	C2	C3	0	1	no
4930447C04Rik	C1	C2	0	1	no	C1	C3	inf	1	no	C2	C3	inf	1	no
4930447J18Rik	C1	C2	0	1	no	C1	C3	0	1	no	C2	C3	0	1	no
4930447K03Rik	C1	C2	#NAME?	1	no	C1	C3	#NAME?	1	no	C2	C3	0	1	no
4930447N08Rik	C1	C2	0	1	no	C1	C3	0	1	no	C2	C3	0	1	no
4930448C13Rik	C1	C2	0	1	no	C1	C3	0	1	no	C2	C3	0	1	no
4930448F12Rik	C1	C2	0	1	no	C1	C3	0	1	no	C2	C3	0	1	no
4930448H16Rik	C1	C2	0	1	no	C1	C3	0	1	no	C2	C3	0	1	no
4930448I06Rik	C1	C2	0	1	no	C1	C3	0	1	no	C2	C3	0	1	no
4930448I18Rik	C1	C2	0	1	no	C1	C3	0	1	no	C2	C3	0	1	no
4930448K20Rik	C1	C2	0	1	no	C1	C3	0	1	no	C2	C3	0	1	no
4930449E01Rik	C1	C2	0	1	no	C1	C3	0	1	no	C2	C3	0	1	no
4930449E18Rik	C1	C2	0	1	no	C1	C3	0	1	no	C2	C3	0	1	no
4930449I24Rik	C1	C2	0	1	no	C1	C3	0	1	no	C2	C3	0	1	no
4930451C15Rik	C1	C2	1.19407	1	no	C1	C3	3.56563	1	no	C2	C3	2.37157	1	no
4930451G09Rik	C1	C2	0.687301	1	no	C1	C3	2.14656	1	no	C2	C3	1.45926	1	no
4930451I11Rik	C1	C2	0	1	no	C1	C3	0	1	no	C2	C3	0	1	no
4930452A19Rik	C1	C2	0	1	no	C1	C3	0	1	no	C2	C3	0	1	no
4930452B06Rik	C1	C2	0.00433894	1	no	C1	C3	#NAME?	1	no	C2	C3	#NAME?	1	no
4930452G13Rik	C1	C2	0	1	no	C1	C3	0	1	no	C2	C3	0	1	no
4930452N14Rik	C1	C2	0	1	no	C1	C3	0	1	no	C2	C3	0	1	no
4930453H23Rik	C1	C2	0	1	no	C1	C3	0	1	no	C2	C3	0	1	no
4930453L07Rik	C1	C2	0	1	no	C1	C3	0	1	no	C2	C3	0	1	no
4930453N24Rik	C1	C2	0.299478	0.180674	no	C1	C3	0.359987	0.101086	no	C2	C3	0.0605089	0.825482	no
4930455B14Rik	C1	C2	0	1	no	C1	C3	0	1	no	C2	C3	0	1	no
4930455C13Rik	C1	C2	-0.336658	0.748532	no	C1	C3	-0.133919	0.902566	no	C2	C3	0.202738	0.849894	no
4930455D15Rik	C1	C2	0.209939	1	no	C1	C3	1.08045	1	no	C2	C3	0.870507	1	no
4930455F16Rik	C1	C2	0	1	no	C1	C3	0	1	no	C2	C3	0	1	no
4930455H04Rik	C1	C2	0	1	no	C1	C3	0	1	no	C2	C3	0	1	no
4930455J16Rik	C1	C2	0	1	no	C1	C3	0	1	no	C2	C3	0	1	no
4930456L15Rik	C1	C2	0	1	no	C1	C3	0	1	no	C2	C3	0	1	no
4930459C07Rik	C1	C2	0	1	no	C1	C3	0	1	no	C2	C3	0	1	no
4930459L07Rik	C1	C2	0	1	no	C1	C3	0	1	no	C2	C3	0	1	no
4930461G14Rik	C1	C2	-0.497525	1	no	C1	C3	1.41654	1	no	C2	C3	1.91406	1	no
4930463O16Rik	C1	C2	inf	1	no	C1	C3	0	1	no	C2	C3	#NAME?	1	no
4930465K10Rik	C1	C2	2.37592	1	no	C1	C3	1.49501	1	no	C2	C3	-0.880904	1	no
4930465M20Rik	C1	C2	0	1	no	C1	C3	0	1	no	C2	C3	0	1	no
4930467D21Rik	C1	C2	-1.69749	1	no	C1	C3	#NAME?	1	no	C2	C3	#NAME?	1	no
4930467E23Rik	C1	C2	0	1	no	C1	C3	0	1	no	C2	C3	0	1	no
4930467K11Rik	C1	C2	0	1	no	C1	C3	inf	1	no	C2	C3	inf	1	no
4930468A15Rik	C1	C2	0	1	no	C1	C3	0	1	no	C2	C3	0	1	no
4930469G21Rik	C1	C2	0	1	no	C1	C3	0	1	no	C2	C3	0	1	no
4930470H14Rik	C1	C2	0.957719	0.0773047	no	C1	C3	0.669506	1	no	C2	C3	-0.288213	0.605493	no
4930470P17Rik	C1	C2	0	1	no	C1	C3	0	1	no	C2	C3	0	1	no
4930471C04Rik	C1	C2	0	1	no	C1	C3	0	1	no	C2	C3	0	1	no
4930471G03Rik	C1	C2	0	1	no	C1	C3	0	1	no	C2	C3	0	1	no
4930471M09Rik	C1	C2	0	1	no	C1	C3	0	1	no	C2	C3	0	1	no
4930473A02Rik	C1	C2	0.119117	1	no	C1	C3	#NAME?	1	no	C2	C3	#NAME?	1	no
4930473O22Rik	C1	C2	0	1	no	C1	C3	0	1	no	C2	C3	0	1	no
4930474G06Rik	C1	C2	0	1	no	C1	C3	0	1	no	C2	C3	0	1	no
4930474H20Rik	C1	C2	0	1	no	C1	C3	0	1	no	C2	C3	0	1	no
4930474M22Rik	C1	C2	0	1	no	C1	C3	0	1	no	C2	C3	0	1	no
4930474N05Rik	C1	C2	0	1	no	C1	C3	0	1	no	C2	C3	0	1	no
4930474N09Rik	C1	C2	inf	1	no	C1	C3	0	1	no	C2	C3	#NAME?	1	no
4930478L05Rik	C1	C2	0	1	no	C1	C3	0	1	no	C2	C3	0	1	no
4930478P22Rik	C1	C2	0	1	no	C1	C3	0	1	no	C2	C3	0	1	no
4930479D17Rik	C1	C2	inf	1	no	C1	C3	0	1	no	C2	C3	#NAME?	1	no
4930480E11Rik	C1	C2	0	1	no	C1	C3	0	1	no	C2	C3	0	1	no
4930480G23Rik	C1	C2	0	1	no	C1	C3	0	1	no	C2	C3	0	1	no
4930480K15Rik	C1	C2	0	1	no	C1	C3	0	1	no	C2	C3	0	1	no
4930480M12Rik	C1	C2	0	1	no	C1	C3	0	1	no	C2	C3	0	1	no
4930481A15Rik	C1	C2	inf	1	no	C1	C3	0	1	no	C2	C3	#NAME?	1	no
4930482G09Rik	C1	C2	0	1	no	C1	C3	0	1	no	C2	C3	0	1	no
4930483J18Rik	C1	C2	0	1	no	C1	C3	inf	1	no	C2	C3	inf	1	no
4930483K19Rik	C1	C2	-0.385948	1	no	C1	C3	-1.86742	1	no	C2	C3	-1.48148	1	no
4930483O08Rik	C1	C2	0	1	no	C1	C3	0	1	no	C2	C3	0	1	no
4930486F22Rik	C1	C2	0	1	no	C1	C3	0	1	no	C2	C3	0	1	no
4930486I03Rik	C1	C2	inf	1	no	C1	C3	inf	1	no	C2	C3	-0.639361	1	no
4930486L24Rik	C1	C2	2.16272	1	no	C1	C3	1.63735	1	no	C2	C3	-0.525369	1	no
4930487D11Rik	C1	C2	0	1	no	C1	C3	0	1	no	C2	C3	0	1	no
4930487H11Rik	C1	C2	#NAME?	1	no	C1	C3	#NAME?	1	no	C2	C3	0	1	no
4930488B22Rik	C1	C2	0	1	no	C1	C3	0	1	no	C2	C3	0	1	no
4930488L21Rik	C1	C2	0	1	no	C1	C3	0	1	no	C2	C3	0	1	no
4930500F04Rik	C1	C2	0	1	no	C1	C3	0	1	no	C2	C3	0	1	no
4930500J02Rik	C1	C2	0.840844	0.0197619	yes	C1	C3	0.844475	0.020603	yes	C2	C3	0.00363123	0.993311	no
4930500L23Rik	C1	C2	0	1	no	C1	C3	0	1	no	C2	C3	0	1	no
4930502A04Rik	C1	C2	0	1	no	C1	C3	0	1	no	C2	C3	0	1	no
4930502E09Rik	C1	C2	inf	1	no	C1	C3	0	1	no	C2	C3	#NAME?	1	no
4930502E18Rik	C1	C2	0	1	no	C1	C3	0	1	no	C2	C3	0	1	no
4930503B20Rik	C1	C2	#NAME?	1	no	C1	C3	#NAME?	1	no	C2	C3	0	1	no
4930503E14Rik	C1	C2	#NAME?	1	no	C1	C3	#NAME?	1	no	C2	C3	0	1	no
4930503E24Rik	C1	C2	0	1	no	C1	C3	0	1	no	C2	C3	0	1	no
4930503H13Rik	C1	C2	0	1	no	C1	C3	0	1	no	C2	C3	0	1	no
4930503L19Rik	C1	C2	-1.01129	0.000232938	yes	C1	C3	-0.874103	0.000232938	yes	C2	C3	0.13719	0.666644	no
4930503O07Rik	C1	C2	0	1	no	C1	C3	0	1	no	C2	C3	0	1	no
4930504O13Rik	C1	C2	0	1	no	C1	C3	0	1	no	C2	C3	0	1	no
4930505A04Rik	C1	C2	inf	1	no	C1	C3	inf	1	no	C2	C3	-1.1314	1	no
4930505G20Rik	C1	C2	0	1	no	C1	C3	0	1	no	C2	C3	0	1	no
4930506C21Rik	C1	C2	0.0992609	1	no	C1	C3	0.545976	1	no	C2	C3	0.446715	1	no
4930506M07Rik	C1	C2	-2.0947	1	no	C1	C3	0.0919448	1	no	C2	C3	2.18665	1	no
4930507D05Rik	C1	C2	0.51552	1	no	C1	C3	-0.232793	1	no	C2	C3	-0.748313	1	no
4930507D10Rik	C1	C2	0	1	no	C1	C3	0	1	no	C2	C3	0	1	no
4930509E16Rik	C1	C2	0	1	no	C1	C3	inf	1	no	C2	C3	inf	1	no
4930509J09Rik	C1	C2	0	1	no	C1	C3	0	1	no	C2	C3	0	1	no
4930509K18Rik	C1	C2	0	1	no	C1	C3	0	1	no	C2	C3	0	1	no
4930511A02Rik	C1	C2	0	1	no	C1	C3	0	1	no	C2	C3	0	1	no
4930511E03Rik	C1	C2	0	1	no	C1	C3	0	1	no	C2	C3	0	1	no
4930511M06Rik	C1	C2	0.296968	1	no	C1	C3	0.265555	1	no	C2	C3	-0.0314135	1	no
4930512B01Rik	C1	C2	0	1	no	C1	C3	0	1	no	C2	C3	0	1	no
4930513D17Rik	C1	C2	0	1	no	C1	C3	0	1	no	C2	C3	0	1	no
4930513N10Rik	C1	C2	0.211492	1	no	C1	C3	0.378385	1	no	C2	C3	0.166893	1	no
4930513O06Rik	C1	C2	0	1	no	C1	C3	0	1	no	C2	C3	0	1	no
4930515B02Rik	C1	C2	inf	1	no	C1	C3	inf	1	no	C2	C3	-0.509547	1	no
4930515G01Rik	C1	C2	0.363379	1	no	C1	C3	0.516051	1	no	C2	C3	0.152672	1	no
4930515G16Rik	C1	C2	0	1	no	C1	C3	0	1	no	C2	C3	0	1	no
4930515L03Rik	C1	C2	0	1	no	C1	C3	0	1	no	C2	C3	0	1	no
4930515L19Rik	C1	C2	0	1	no	C1	C3	0	1	no	C2	C3	0	1	no
4930517E11Rik	C1	C2	0	1	no	C1	C3	0	1	no	C2	C3	0	1	no
4930518P08Rik	C1	C2	0	1	no	C1	C3	0	1	no	C2	C3	0	1	no
4930519D14Rik	C1	C2	0	1	no	C1	C3	0	1	no	C2	C3	0	1	no
4930519F09Rik	C1	C2	1.30211	1	no	C1	C3	-1.89036	1	no	C2	C3	-3.19247	1	no
4930519F16Rik	C1	C2	0	1	no	C1	C3	0	1	no	C2	C3	0	1	no
4930519F24Rik	C1	C2	0	1	no	C1	C3	0	1	no	C2	C3	0	1	no
4930519G04Rik	C1	C2	0.113014	1	no	C1	C3	0.104607	1	no	C2	C3	-0.00840698	1	no
4930519H02Rik	C1	C2	0	1	no	C1	C3	0	1	no	C2	C3	0	1	no
4930520O04Rik	C1	C2	0.0788193	1	no	C1	C3	-1.89578	1	no	C2	C3	-1.97459	1	no
4930520P13Rik	C1	C2	0	1	no	C1	C3	0	1	no	C2	C3	0	1	no
4930521E06Rik	C1	C2	#NAME?	1	no	C1	C3	0.0808793	1	no	C2	C3	inf	1	no
4930522H14Rik	C1	C2	0	1	no	C1	C3	0	1	no	C2	C3	0	1	no
4930522O17Rik	C1	C2	0	1	no	C1	C3	0	1	no	C2	C3	0	1	no
4930523C07Rik	C1	C2	-0.256899	0.518731	no	C1	C3	-0.0313643	0.947924	no	C2	C3	0.225535	0.585056	no
4930523O13Rik	C1	C2	0	1	no	C1	C3	0	1	no	C2	C3	0	1	no
4930524B15Rik	C1	C2	0	1	no	C1	C3	0	1	no	C2	C3	0	1	no
4930524C18Rik	C1	C2	0	1	no	C1	C3	0	1	no	C2	C3	0	1	no
4930524N10Rik	C1	C2	0	1	no	C1	C3	0	1	no	C2	C3	0	1	no
4930524O05Rik	C1	C2	0	1	no	C1	C3	0	1	no	C2	C3	0	1	no
4930524O08Rik	C1	C2	0	1	no	C1	C3	0	1	no	C2	C3	0	1	no
4930525D18Rik	C1	C2	inf	1	no	C1	C3	0	1	no	C2	C3	#NAME?	1	no
4930525G20Rik	C1	C2	0	1	no	C1	C3	0	1	no	C2	C3	0	1	no
4930525M21Rik	C1	C2	0	1	no	C1	C3	0	1	no	C2	C3	0	1	no
4930526I15Rik	C1	C2	-0.274789	0.647	no	C1	C3	-0.0769487	0.910049	no	C2	C3	0.19784	0.757921	no
4930526L06Rik	C1	C2	0	1	no	C1	C3	0	1	no	C2	C3	0	1	no
4930527F14Rik	C1	C2	0	1	no	C1	C3	0	1	no	C2	C3	0	1	no
4930527G23Rik	C1	C2	0	1	no	C1	C3	0	1	no	C2	C3	0	1	no
4930528A17Rik	C1	C2	0.762183	1	no	C1	C3	1.52982	1	no	C2	C3	0.767635	1	no
4930528D03Rik	C1	C2	inf	1	no	C1	C3	0	1	no	C2	C3	#NAME?	1	no
4930528P14Rik	C1	C2	0	1	no	C1	C3	0	1	no	C2	C3	0	1	no
4930529C04Rik	C1	C2	0	1	no	C1	C3	0	1	no	C2	C3	0	1	no
4930529K09Rik	C1	C2	0	1	no	C1	C3	0	1	no	C2	C3	0	1	no
4930529L06Rik	C1	C2	0	1	no	C1	C3	0	1	no	C2	C3	0	1	no
4930529M08Rik	C1	C2	0	1	no	C1	C3	0	1	no	C2	C3	0	1	no
4930532M18Rik	C1	C2	0	1	no	C1	C3	0	1	no	C2	C3	0	1	no
4930533B01Rik	C1	C2	0	1	no	C1	C3	0	1	no	C2	C3	0	1	no
4930533P14Rik	C1	C2	0	1	no	C1	C3	0	1	no	C2	C3	0	1	no
4930538K18Rik	C1	C2	inf	1	no	C1	C3	inf	1	no	C2	C3	0.616629	1	no
4930539C22Rik	C1	C2	0	1	no	C1	C3	inf	1	no	C2	C3	inf	1	no
4930539E08Rik	C1	C2	0	1	no	C1	C3	inf	1	no	C2	C3	inf	1	no
4930539J05Rik	C1	C2	0.18381	1	no	C1	C3	1.10541	1	no	C2	C3	0.921602	1	no
4930539M17Rik	C1	C2	0	1	no	C1	C3	0	1	no	C2	C3	0	1	no
4930539N22Rik	C1	C2	0	1	no	C1	C3	0	1	no	C2	C3	0	1	no
4930540M03Rik	C1	C2	0	1	no	C1	C3	0	1	no	C2	C3	0	1	no
4930542C21Rik	C1	C2	0	1	no	C1	C3	0	1	no	C2	C3	0	1	no
4930542D17Rik	C1	C2	0	1	no	C1	C3	0	1	no	C2	C3	0	1	no
4930543E12Rik	C1	C2	inf	1	no	C1	C3	0	1	no	C2	C3	#NAME?	1	no
4930544D05Rik	C1	C2	0	1	no	C1	C3	0	1	no	C2	C3	0	1	no
4930544G11Rik	C1	C2	0	1	no	C1	C3	0	1	no	C2	C3	0	1	no
4930544M13Rik	C1	C2	0	1	no	C1	C3	inf	1	no	C2	C3	inf	1	no
4930545E07Rik	C1	C2	0	1	no	C1	C3	0	1	no	C2	C3	0	1	no
4930545H06Rik	C1	C2	0	1	no	C1	C3	0	1	no	C2	C3	0	1	no
4930545L23Rik	C1	C2	0	1	no	C1	C3	0	1	no	C2	C3	0	1	no
4930546C10Rik	C1	C2	0	1	no	C1	C3	0	1	no	C2	C3	0	1	no
4930546K05Rik	C1	C2	inf	1	no	C1	C3	inf	1	no	C2	C3	0.956416	1	no
4930547E08Rik	C1	C2	0	1	no	C1	C3	inf	1	no	C2	C3	inf	1	no
4930547E14Rik	C1	C2	0	1	no	C1	C3	0	1	no	C2	C3	0	1	no
4930548G14Rik	C1	C2	0	1	no	C1	C3	0	1	no	C2	C3	0	1	no
4930548H24Rik	C1	C2	0	1	no	C1	C3	0	1	no	C2	C3	0	1	no
4930548J01Rik	C1	C2	0	1	no	C1	C3	0	1	no	C2	C3	0	1	no
4930548K13Rik	C1	C2	0	1	no	C1	C3	0	1	no	C2	C3	0	1	no
4930549C01Rik	C1	C2	0	1	no	C1	C3	0	1	no	C2	C3	0	1	no
4930549G23Rik	C1	C2	#NAME?	1	no	C1	C3	0.527751	1	no	C2	C3	inf	1	no
4930550C14Rik	C1	C2	inf	1	no	C1	C3	0	1	no	C2	C3	#NAME?	1	no
4930550L24Rik	C1	C2	1.28998	1	no	C1	C3	0.959266	1	no	C2	C3	-0.330712	1	no
4930552N02Rik	C1	C2	0	1	no	C1	C3	0	1	no	C2	C3	0	1	no
4930552P12Rik	C1	C2	0	1	no	C1	C3	inf	1	no	C2	C3	inf	1	no
4930553E22Rik	C1	C2	0	1	no	C1	C3	0	1	no	C2	C3	0	1	no
4930554C24Rik	C1	C2	0	1	no	C1	C3	0	1	no	C2	C3	0	1	no
4930555B11Rik	C1	C2	0	1	no	C1	C3	0	1	no	C2	C3	0	1	no
4930555G01Rik	C1	C2	0	1	no	C1	C3	inf	1	no	C2	C3	inf	1	no
4930556C24Rik	C1	C2	0	1	no	C1	C3	0	1	no	C2	C3	0	1	no
4930556G01Rik	C1	C2	0	1	no	C1	C3	0	1	no	C2	C3	0	1	no
4930556J02Rik	C1	C2	0	1	no	C1	C3	0	1	no	C2	C3	0	1	no
4930556M19Rik	C1	C2	-0.74565	1	no	C1	C3	-0.109692	1	no	C2	C3	0.635958	1	no
4930556N09Rik	C1	C2	0	1	no	C1	C3	0	1	no	C2	C3	0	1	no
4930557A04Rik	C1	C2	0	1	no	C1	C3	0	1	no	C2	C3	0	1	no
4930557J02Rik	C1	C2	0	1	no	C1	C3	0	1	no	C2	C3	0	1	no
4930558C23Rik	C1	C2	0	1	no	C1	C3	0	1	no	C2	C3	0	1	no
4930558G05Rik	C1	C2	0	1	no	C1	C3	0	1	no	C2	C3	0	1	no
4930558J18Rik	C1	C2	-2.84071	1	no	C1	C3	-1.66173	1	no	C2	C3	1.17898	1	no
4930558K02Rik	C1	C2	0	1	no	C1	C3	0	1	no	C2	C3	0	1	no
4930562C15Rik	C1	C2	#NAME?	1	no	C1	C3	1.00501	1	no	C2	C3	inf	1	no
4930562F07Rik	C1	C2	-0.124488	1	no	C1	C3	-0.230588	1	no	C2	C3	-0.1061	1	no
4930563D23Rik	C1	C2	0	1	no	C1	C3	0	1	no	C2	C3	0	1	no
4930563E18Rik	C1	C2	0	1	no	C1	C3	0	1	no	C2	C3	0	1	no
4930563E22Rik	C1	C2	0.288178	1	no	C1	C3	1.27098	1	no	C2	C3	0.982798	1	no
4930563F08Rik	C1	C2	0	1	no	C1	C3	0	1	no	C2	C3	0	1	no
4930563M20Rik	C1	C2	0	1	no	C1	C3	0	1	no	C2	C3	0	1	no
4930564B18Rik	C1	C2	0	1	no	C1	C3	0	1	no	C2	C3	0	1	no
4930564C03Rik	C1	C2	0	1	no	C1	C3	0	1	no	C2	C3	0	1	no
4930564D02Rik	C1	C2	0	1	no	C1	C3	0	1	no	C2	C3	0	1	no
4930565D16Rik	C1	C2	0	1	no	C1	C3	0	1	no	C2	C3	0	1	no
4930565N06Rik	C1	C2	0.143944	1	no	C1	C3	-0.641293	1	no	C2	C3	-0.785237	1	no
4930567H12Rik	C1	C2	0	1	no	C1	C3	inf	1	no	C2	C3	inf	1	no
4930567H17Rik	C1	C2	0	1	no	C1	C3	0	1	no	C2	C3	0	1	no
4930567J20Rik	C1	C2	0	1	no	C1	C3	0	1	no	C2	C3	0	1	no
4930567K20Rik	C1	C2	0	1	no	C1	C3	0	1	no	C2	C3	0	1	no
4930568D16Rik	C1	C2	0	1	no	C1	C3	0	1	no	C2	C3	0	1	no
4930568E12Rik	C1	C2	0	1	no	C1	C3	0	1	no	C2	C3	0	1	no
4930568G15Rik	C1	C2	0	1	no	C1	C3	0	1	no	C2	C3	0	1	no
4930570G19Rik	C1	C2	0	1	no	C1	C3	0	1	no	C2	C3	0	1	no
4930571K23Rik	C1	C2	0	1	no	C1	C3	0	1	no	C2	C3	0	1	no
4930571O06Rik	C1	C2	0	1	no	C1	C3	0	1	no	C2	C3	0	1	no
4930572K03Rik	C1	C2	0	1	no	C1	C3	0	1	no	C2	C3	0	1	no
4930572O03Rik	C1	C2	0	1	no	C1	C3	0	1	no	C2	C3	0	1	no
4930572O13Rik	C1	C2	0	1	no	C1	C3	0	1	no	C2	C3	0	1	no
4930573O16Rik	C1	C2	0	1	no	C1	C3	0	1	no	C2	C3	0	1	no
4930577N17Rik	C1	C2	-1.0355	1	no	C1	C3	-1.86818	1	no	C2	C3	-0.832682	1	no
4930578C19Rik	C1	C2	0	1	no	C1	C3	0	1	no	C2	C3	0	1	no
4930578E11Rik	C1	C2	0	1	no	C1	C3	0	1	no	C2	C3	0	1	no
4930578I06Rik	C1	C2	0	1	no	C1	C3	0	1	no	C2	C3	0	1	no
4930578M01Rik	C1	C2	1.72667	1	no	C1	C3	1.12542	1	no	C2	C3	-0.60125	1	no
4930578N18Rik	C1	C2	0	1	no	C1	C3	0	1	no	C2	C3	0	1	no
4930579F01Rik	C1	C2	0	1	no	C1	C3	inf	1	no	C2	C3	inf	1	no
4930579G18Rik	C1	C2	0.374683	1	no	C1	C3	-2.15253	1	no	C2	C3	-2.52722	1	no
4930579G24Rik	C1	C2	-2.12084	0.000232938	yes	C1	C3	-1.42344	0.000232938	yes	C2	C3	0.697401	0.0391979	yes
4930579K19Rik	C1	C2	-0.319006	1	no	C1	C3	-0.455221	1	no	C2	C3	-0.136215	1	no
4930581F22Rik	C1	C2	-0.323237	1	no	C1	C3	0.156646	1	no	C2	C3	0.479883	1	no
4930583K01Rik	C1	C2	#NAME?	1	no	C1	C3	#NAME?	1	no	C2	C3	0	1	no
4930583P06Rik	C1	C2	0	1	no	C1	C3	0	1	no	C2	C3	0	1	no
4930584F24Rik	C1	C2	0	1	no	C1	C3	0	1	no	C2	C3	0	1	no
4930590J08Rik	C1	C2	0	1	no	C1	C3	0	1	no	C2	C3	0	1	no
4930590L20Rik	C1	C2	0	1	no	C1	C3	0	1	no	C2	C3	0	1	no
4930591A17Rik	C1	C2	0	1	no	C1	C3	0	1	no	C2	C3	0	1	no
4930592A05Rik	C1	C2	3.35775	0.203977	no	C1	C3	2.76795	0.24943	no	C2	C3	-0.589805	0.64365	no
4930592I03Rik	C1	C2	0	1	no	C1	C3	0	1	no	C2	C3	0	1	no
4930593A02Rik	C1	C2	0	1	no	C1	C3	0	1	no	C2	C3	0	1	no
4930593C16Rik	C1	C2	0	1	no	C1	C3	0	1	no	C2	C3	0	1	no
4930594C11Rik	C1	C2	0	1	no	C1	C3	0	1	no	C2	C3	0	1	no
4930595M18Rik	C1	C2	0	1	no	C1	C3	0	1	no	C2	C3	0	1	no
4930596D02Rik	C1	C2	0	1	no	C1	C3	0	1	no	C2	C3	0	1	no
4930596I21Rik	C1	C2	0	1	no	C1	C3	0	1	no	C2	C3	0	1	no
4930597G03Rik	C1	C2	0	1	no	C1	C3	0	1	no	C2	C3	0	1	no
4930598F16Rik	C1	C2	0	1	no	C1	C3	0	1	no	C2	C3	0	1	no
4930599N23Rik	C1	C2	0	1	no	C1	C3	0	1	no	C2	C3	0	1	no
4931402G19Rik	C1	C2	#NAME?	1	no	C1	C3	0.165437	1	no	C2	C3	inf	1	no
4931403E22Rik	C1	C2	0	1	no	C1	C3	0	1	no	C2	C3	0	1	no
4931403G20Rik	C1	C2	inf	1	no	C1	C3	0	1	no	C2	C3	#NAME?	1	no
4931406B18Rik	C1	C2	0	1	no	C1	C3	inf	1	no	C2	C3	inf	1	no
4931406C07Rik	C1	C2	0.531934	0.115445	no	C1	C3	0.334781	0.362656	no	C2	C3	-0.197153	0.564262	no
4931406H21Rik	C1	C2	0	1	no	C1	C3	0	1	no	C2	C3	0	1	no
4931406P16Rik	C1	C2	0.338397	0.0791047	no	C1	C3	-0.225861	0.28105	no	C2	C3	-0.564258	0.00191254	yes
4931408C20Rik	C1	C2	0	1	no	C1	C3	0	1	no	C2	C3	0	1	no
4931408D14Rik	C1	C2	0.702318	1	no	C1	C3	1.07853	1	no	C2	C3	0.376213	1	no
4931409K22Rik	C1	C2	0	1	no	C1	C3	0	1	no	C2	C3	0	1	no
4931412M21	C1	C2	0	1	no	C1	C3	inf	1	no	C2	C3	inf	1	no
4931414P19Rik	C1	C2	0.0288523	0.95231	no	C1	C3	-0.218662	0.630346	no	C2	C3	-0.247514	0.581856	no
4931417E11Rik	C1	C2	0	1	no	C1	C3	0	1	no	C2	C3	0	1	no
4931419H13Rik	C1	C2	0	1	no	C1	C3	0	1	no	C2	C3	0	1	no
4931420L22Rik	C1	C2	0	1	no	C1	C3	0	1	no	C2	C3	0	1	no
4931423N10Rik	C1	C2	0	1	no	C1	C3	0	1	no	C2	C3	0	1	no
4931428F04Rik	C1	C2	-0.0515182	0.903476	no	C1	C3	0.332658	0.353805	no	C2	C3	0.384176	0.32921	no
4931428L18Rik	C1	C2	0	1	no	C1	C3	0	1	no	C2	C3	0	1	no
4931429I11Rik	C1	C2	0	1	no	C1	C3	0	1	no	C2	C3	0	1	no
4931429L15Rik	C1	C2	0	1	no	C1	C3	0	1	no	C2	C3	0	1	no
4931429P17Rik	C1	C2	0	1	no	C1	C3	0	1	no	C2	C3	0	1	no
4931430N09Rik	C1	C2	0	1	no	C1	C3	0	1	no	C2	C3	0	1	no
4931431B13Rik	C1	C2	0	1	no	C1	C3	0	1	no	C2	C3	0	1	no
4931431C16Rik	C1	C2	1.10693	1	no	C1	C3	1.41317	1	no	C2	C3	0.306241	1	no
4931431F19Rik	C1	C2	0	1	no	C1	C3	0	1	no	C2	C3	0	1	no
4931440F15Rik	C1	C2	inf	1	no	C1	C3	inf	1	no	C2	C3	-0.996254	1	no
4931440J10Rik	C1	C2	0	1	no	C1	C3	0	1	no	C2	C3	0	1	no
4931440L10Rik	C1	C2	0	1	no	C1	C3	0	1	no	C2	C3	0	1	no
4931440P22Rik	C1	C2	1.05351	1	no	C1	C3	-0.481803	1	no	C2	C3	-1.53532	1	no
4932411E22Rik	C1	C2	0	1	no	C1	C3	inf	1	no	C2	C3	inf	1	no
4932411N23Rik	C1	C2	0	1	no	C1	C3	0	1	no	C2	C3	0	1	no
4932412D23Rik	C1	C2	0	1	no	C1	C3	0	1	no	C2	C3	0	1	no
4932413F04Rik	C1	C2	0	1	no	C1	C3	0	1	no	C2	C3	0	1	no
4932414J04Rik	C1	C2	0	1	no	C1	C3	0	1	no	C2	C3	0	1	no
4932414N04Rik	C1	C2	0	1	no	C1	C3	0	1	no	C2	C3	0	1	no
4932415M13Rik	C1	C2	0	1	no	C1	C3	0	1	no	C2	C3	0	1	no
4932416H05Rik	C1	C2	0.324775	1	no	C1	C3	-0.517181	1	no	C2	C3	-0.841956	1	no
4932416K20Rik	C1	C2	0	1	no	C1	C3	0	1	no	C2	C3	0	1	no
4932418E24Rik	C1	C2	inf	1	no	C1	C3	inf	1	no	C2	C3	1.99882	1	no
4932429P05Rik	C1	C2	0	1	no	C1	C3	0	1	no	C2	C3	0	1	no
4932435O22Rik	C1	C2	0	1	no	C1	C3	0	1	no	C2	C3	0	1	no
4932438A13Rik	C1	C2	0.481222	0.00780251	yes	C1	C3	0.567731	0.00120651	yes	C2	C3	0.0865084	0.690519	no
4932438H23Rik	C1	C2	-0.0318267	1	no	C1	C3	#NAME?	1	no	C2	C3	#NAME?	1	no
4932441J04Rik	C1	C2	0	1	no	C1	C3	0	1	no	C2	C3	0	1	no
4932443I19Rik	C1	C2	inf	1	no	C1	C3	0	1	no	C2	C3	#NAME?	1	no
4932702P03Rik	C1	C2	0	1	no	C1	C3	0	1	no	C2	C3	0	1	no
4933400A11Rik	C1	C2	0	1	no	C1	C3	0	1	no	C2	C3	0	1	no
4933400B14Rik	C1	C2	0	1	no	C1	C3	0	1	no	C2	C3	0	1	no
4933400C23Rik	C1	C2	0	1	no	C1	C3	0	1	no	C2	C3	0	1	no
4933400F21Rik	C1	C2	#NAME?	1	no	C1	C3	#NAME?	1	no	C2	C3	0	1	no
4933400L20Rik	C1	C2	0	1	no	C1	C3	0	1	no	C2	C3	0	1	no
4933401B06Rik	C1	C2	0	1	no	C1	C3	0	1	no	C2	C3	0	1	no
4933401D09Rik	C1	C2	0	1	no	C1	C3	inf	1	no	C2	C3	inf	1	no
4933401H06Rik	C1	C2	0	1	no	C1	C3	0	1	no	C2	C3	0	1	no
4933402C06Rik	C1	C2	0	1	no	C1	C3	0	1	no	C2	C3	0	1	no
4933402D24Rik	C1	C2	2.20379	1	no	C1	C3	2.19653	1	no	C2	C3	-0.0072573	1	no
4933402E13Rik	C1	C2	0	1	no	C1	C3	0	1	no	C2	C3	0	1	no
4933402J07Rik	C1	C2	0	1	no	C1	C3	0	1	no	C2	C3	0	1	no
4933402J10Rik	C1	C2	0	1	no	C1	C3	0	1	no	C2	C3	0	1	no
4933402J15Rik	C1	C2	0	1	no	C1	C3	0	1	no	C2	C3	0	1	no
4933402N03Rik	C1	C2	0	1	no	C1	C3	0	1	no	C2	C3	0	1	no
4933402N22Rik	C1	C2	#NAME?	1	no	C1	C3	#NAME?	1	no	C2	C3	0	1	no
4933402P03Rik	C1	C2	inf	1	no	C1	C3	0	1	no	C2	C3	#NAME?	1	no
4933403O08Rik	C1	C2	inf	1	no	C1	C3	inf	1	no	C2	C3	-0.718023	1	no
4933404G15Rik	C1	C2	0	1	no	C1	C3	0	1	no	C2	C3	0	1	no
4933404K08Rik	C1	C2	0	1	no	C1	C3	0	1	no	C2	C3	0	1	no
4933404O12Rik	C1	C2	-1.05509	0.000232938	yes	C1	C3	-0.886641	0.00208053	yes	C2	C3	0.168453	0.656556	no
4933405D12Rik	C1	C2	0	1	no	C1	C3	0	1	no	C2	C3	0	1	no
4933405E24Rik	C1	C2	#NAME?	1	no	C1	C3	#NAME?	1	no	C2	C3	0	1	no
4933405L10Rik	C1	C2	inf	1	no	C1	C3	inf	1	no	C2	C3	-1.03955	1	no
4933405O20Rik	C1	C2	0	1	no	C1	C3	0	1	no	C2	C3	0	1	no
4933406C10Rik	C1	C2	3.57157	1	no	C1	C3	3.4039	1	no	C2	C3	-0.167673	1	no
4933406D12Rik	C1	C2	0	1	no	C1	C3	0	1	no	C2	C3	0	1	no
4933406F09Rik	C1	C2	0	1	no	C1	C3	0	1	no	C2	C3	0	1	no
4933406G16Rik	C1	C2	0	1	no	C1	C3	0	1	no	C2	C3	0	1	no
4933406I18Rik	C1	C2	0	1	no	C1	C3	0	1	no	C2	C3	0	1	no
4933406J08Rik	C1	C2	0	1	no	C1	C3	0	1	no	C2	C3	0	1	no
4933406J10Rik	C1	C2	0	1	no	C1	C3	0	1	no	C2	C3	0	1	no
4933406K04Rik	C1	C2	0	1	no	C1	C3	0	1	no	C2	C3	0	1	no
4933406M09Rik	C1	C2	0	1	no	C1	C3	0	1	no	C2	C3	0	1	no
4933407E24Rik	C1	C2	0	1	no	C1	C3	0	1	no	C2	C3	0	1	no
4933407G14Rik	C1	C2	0	1	no	C1	C3	0	1	no	C2	C3	0	1	no
4933407I05Rik	C1	C2	0	1	no	C1	C3	0	1	no	C2	C3	0	1	no
4933407K13Rik	C1	C2	-1.07064	0.00948835	yes	C1	C3	-1.81273	0.00120651	yes	C2	C3	-0.742091	1	no
4933407L21Rik	C1	C2	0	1	no	C1	C3	0	1	no	C2	C3	0	1	no
4933408B17Rik	C1	C2	-1.25484	1	no	C1	C3	-1.85586	1	no	C2	C3	-0.601023	1	no
4933408J17Rik	C1	C2	#NAME?	1	no	C1	C3	#NAME?	1	no	C2	C3	0	1	no
4933408N05Rik	C1	C2	0	1	no	C1	C3	0	1	no	C2	C3	0	1	no
4933409G03Rik	C1	C2	0	1	no	C1	C3	0	1	no	C2	C3	0	1	no
4933409K07Rik	C1	C2	0	1	no	C1	C3	0	1	no	C2	C3	0	1	no
4933411E08Rik	C1	C2	#NAME?	1	no	C1	C3	#NAME?	1	no	C2	C3	0	1	no
4933411G06Rik	C1	C2	0	1	no	C1	C3	0	1	no	C2	C3	0	1	no
4933411G11Rik	C1	C2	inf	1	no	C1	C3	0	1	no	C2	C3	#NAME?	1	no
4933411K16Rik	C1	C2	0.504717	1	no	C1	C3	0.783143	1	no	C2	C3	0.278426	1	no
4933411K20Rik	C1	C2	0.122836	0.624138	no	C1	C3	0.460969	0.0245162	yes	C2	C3	0.338132	0.110604	no
4933412E12Rik	C1	C2	0.421931	0.461809	no	C1	C3	1.00368	0.037207	yes	C2	C3	0.581752	0.212729	no
4933412E24Rik	C1	C2	0	1	no	C1	C3	0	1	no	C2	C3	0	1	no
4933412O06Rik	C1	C2	0	1	no	C1	C3	0	1	no	C2	C3	0	1	no
4933413G19Rik	C1	C2	#NAME?	1	no	C1	C3	#NAME?	1	no	C2	C3	0	1	no
4933413J09Rik	C1	C2	2.12011	1	no	C1	C3	2.09415	1	no	C2	C3	-0.0259604	1	no
4933413L06Rik	C1	C2	0	1	no	C1	C3	0	1	no	C2	C3	0	1	no
4933415F23Rik	C1	C2	0	1	no	C1	C3	0	1	no	C2	C3	0	1	no
4933416C03Rik	C1	C2	0	1	no	C1	C3	0	1	no	C2	C3	0	1	no
4933416E03Rik	C1	C2	0	1	no	C1	C3	0	1	no	C2	C3	0	1	no
4933416I08Rik	C1	C2	0	1	no	C1	C3	0	1	no	C2	C3	0	1	no
4933416M06Rik	C1	C2	0	1	no	C1	C3	0	1	no	C2	C3	0	1	no
4933416M07Rik	C1	C2	0.791826	0.46096	no	C1	C3	1.28159	0.2626	no	C2	C3	0.489765	0.664528	no
4933417A18Rik	C1	C2	0	1	no	C1	C3	0	1	no	C2	C3	0	1	no
4933417D19Rik	C1	C2	#NAME?	1	no	C1	C3	0.83328	1	no	C2	C3	inf	1	no
4933417E11Rik	C1	C2	inf	1	no	C1	C3	inf	1	no	C2	C3	2.48951	1	no
4933417G07Rik	C1	C2	0	1	no	C1	C3	0	1	no	C2	C3	0	1	no
4933417O13Rik	C1	C2	0	1	no	C1	C3	0	1	no	C2	C3	0	1	no
4933421I07Rik	C1	C2	0	1	no	C1	C3	0	1	no	C2	C3	0	1	no
4933421O10Rik	C1	C2	0.253242	1	no	C1	C3	0.930089	1	no	C2	C3	0.676848	1	no
4933422A05Rik	C1	C2	#NAME?	1	no	C1	C3	#NAME?	1	no	C2	C3	0	1	no
4933422H20Rik	C1	C2	0	1	no	C1	C3	0	1	no	C2	C3	0	1	no
4933424G05Rik	C1	C2	0	1	no	C1	C3	0	1	no	C2	C3	0	1	no
4933424G06Rik	C1	C2	inf	1	no	C1	C3	inf	1	no	C2	C3	1.90019	1	no
4933425B07Rik	C1	C2	0	1	no	C1	C3	0	1	no	C2	C3	0	1	no
4933425L06Rik	C1	C2	0	1	no	C1	C3	0	1	no	C2	C3	0	1	no
4933426M11Rik	C1	C2	1.67279	0.000232938	yes	C1	C3	1.92033	0.000232938	yes	C2	C3	0.247535	0.183498	no
4933427D06Rik	C1	C2	0	1	no	C1	C3	0	1	no	C2	C3	0	1	no
4933427D14Rik	C1	C2	-1.01682	0.000232938	yes	C1	C3	-1.19594	0.000232938	yes	C2	C3	-0.179112	0.601441	no
4933427E11Rik	C1	C2	2.69075	1	no	C1	C3	2.35922	1	no	C2	C3	-0.331536	1	no
4933427E13Rik	C1	C2	0	1	no	C1	C3	0	1	no	C2	C3	0	1	no
4933427G17Rik	C1	C2	#NAME?	1	no	C1	C3	1.76473	1	no	C2	C3	inf	1	no
4933427I22Rik	C1	C2	0	1	no	C1	C3	0	1	no	C2	C3	0	1	no
4933428C19Rik	C1	C2	0	1	no	C1	C3	0	1	no	C2	C3	0	1	no
4933428G20Rik	C1	C2	0.787726	1	no	C1	C3	0.465685	1	no	C2	C3	-0.322041	1	no
4933429K18Rik	C1	C2	0	1	no	C1	C3	0	1	no	C2	C3	0	1	no
4933429O19Rik	C1	C2	0	1	no	C1	C3	0	1	no	C2	C3	0	1	no
4933430H16Rik	C1	C2	0	1	no	C1	C3	0	1	no	C2	C3	0	1	no
4933430I17Rik	C1	C2	0.0407107	1	no	C1	C3	0.708186	1	no	C2	C3	0.667475	1	no
4933430M04Rik	C1	C2	0	1	no	C1	C3	0	1	no	C2	C3	0	1	no
4933430N04Rik	C1	C2	0	1	no	C1	C3	0	1	no	C2	C3	0	1	no
4933431E20Rik	C1	C2	-0.434148	1	no	C1	C3	0.402105	0.545261	no	C2	C3	0.836254	0.300902	no
4933431G14Rik	C1	C2	inf	1	no	C1	C3	inf	1	no	C2	C3	1.52666	1	no
4933432G23Rik	C1	C2	0	1	no	C1	C3	0	1	no	C2	C3	0	1	no
4933432I03Rik	C1	C2	0	1	no	C1	C3	0	1	no	C2	C3	0	1	no
4933432I09Rik	C1	C2	0	1	no	C1	C3	inf	1	no	C2	C3	inf	1	no
4933432K03Rik	C1	C2	0	1	no	C1	C3	0	1	no	C2	C3	0	1	no
4933433C11Rik	C1	C2	0	1	no	C1	C3	0	1	no	C2	C3	0	1	no
4933433F19Rik	C1	C2	0	1	no	C1	C3	0	1	no	C2	C3	0	1	no
4933433G08Rik	C1	C2	0	1	no	C1	C3	0	1	no	C2	C3	0	1	no
4933433G15Rik	C1	C2	0	1	no	C1	C3	inf	1	no	C2	C3	inf	1	no
4933433G19Rik	C1	C2	0	1	no	C1	C3	0	1	no	C2	C3	0	1	no
4933433H22Rik	C1	C2	-1.07247	1	no	C1	C3	-0.682289	1	no	C2	C3	0.390178	1	no
4933434E20Rik	C1	C2	0.622291	0.205465	no	C1	C3	0.539739	0.268482	no	C2	C3	-0.0825522	0.870935	no
4933434I20Rik	C1	C2	0	1	no	C1	C3	0	1	no	C2	C3	0	1	no
4933436E23Rik	C1	C2	0	1	no	C1	C3	0	1	no	C2	C3	0	1	no
4933436H12Rik	C1	C2	0	1	no	C1	C3	0	1	no	C2	C3	0	1	no
4933436I01Rik	C1	C2	0	1	no	C1	C3	0	1	no	C2	C3	0	1	no
4933438B17Rik	C1	C2	0	1	no	C1	C3	0	1	no	C2	C3	0	1	no
4933438K21Rik	C1	C2	0	1	no	C1	C3	0	1	no	C2	C3	0	1	no
4933439C10Rik	C1	C2	0.131046	1	no	C1	C3	0.356562	1	no	C2	C3	0.225517	1	no
4933439K11Rik	C1	C2	0	1	no	C1	C3	0	1	no	C2	C3	0	1	no
4933440J02Rik	C1	C2	0	1	no	C1	C3	0	1	no	C2	C3	0	1	no
4933440M02Rik	C1	C2	0	1	no	C1	C3	0	1	no	C2	C3	0	1	no
5031410I06Rik	C1	C2	-1.06943	1	no	C1	C3	-0.911588	1	no	C2	C3	0.15784	1	no
5031414D18Rik	C1	C2	0.605921	1	no	C1	C3	1.07978	0.34812	no	C2	C3	0.473859	0.677265	no
5031425E22Rik	C1	C2	0.951043	0.00563862	yes	C1	C3	0.74266	0.0313241	yes	C2	C3	-0.208383	0.556823	no
5031425F14Rik	C1	C2	0	1	no	C1	C3	inf	1	no	C2	C3	inf	1	no
5031426D15Rik	C1	C2	#NAME?	1	no	C1	C3	1.62297	1	no	C2	C3	inf	1	no
5031434C07Rik	C1	C2	0	1	no	C1	C3	inf	1	no	C2	C3	inf	1	no
5031434O11Rik	C1	C2	0.122501	1	no	C1	C3	#NAME?	1	no	C2	C3	#NAME?	1	no
5031439G07Rik	C1	C2	-0.514217	0.00305611	yes	C1	C3	-0.413528	0.0218148	yes	C2	C3	0.100689	0.659324	no
5033403H07Rik	C1	C2	0	1	no	C1	C3	0	1	no	C2	C3	0	1	no
5033404E19Rik	C1	C2	0	1	no	C1	C3	0	1	no	C2	C3	0	1	no
5033406O09Rik	C1	C2	#NAME?	1	no	C1	C3	#NAME?	1	no	C2	C3	0	1	no
5133400J02Rik	C1	C2	0	1	no	C1	C3	0	1	no	C2	C3	0	1	no
5330411J11Rik	C1	C2	inf	1	no	C1	C3	inf	1	no	C2	C3	-0.461966	1	no
5330413P13Rik	C1	C2	0	1	no	C1	C3	0	1	no	C2	C3	0	1	no
5330417C22Rik	C1	C2	0	1	no	C1	C3	inf	1	no	C2	C3	inf	1	no
5330426P16Rik	C1	C2	-0.699711	0.067482	no	C1	C3	-0.787486	0.0415902	yes	C2	C3	-0.0877746	0.868817	no
5330434G04Rik	C1	C2	#NAME?	1	no	C1	C3	#NAME?	1	no	C2	C3	0	1	no
5330439B14Rik	C1	C2	0	1	no	C1	C3	0	1	no	C2	C3	0	1	no
5430401F13Rik	C1	C2	0	1	no	C1	C3	0	1	no	C2	C3	0	1	no
5430402E10Rik	C1	C2	0	1	no	C1	C3	0	1	no	C2	C3	0	1	no
5430402O13Rik	C1	C2	inf	1	no	C1	C3	0	1	no	C2	C3	#NAME?	1	no
5430403N17Rik	C1	C2	0	1	no	C1	C3	0	1	no	C2	C3	0	1	no
5430405H02Rik	C1	C2	-0.103041	0.884963	no	C1	C3	-0.0511246	0.935501	no	C2	C3	0.0519163	0.940486	no
5430416N02Rik	C1	C2	-0.775978	0.0814491	no	C1	C3	0.19867	0.659198	no	C2	C3	0.974648	0.0262785	yes
5430416O09Rik	C1	C2	0.140961	1	no	C1	C3	#NAME?	1	no	C2	C3	#NAME?	1	no
5430417L22Rik	C1	C2	0.263445	0.277862	no	C1	C3	0.0302666	0.92144	no	C2	C3	-0.233179	0.346292	no
5430419D17Rik	C1	C2	-2.17359	1	no	C1	C3	0.14116	1	no	C2	C3	2.31475	1	no
5430421F17Rik	C1	C2	0	1	no	C1	C3	0	1	no	C2	C3	0	1	no
5430421N21Rik	C1	C2	0	1	no	C1	C3	0	1	no	C2	C3	0	1	no
5430425K12Rik	C1	C2	0.702164	1	no	C1	C3	-0.862124	1	no	C2	C3	-1.56429	1	no
5430427M07Rik	C1	C2	0	1	no	C1	C3	0	1	no	C2	C3	0	1	no
5430427O19Rik	C1	C2	inf	1	no	C1	C3	inf	1	no	C2	C3	2.10648	1	no
5430428K19Rik	C1	C2	0	1	no	C1	C3	0	1	no	C2	C3	0	1	no
5430434I15Rik	C1	C2	0	1	no	C1	C3	0	1	no	C2	C3	0	1	no
5430435G22Rik	C1	C2	-2.28946	0.000232938	yes	C1	C3	-2.94811	0.000232938	yes	C2	C3	-0.658647	0.0836918	no
5430437J10Rik	C1	C2	0	1	no	C1	C3	0	1	no	C2	C3	0	1	no
5430440P10Rik	C1	C2	0	1	no	C1	C3	inf	1	no	C2	C3	inf	1	no
5530400C23Rik	C1	C2	0	1	no	C1	C3	0	1	no	C2	C3	0	1	no
5530401A14Rik	C1	C2	0	1	no	C1	C3	0	1	no	C2	C3	0	1	no
5530601H04Rik	C1	C2	-0.0545291	0.901475	no	C1	C3	-0.0758972	0.863576	no	C2	C3	-0.0213681	0.963836	no
5730403I07Rik	C1	C2	inf	1	no	C1	C3	inf	1	no	C2	C3	1.49452	1	no
5730405O15Rik	C1	C2	1.1248	1	no	C1	C3	1.08861	1	no	C2	C3	-0.0361872	1	no
5730408K05Rik	C1	C2	0.67609	0.786684	no	C1	C3	-0.694897	1	no	C2	C3	-1.37099	0.599831	no
5730409E04Rik	C1	C2	0.686886	0.108952	no	C1	C3	1.44019	0.000642345	yes	C2	C3	0.753309	0.0312162	yes
5730412P04Rik	C1	C2	0	1	no	C1	C3	0	1	no	C2	C3	0	1	no
5730416F02Rik	C1	C2	0	1	no	C1	C3	0	1	no	C2	C3	0	1	no
5730420D15Rik	C1	C2	0	1	no	C1	C3	0	1	no	C2	C3	0	1	no
5730422E09Rik	C1	C2	0.062576	1	no	C1	C3	#NAME?	1	no	C2	C3	#NAME?	1	no
5730435O14Rik	C1	C2	inf	1	no	C1	C3	0	1	no	C2	C3	#NAME?	1	no
5730455P16Rik	C1	C2	1.00754	0.000232938	yes	C1	C3	1.02458	0.000232938	yes	C2	C3	0.0170399	0.948376	no
5730457N03Rik	C1	C2	0	1	no	C1	C3	0	1	no	C2	C3	0	1	no
5730460C07Rik	C1	C2	0	1	no	C1	C3	0	1	no	C2	C3	0	1	no
5730480H06Rik	C1	C2	-0.969634	1	no	C1	C3	-0.499461	1	no	C2	C3	0.470173	1	no
5730488B01Rik	C1	C2	0	1	no	C1	C3	0	1	no	C2	C3	0	1	no
5730507C01Rik	C1	C2	-0.813216	1	no	C1	C3	-1.31831	1	no	C2	C3	-0.505097	1	no
5730508B09Rik	C1	C2	2.72021	0.000232938	yes	C1	C3	2.69663	0.000232938	yes	C2	C3	-0.0235794	0.949013	no
5730522E02Rik	C1	C2	0	1	no	C1	C3	0	1	no	C2	C3	0	1	no
5730559C18Rik	C1	C2	1.80934	0.000232938	yes	C1	C3	0.9604	0.00289517	yes	C2	C3	-0.848939	0.000442098	yes
5830403L16Rik	C1	C2	0	1	no	C1	C3	inf	1	no	C2	C3	inf	1	no
5830411N06Rik	C1	C2	0.0763858	1	no	C1	C3	1.38162	1	no	C2	C3	1.30523	1	no
5830415F09Rik	C1	C2	0.412556	1	no	C1	C3	0.993648	0.0656919	no	C2	C3	0.581092	0.265158	no
5830416I19Rik	C1	C2	inf	1	no	C1	C3	inf	1	no	C2	C3	-1.41208	1	no
5830416P10Rik	C1	C2	-3.11217	1	no	C1	C3	-1.17104	1	no	C2	C3	1.94113	1	no
5830417I10Rik	C1	C2	-0.306148	0.203537	no	C1	C3	-0.206399	0.418067	no	C2	C3	0.0997487	0.73257	no
5830418K08Rik	C1	C2	-1.00268	0.00321256	yes	C1	C3	-0.638369	0.0590357	no	C2	C3	0.364308	0.371563	no
5830418P13Rik	C1	C2	inf	1	no	C1	C3	inf	0.000232938	yes	C2	C3	1.81437	0.00305611	yes
5830428M24Rik	C1	C2	#NAME?	1	no	C1	C3	#NAME?	1	no	C2	C3	0	1	no
5830432E09Rik	C1	C2	#NAME?	1	no	C1	C3	#NAME?	1	no	C2	C3	0	1	no
5830444B04Rik	C1	C2	0	1	no	C1	C3	0	1	no	C2	C3	0	1	no
5830454E08Rik	C1	C2	-2.31997	1	no	C1	C3	-0.578111	1	no	C2	C3	1.74186	1	no
5830473C10Rik	C1	C2	0	1	no	C1	C3	0	1	no	C2	C3	0	1	no
5930403L14Rik	C1	C2	0	1	no	C1	C3	0	1	no	C2	C3	0	1	no
5930412G12Rik	C1	C2	0	1	no	C1	C3	0	1	no	C2	C3	0	1	no
5930430L01Rik	C1	C2	0.0518808	0.90335	no	C1	C3	0.190728	0.60301	no	C2	C3	0.138847	0.710014	no
5930438M14Rik	C1	C2	4.89529	1	no	C1	C3	6.40843	0.378922	no	C2	C3	1.51314	0.00273781	yes
6030407O03Rik	C1	C2	0	1	no	C1	C3	0	1	no	C2	C3	0	1	no
6030408B16Rik	C1	C2	inf	1	no	C1	C3	inf	1	no	C2	C3	-0.995199	1	no
6030419C18Rik	C1	C2	1.5361	0.000232938	yes	C1	C3	1.73198	0.000232938	yes	C2	C3	0.195885	0.389106	no
6030440G07Rik	C1	C2	0	1	no	C1	C3	0	1	no	C2	C3	0	1	no
6030443J06Rik	C1	C2	0.823726	1	no	C1	C3	0.042176	1	no	C2	C3	-0.78155	1	no
6030458C11Rik	C1	C2	0.669157	0.00191254	yes	C1	C3	0.934152	0.000232938	yes	C2	C3	0.264995	0.213086	no
6030466F02Rik	C1	C2	inf	1	no	C1	C3	0	1	no	C2	C3	#NAME?	1	no
6030468B19Rik	C1	C2	0	1	no	C1	C3	inf	1	no	C2	C3	inf	1	no
6030469F06Rik	C1	C2	0	1	no	C1	C3	0	1	no	C2	C3	0	1	no
6030498E09Rik	C1	C2	0	1	no	C1	C3	0	1	no	C2	C3	0	1	no
6230400D17Rik	C1	C2	0.552718	1	no	C1	C3	0.920995	1	no	C2	C3	0.368277	1	no
6330403A02Rik	C1	C2	inf	1	no	C1	C3	inf	1	no	C2	C3	-0.331229	1	no
6330403K07Rik	C1	C2	-0.470835	1	no	C1	C3	-1.4651	1	no	C2	C3	-0.994266	1	no
6330407A03Rik	C1	C2	0	1	no	C1	C3	0	1	no	C2	C3	0	1	no
6330408A02Rik	C1	C2	0.658163	0.25089	no	C1	C3	0.79301	0.163938	no	C2	C3	0.134847	0.765121	no
6330409D20Rik	C1	C2	0	1	no	C1	C3	0	1	no	C2	C3	0	1	no
6330410L21Rik	C1	C2	0	1	no	C1	C3	inf	1	no	C2	C3	inf	1	no
6330415B21Rik	C1	C2	0	1	no	C1	C3	0	1	no	C2	C3	0	1	no
6330416G13Rik	C1	C2	-0.0742716	0.838131	no	C1	C3	-0.157321	0.627973	no	C2	C3	-0.0830491	0.81319	no
6330418K02Rik	C1	C2	1.22972	1	no	C1	C3	-0.0239674	1	no	C2	C3	-1.25369	1	no
6330419J24Rik	C1	C2	0	1	no	C1	C3	inf	1	no	C2	C3	inf	1	no
6330549D23Rik	C1	C2	-0.845612	1	no	C1	C3	#NAME?	1	no	C2	C3	#NAME?	1	no
6430411K18Rik	C1	C2	0	1	no	C1	C3	0	1	no	C2	C3	0	1	no
6430503K07Rik	C1	C2	0	1	no	C1	C3	0	1	no	C2	C3	0	1	no
6430531B16Rik	C1	C2	-0.161058	1	no	C1	C3	#NAME?	1	no	C2	C3	#NAME?	1	no
6430548M08Rik	C1	C2	-0.00880761	0.97827	no	C1	C3	0.846273	0.000232938	yes	C2	C3	0.855081	0.000232938	yes
6430550D23Rik	C1	C2	#NAME?	1	no	C1	C3	2.16491	1	no	C2	C3	inf	1	no
6430562O15Rik	C1	C2	0.578772	1	no	C1	C3	0.209922	1	no	C2	C3	-0.36885	1	no
6430571L13Rik	C1	C2	-0.297689	1	no	C1	C3	1.38348	1	no	C2	C3	1.68117	1	no
6430573F11Rik	C1	C2	#NAME?	1	no	C1	C3	#NAME?	1	no	C2	C3	0	1	no
6430584L05Rik	C1	C2	0	1	no	C1	C3	0	1	no	C2	C3	0	1	no
6430706D22Rik	C1	C2	-1.16384	0.000232938	yes	C1	C3	-1.10975	0.000232938	yes	C2	C3	0.0540847	0.892124	no
6430710C18Rik	C1	C2	0	1	no	C1	C3	inf	1	no	C2	C3	inf	1	no
6530402F18Rik	C1	C2	-0.965377	1	no	C1	C3	-1.13601	1	no	C2	C3	-0.170635	1	no
6530411M01Rik	C1	C2	inf	1	no	C1	C3	inf	1	no	C2	C3	-0.025494	1	no
6720416L17Rik	C1	C2	0	1	no	C1	C3	0	1	no	C2	C3	0	1	no
6720468P15Rik	C1	C2	#NAME?	1	no	C1	C3	#NAME?	1	no	C2	C3	0	1	no
6720483E21Rik	C1	C2	#NAME?	1	no	C1	C3	-0.844662	1	no	C2	C3	inf	1	no
6720489N17Rik	C1	C2	-1.52121	1	no	C1	C3	-1.35281	1	no	C2	C3	0.168405	1	no
6820408C15Rik	C1	C2	0	1	no	C1	C3	0	1	no	C2	C3	0	1	no
6820431F20Rik	C1	C2	-0.231604	0.215919	no	C1	C3	-0.598456	0.000232938	yes	C2	C3	-0.366852	0.0377448	yes
7420426K07Rik	C1	C2	0	1	no	C1	C3	0	1	no	C2	C3	0	1	no
7420461P10Rik	C1	C2	0	1	no	C1	C3	0	1	no	C2	C3	0	1	no
7420700N18Rik	C1	C2	inf	1	no	C1	C3	0	1	no	C2	C3	#NAME?	1	no
7420701I03Rik	C1	C2	0	1	no	C1	C3	0	1	no	C2	C3	0	1	no
7530416G11Rik	C1	C2	0	1	no	C1	C3	0	1	no	C2	C3	0	1	no
7630403G23Rik	C1	C2	0	1	no	C1	C3	0	1	no	C2	C3	0	1	no
8030411F24Rik	C1	C2	0	1	no	C1	C3	0	1	no	C2	C3	0	1	no
8030423F21Rik	C1	C2	#NAME?	1	no	C1	C3	#NAME?	1	no	C2	C3	0	1	no
8030423J24Rik	C1	C2	0	1	no	C1	C3	inf	1	no	C2	C3	inf	1	no
8030442B05Rik	C1	C2	0	1	no	C1	C3	0	1	no	C2	C3	0	1	no
8030443G20Rik	C1	C2	0	1	no	C1	C3	0	1	no	C2	C3	0	1	no
8030462N17Rik	C1	C2	0.350757	0.137091	no	C1	C3	0.729057	0.000442098	yes	C2	C3	0.3783	0.0879855	no
8430408G22Rik	C1	C2	4.32654	0.000232938	yes	C1	C3	4.17141	0.000232938	yes	C2	C3	-0.155129	0.594269	no
8430419L09Rik	C1	C2	-0.998613	0.000837118	yes	C1	C3	-0.780139	0.00780251	yes	C2	C3	0.218473	0.555323	no
8430422H06Rik	C1	C2	0	1	no	C1	C3	0	1	no	C2	C3	0	1	no
8430423G03Rik	C1	C2	0.653703	1	no	C1	C3	-0.917245	1	no	C2	C3	-1.57095	1	no
8430426J06Rik	C1	C2	2.47919	1	no	C1	C3	1.24225	1	no	C2	C3	-1.23694	1	no
8430427H17Rik	C1	C2	0.515638	1	no	C1	C3	2.08591	1	no	C2	C3	1.57027	1	no
8430429K09Rik	C1	C2	0.115829	1	no	C1	C3	0.476872	0.875966	no	C2	C3	0.361043	0.905137	no
8430431K14Rik	C1	C2	0	1	no	C1	C3	0	1	no	C2	C3	0	1	no
8430436N08Rik	C1	C2	0	1	no	C1	C3	0	1	no	C2	C3	0	1	no
8430437L04Rik	C1	C2	0	1	no	C1	C3	0	1	no	C2	C3	0	1	no
9030025P20Rik	C1	C2	0.360853	1	no	C1	C3	1.17231	0.0179332	yes	C2	C3	0.811457	0.078244	no
9030204H09Rik	C1	C2	inf	1	no	C1	C3	inf	1	no	C2	C3	2.29505	1	no
9030404E10Rik	C1	C2	inf	1	no	C1	C3	inf	1	no	C2	C3	-1.26601	1	no
9030612E09Rik	C1	C2	0.129022	1	no	C1	C3	1.1231	1	no	C2	C3	0.994079	1	no
9030617O03Rik	C1	C2	-0.985546	0.000232938	yes	C1	C3	0.506105	0.0164332	yes	C2	C3	1.49165	0.000232938	yes
9030619P08Rik	C1	C2	0	1	no	C1	C3	0	1	no	C2	C3	0	1	no
9030624G23Rik	C1	C2	-0.415022	1	no	C1	C3	-0.337084	1	no	C2	C3	0.0779385	1	no
9030624J02Rik	C1	C2	-0.327889	0.0941897	no	C1	C3	-0.487073	0.00962404	yes	C2	C3	-0.159184	0.474274	no
9030625G05Rik	C1	C2	0	1	no	C1	C3	0	1	no	C2	C3	0	1	no
9130008F23Rik	C1	C2	-2.15696	1	no	C1	C3	-1.08768	1	no	C2	C3	1.06928	1	no
9130011E15Rik	C1	C2	0.00979745	0.977987	no	C1	C3	0.0946821	0.754133	no	C2	C3	0.0848846	0.780544	no
9130015A21Rik	C1	C2	0	1	no	C1	C3	0	1	no	C2	C3	0	1	no
9130015L21Rik	C1	C2	0	1	no	C1	C3	0	1	no	C2	C3	0	1	no
9130019O22Rik	C1	C2	0.713864	1	no	C1	C3	0.52243	1	no	C2	C3	-0.191434	1	no
9130019P16Rik	C1	C2	2.63796	1	no	C1	C3	2.10356	1	no	C2	C3	-0.534391	1	no
9130023H24Rik	C1	C2	-0.0349622	0.957745	no	C1	C3	0.364843	0.451321	no	C2	C3	0.399805	0.398932	no
9130024F11Rik	C1	C2	0.746938	1	no	C1	C3	0.503899	1	no	C2	C3	-0.243039	1	no
9130204L05Rik	C1	C2	0	1	no	C1	C3	0	1	no	C2	C3	0	1	no
9130209A04Rik	C1	C2	0	1	no	C1	C3	0	1	no	C2	C3	0	1	no
9130221F21Rik	C1	C2	0	1	no	C1	C3	0	1	no	C2	C3	0	1	no
9130221H12Rik	C1	C2	-0.507827	0.39217	no	C1	C3	-0.421713	0.498411	no	C2	C3	0.0861137	0.915538	no
9130227L01Rik	C1	C2	0	1	no	C1	C3	inf	1	no	C2	C3	inf	1	no
9130230L23Rik	C1	C2	inf	1	no	C1	C3	inf	1	no	C2	C3	-0.032107	1	no
9130401M01Rik	C1	C2	-0.033354	0.911186	no	C1	C3	0.0779931	0.778649	no	C2	C3	0.111347	0.678684	no
9130409I23Rik	C1	C2	0	1	no	C1	C3	0	1	no	C2	C3	0	1	no
9230009I02Rik	C1	C2	0	1	no	C1	C3	0	1	no	C2	C3	0	1	no
9230102K24Rik	C1	C2	0	1	no	C1	C3	0	1	no	C2	C3	0	1	no
9230102O04Rik	C1	C2	0	1	no	C1	C3	0	1	no	C2	C3	0	1	no
9230104L09Rik	C1	C2	0	1	no	C1	C3	0	1	no	C2	C3	0	1	no
9230105E05Rik	C1	C2	0	1	no	C1	C3	0	1	no	C2	C3	0	1	no
9230110C19Rik	C1	C2	-1.29176	1	no	C1	C3	-0.179198	1	no	C2	C3	1.11256	1	no
9230110F15Rik	C1	C2	0	1	no	C1	C3	0	1	no	C2	C3	0	1	no
9230112D13Rik	C1	C2	0	1	no	C1	C3	inf	1	no	C2	C3	inf	1	no
9230112J17Rik	C1	C2	0.299948	1	no	C1	C3	2.07943	1	no	C2	C3	1.77948	1	no
9230114K14Rik	C1	C2	0.930327	0.0506084	no	C1	C3	2.04413	0.000232938	yes	C2	C3	1.1138	0.00289517	yes
9230116L04Rik	C1	C2	inf	1	no	C1	C3	inf	1	no	C2	C3	-1.60758	1	no
9230116N13Rik	C1	C2	1.16948	1	no	C1	C3	2.4529	1	no	C2	C3	1.28342	1	no
9330020H09Rik	C1	C2	-0.23183	1	no	C1	C3	0.214065	1	no	C2	C3	0.445895	1	no
9330102E08Rik	C1	C2	2.16052	1	no	C1	C3	3.27444	0.000442098	yes	C2	C3	1.11391	0.00273781	yes
9330111N05Rik	C1	C2	0	1	no	C1	C3	0	1	no	C2	C3	0	1	no
9330117O12Rik	C1	C2	0	1	no	C1	C3	0	1	no	C2	C3	0	1	no
9330133O14Rik	C1	C2	0.370576	1	no	C1	C3	-1.02558	1	no	C2	C3	-1.39616	1	no
9330151L19Rik	C1	C2	1.0893	0.165483	no	C1	C3	0.788564	0.272933	no	C2	C3	-0.300735	0.663199	no
9330158H04Rik	C1	C2	0	1	no	C1	C3	0	1	no	C2	C3	0	1	no
9330159F19Rik	C1	C2	0.753572	0.00120651	yes	C1	C3	1.72248	0.000232938	yes	C2	C3	0.968909	0.000232938	yes
9330159M07Rik	C1	C2	0.1404	1	no	C1	C3	0.921995	1	no	C2	C3	0.781595	1	no
9330162012Rik	C1	C2	#NAME?	1	no	C1	C3	#NAME?	1	no	C2	C3	0	1	no
9330162B11Rik	C1	C2	0	1	no	C1	C3	0	1	no	C2	C3	0	1	no
9330175E14Rik	C1	C2	0	1	no	C1	C3	0	1	no	C2	C3	0	1	no
9330175M20Rik	C1	C2	0	1	no	C1	C3	0	1	no	C2	C3	0	1	no
9330178D15Rik	C1	C2	0	1	no	C1	C3	0	1	no	C2	C3	0	1	no
9330179D12Rik	C1	C2	inf	1	no	C1	C3	inf	1	no	C2	C3	-0.532687	1	no
9330182L06Rik	C1	C2	#NAME?	1	no	C1	C3	#NAME?	1	no	C2	C3	0	1	no
9330182O14Rik	C1	C2	0	1	no	C1	C3	0	1	no	C2	C3	0	1	no
9330188P03Rik	C1	C2	#NAME?	1	no	C1	C3	#NAME?	1	no	C2	C3	0	1	no
9430007A20Rik	C1	C2	0	1	no	C1	C3	0	1	no	C2	C3	0	1	no
9430008C03Rik	C1	C2	-0.40692	0.159787	no	C1	C3	-0.833241	0.00289517	yes	C2	C3	-0.426321	0.176272	no
9430014N10Rik	C1	C2	0	1	no	C1	C3	0	1	no	C2	C3	0	1	no
9430015G10Rik	C1	C2	-1.52546	0.000232938	yes	C1	C3	-1.03215	0.000232938	yes	C2	C3	0.493303	0.104107	no
9430016H08Rik	C1	C2	0.0627752	0.864645	no	C1	C3	0.159655	0.642593	no	C2	C3	0.0968801	0.787492	no
9430018G01Rik	C1	C2	0.609051	1	no	C1	C3	0.115145	1	no	C2	C3	-0.493905	1	no
9430019J16Rik	C1	C2	0	1	no	C1	C3	0	1	no	C2	C3	0	1	no
9430020K01Rik	C1	C2	0.0688411	0.77422	no	C1	C3	-0.564448	0.00173772	yes	C2	C3	-0.633289	0.000232938	yes
9430021M05Rik	C1	C2	0	1	no	C1	C3	0	1	no	C2	C3	0	1	no
9430037G07Rik	C1	C2	-0.586669	1	no	C1	C3	0.282418	1	no	C2	C3	0.869086	1	no
9430038I01Rik	C1	C2	0.0781125	0.914598	no	C1	C3	-0.273738	0.67061	no	C2	C3	-0.35185	0.568227	no
9430041J12Rik	C1	C2	0	1	no	C1	C3	0	1	no	C2	C3	0	1	no
9430060I03Rik	C1	C2	#NAME?	1	no	C1	C3	0.888733	1	no	C2	C3	inf	1	no
9430069I07Rik	C1	C2	#NAME?	1	no	C1	C3	1.08361	1	no	C2	C3	inf	1	no
9430076C15Rik	C1	C2	#NAME?	1	no	C1	C3	-3.47638	1	no	C2	C3	inf	1	no
9430083A17Rik	C1	C2	1.41721	1	no	C1	C3	-0.970516	1	no	C2	C3	-2.38773	1	no
9430091E24Rik	C1	C2	-0.449954	1	no	C1	C3	0.735113	1	no	C2	C3	1.18507	1	no
9530002B09Rik	C1	C2	0	1	no	C1	C3	0	1	no	C2	C3	0	1	no
9530003J23Rik	C1	C2	0	1	no	C1	C3	0	1	no	C2	C3	0	1	no
9530026F06Rik	C1	C2	0	1	no	C1	C3	0	1	no	C2	C3	0	1	no
9530026P05Rik	C1	C2	0	1	no	C1	C3	inf	1	no	C2	C3	inf	1	no
9530027J09Rik	C1	C2	-0.468709	0.60754	no	C1	C3	0.216671	0.812215	no	C2	C3	0.685379	0.408081	no
9530036O11Rik	C1	C2	0	1	no	C1	C3	0	1	no	C2	C3	0	1	no
9530051G07Rik	C1	C2	0	1	no	C1	C3	0	1	no	C2	C3	0	1	no
9530052E02Rik	C1	C2	0	1	no	C1	C3	0	1	no	C2	C3	0	1	no
9530053A07Rik	C1	C2	0.7662	1	no	C1	C3	3.06929	1	no	C2	C3	2.30309	1	no
9530059O14Rik	C1	C2	0	1	no	C1	C3	0	1	no	C2	C3	0	1	no
9530068E07Rik	C1	C2	0.237992	0.208978	no	C1	C3	0.208532	0.280129	no	C2	C3	-0.0294607	0.902362	no
9530077C05Rik	C1	C2	-1.44471	1	no	C1	C3	-0.744056	1	no	C2	C3	0.70065	1	no
9530080O11Rik	C1	C2	0	1	no	C1	C3	0	1	no	C2	C3	0	1	no
9530082P21Rik	C1	C2	-0.52825	0.0416803	yes	C1	C3	-0.0256601	0.942311	no	C2	C3	0.50259	0.053946	no
9530091C08Rik	C1	C2	0.950055	1	no	C1	C3	1.56412	1	no	C2	C3	0.614066	1	no
9630001P10Rik	C1	C2	0	1	no	C1	C3	0	1	no	C2	C3	0	1	no
9630013A20Rik	C1	C2	0	1	no	C1	C3	0	1	no	C2	C3	0	1	no
9630028B13Rik	C1	C2	0	1	no	C1	C3	0	1	no	C2	C3	0	1	no
9630028H03Rik	C1	C2	-0.629397	1	no	C1	C3	#NAME?	1	no	C2	C3	#NAME?	1	no
9630033F20Rik	C1	C2	-0.730371	0.00563862	yes	C1	C3	-0.798678	0.00208053	yes	C2	C3	-0.0683067	0.854677	no
9830107B12Rik	C1	C2	0	1	no	C1	C3	0	1	no	C2	C3	0	1	no
9830132P13Rik	C1	C2	inf	1	no	C1	C3	inf	1	no	C2	C3	1.02357	1	no
9830147E19Rik	C1	C2	0.383546	1	no	C1	C3	0.820767	1	no	C2	C3	0.437222	1	no
9830166K06Rik	C1	C2	0	1	no	C1	C3	0	1	no	C2	C3	0	1	no
9930012K11Rik	C1	C2	0.587341	0.0463038	yes	C1	C3	-0.73303	0.0311032	yes	C2	C3	-1.32037	0.000232938	yes
9930014A18Rik	C1	C2	-0.835036	1	no	C1	C3	#NAME?	1	no	C2	C3	#NAME?	1	no
9930021J03Rik	C1	C2	0.168704	0.471798	no	C1	C3	0.23376	0.291734	no	C2	C3	0.0650559	0.80228	no
9930104L06Rik	C1	C2	0.323988	0.276219	no	C1	C3	0.343968	0.242621	no	C2	C3	0.0199801	0.959518	no
9930111H07Rik	C1	C2	0	1	no	C1	C3	0	1	no	C2	C3	0	1	no
9930111J21Rik1	C1	C2	-0.354674	0.246484	no	C1	C3	-0.219069	0.493431	no	C2	C3	0.135605	0.708332	no
9930111J21Rik2	C1	C2	0	1	no	C1	C3	0	1	no	C2	C3	0	1	no
A130010J15Rik	C1	C2	0.00646509	0.991286	no	C1	C3	0.254165	0.426553	no	C2	C3	0.2477	0.488707	no
A130077B15Rik	C1	C2	0.560701	0.227914	no	C1	C3	0.353931	1	no	C2	C3	-0.206769	0.676094	no
A1bg	C1	C2	0	1	no	C1	C3	0	1	no	C2	C3	0	1	no
A1cf	C1	C2	0	1	no	C1	C3	inf	1	no	C2	C3	inf	1	no
A230001M10Rik	C1	C2	0	1	no	C1	C3	0	1	no	C2	C3	0	1	no
A230009B12Rik	C1	C2	inf	1	no	C1	C3	inf	1	no	C2	C3	-1.01709	1	no
A230020J21Rik	C1	C2	-1.63349	0.223136	no	C1	C3	-1.71922	0.127253	no	C2	C3	-0.0857284	1	no
A230028O05Rik	C1	C2	-0.840966	1	no	C1	C3	0.331839	1	no	C2	C3	1.17281	1	no
A230046K03Rik	C1	C2	0.384226	0.0294188	yes	C1	C3	0.386862	0.0276944	yes	C2	C3	0.00263666	0.991417	no
A230050P20Rik	C1	C2	0.106411	0.817701	no	C1	C3	-0.198637	0.662207	no	C2	C3	-0.305047	0.490808	no
A230056J06Rik	C1	C2	#NAME?	1	no	C1	C3	1.14337	1	no	C2	C3	inf	1	no
A230056P14Rik	C1	C2	1.75551	1	no	C1	C3	2.13058	1	no	C2	C3	0.375065	1	no
A230057D06Rik	C1	C2	#NAME?	1	no	C1	C3	#NAME?	1	no	C2	C3	0	1	no
A230065H16Rik	C1	C2	#NAME?	1	no	C1	C3	#NAME?	1	no	C2	C3	0	1	no
A230070E04Rik	C1	C2	-5.56293	0.0519935	no	C1	C3	-5.26975	0.00173772	yes	C2	C3	0.293174	1	no
A230072C01Rik	C1	C2	1.70999	0.150102	no	C1	C3	2.11904	0.088471	no	C2	C3	0.409047	0.578108	no
A230072E10Rik	C1	C2	inf	1	no	C1	C3	0	1	no	C2	C3	#NAME?	1	no
A230073K19Rik	C1	C2	1.31494	1	no	C1	C3	0.767489	1	no	C2	C3	-0.547451	1	no
A230077H06Rik	C1	C2	0	1	no	C1	C3	0	1	no	C2	C3	0	1	no
A230103J11Rik	C1	C2	0.210622	1	no	C1	C3	-0.569146	1	no	C2	C3	-0.779768	1	no
A230108P19Rik	C1	C2	inf	1	no	C1	C3	0	1	no	C2	C3	#NAME?	1	no
A2m	C1	C2	0	1	no	C1	C3	0	1	no	C2	C3	0	1	no
A330009N23Rik	C1	C2	2.2962	1	no	C1	C3	1.03483	1	no	C2	C3	-1.26137	1	no
A330021E22Rik	C1	C2	0.48158	0.180336	no	C1	C3	0.608608	0.0780575	no	C2	C3	0.127028	0.75282	no
A330023F24Rik	C1	C2	1.63602	1	no	C1	C3	1.44959	1	no	C2	C3	-0.186434	1	no
A330032B11Rik	C1	C2	0	1	no	C1	C3	0	1	no	C2	C3	0	1	no
A330033J07Rik	C1	C2	0	1	no	C1	C3	0	1	no	C2	C3	0	1	no
A330035P11Rik	C1	C2	1.351	1	no	C1	C3	1.43294	1	no	C2	C3	0.0819408	1	no
A330040F15Rik	C1	C2	#NAME?	1	no	C1	C3	0.748389	1	no	C2	C3	inf	1	no
A330041J22Rik	C1	C2	0	1	no	C1	C3	inf	1	no	C2	C3	inf	1	no
A330048O09Rik	C1	C2	0	1	no	C1	C3	0	1	no	C2	C3	0	1	no
A330049N07Rik	C1	C2	0	1	no	C1	C3	0	1	no	C2	C3	0	1	no
A330050F15Rik	C1	C2	0	1	no	C1	C3	inf	1	no	C2	C3	inf	1	no
A330069E16Rik	C1	C2	0.512654	1	no	C1	C3	0.955715	1	no	C2	C3	0.443061	1	no
A330070K13Rik	C1	C2	0	1	no	C1	C3	0	1	no	C2	C3	0	1	no
A330074K22Rik	C1	C2	0.0424221	1	no	C1	C3	0.282108	0.571688	no	C2	C3	0.239685	0.64108	no
A330076C08Rik	C1	C2	0	1	no	C1	C3	0	1	no	C2	C3	0	1	no
A330076H08Rik	C1	C2	0	1	no	C1	C3	inf	1	no	C2	C3	inf	1	no
A330093E20Rik	C1	C2	0	1	no	C1	C3	0	1	no	C2	C3	0	1	no
A330102I10Rik	C1	C2	0	1	no	C1	C3	0	1	no	C2	C3	0	1	no
A3galt2	C1	C2	0.116943	1	no	C1	C3	1.0783	1	no	C2	C3	0.961354	1	no
A430005L14Rik	C1	C2	0.0362868	0.912753	no	C1	C3	0.341543	0.167097	no	C2	C3	0.305256	0.221309	no
A430033K04Rik	C1	C2	0.644905	0.0806929	no	C1	C3	0.629066	0.0915344	no	C2	C3	-0.0158388	0.970589	no
A430035B10Rik	C1	C2	1.42725	1	no	C1	C3	1.15059	1	no	C2	C3	-0.276667	1	no
A430078G23Rik	C1	C2	0.320629	1	no	C1	C3	1.28247	1	no	C2	C3	0.961845	1	no
A430088P11Rik	C1	C2	0	1	no	C1	C3	0	1	no	C2	C3	0	1	no
A430089I19Rik	C1	C2	0	1	no	C1	C3	0	1	no	C2	C3	0	1	no
A430090L17Rik	C1	C2	0	1	no	C1	C3	inf	1	no	C2	C3	inf	1	no
A430093F15Rik	C1	C2	0.0784926	1	no	C1	C3	2.42033	1	no	C2	C3	2.34184	1	no
A430105I19Rik	C1	C2	0.047481	0.849322	no	C1	C3	1.1077	0.000232938	yes	C2	C3	1.06022	0.000232938	yes
A430107P09Rik	C1	C2	0	1	no	C1	C3	0	1	no	C2	C3	0	1	no
A4galt	C1	C2	1.18313	0.000232938	yes	C1	C3	1.03601	0.000232938	yes	C2	C3	-0.147115	0.565061	no
A4gnt	C1	C2	0	1	no	C1	C3	0	1	no	C2	C3	0	1	no
A530006G24Rik	C1	C2	0	1	no	C1	C3	0	1	no	C2	C3	0	1	no
A530013C23Rik	C1	C2	0.206719	1	no	C1	C3	3.26244	1	no	C2	C3	3.05572	1	no
A530016L24Rik	C1	C2	inf	1	no	C1	C3	inf	1	no	C2	C3	0.9206	1	no
A530032D15Rik	C1	C2	0	1	no	C1	C3	0	1	no	C2	C3	0	1	no
A530046M15Rik	C1	C2	#NAME?	1	no	C1	C3	0.422972	1	no	C2	C3	inf	1	no
A530050N04Rik	C1	C2	0	1	no	C1	C3	0	1	no	C2	C3	0	1	no
A530053G22Rik	C1	C2	0	1	no	C1	C3	0	1	no	C2	C3	0	1	no
A530054K11Rik	C1	C2	0.281991	0.283579	no	C1	C3	-0.0387314	0.910318	no	C2	C3	-0.320722	0.221451	no
A530058N18Rik	C1	C2	0	1	no	C1	C3	0	1	no	C2	C3	0	1	no
A530064D06Rik	C1	C2	#NAME?	1	no	C1	C3	-0.84226	1	no	C2	C3	inf	1	no
A530065N20Rik	C1	C2	0	1	no	C1	C3	0	1	no	C2	C3	0	1	no
A530072M11Rik	C1	C2	2.30713	1	no	C1	C3	3.05293	1	no	C2	C3	0.745808	1	no
A530088E08Rik	C1	C2	0	1	no	C1	C3	0	1	no	C2	C3	0	1	no
A530099J19Rik	C1	C2	0	1	no	C1	C3	0	1	no	C2	C3	0	1	no
A630001G21Rik	C1	C2	0	1	no	C1	C3	0	1	no	C2	C3	0	1	no
A630007B06Rik	C1	C2	0.199364	0.415339	no	C1	C3	0.466487	0.0286378	yes	C2	C3	0.267122	0.234422	no
A630010A05Rik	C1	C2	0	1	no	C1	C3	0	1	no	C2	C3	0	1	no
A630012P03Rik	C1	C2	0	1	no	C1	C3	0	1	no	C2	C3	0	1	no
A630019I02Rik	C1	C2	inf	1	no	C1	C3	inf	1	no	C2	C3	1.26271	1	no
A630020A06	C1	C2	0	1	no	C1	C3	0	1	no	C2	C3	0	1	no
A630023A22Rik	C1	C2	inf	1	no	C1	C3	inf	1	no	C2	C3	0.248163	1	no
A630023P12Rik	C1	C2	0	1	no	C1	C3	0	1	no	C2	C3	0	1	no
A630033H20Rik	C1	C2	-0.965265	0.0129172	yes	C1	C3	-1.2407	0.00173772	yes	C2	C3	-0.275434	1	no
A630066F11Rik	C1	C2	1.57992	1	no	C1	C3	1.37233	1	no	C2	C3	-0.207592	1	no
A630072M18Rik	C1	C2	0.142261	1	no	C1	C3	0.441994	1	no	C2	C3	0.299734	1	no
A630073D07Rik	C1	C2	0	1	no	C1	C3	0	1	no	C2	C3	0	1	no
A630075F10Rik	C1	C2	0	1	no	C1	C3	0	1	no	C2	C3	0	1	no
A630076J17Rik	C1	C2	-3.39351	1	no	C1	C3	-2.3419	1	no	C2	C3	1.0516	1	no
A630077J23Rik	C1	C2	0	1	no	C1	C3	0	1	no	C2	C3	0	1	no
A630089N07Rik	C1	C2	-1.54697	1	no	C1	C3	-0.656658	1	no	C2	C3	0.890308	1	no
A630095E13Rik	C1	C2	0	1	no	C1	C3	0	1	no	C2	C3	0	1	no
A630095N17Rik	C1	C2	inf	1	no	C1	C3	inf	1	no	C2	C3	0.330442	1	no
A730006G06Rik	C1	C2	0	1	no	C1	C3	0	1	no	C2	C3	0	1	no
A730008H23Rik	C1	C2	-1.15515	0.0148193	yes	C1	C3	-0.994203	0.0288627	yes	C2	C3	0.160949	0.797435	no
A730017C20Rik	C1	C2	0	1	no	C1	C3	0	1	no	C2	C3	0	1	no
A730017L22Rik	C1	C2	1.07721	1	no	C1	C3	0.873064	1	no	C2	C3	-0.204142	1	no
A730018C14Rik	C1	C2	0	1	no	C1	C3	0	1	no	C2	C3	0	1	no
A730020E08Rik	C1	C2	#NAME?	1	no	C1	C3	#NAME?	1	no	C2	C3	0	1	no
A730020M07Rik	C1	C2	0	1	no	C1	C3	0	1	no	C2	C3	0	1	no
A730036I17Rik	C1	C2	0	1	no	C1	C3	0	1	no	C2	C3	0	1	no
A730043L09Rik	C1	C2	0	1	no	C1	C3	0	1	no	C2	C3	0	1	no
A730046J19Rik	C1	C2	0	1	no	C1	C3	0	1	no	C2	C3	0	1	no
A730056A06Rik	C1	C2	2.65494	1	no	C1	C3	2.11119	1	no	C2	C3	-0.543752	1	no
A730082K24Rik	C1	C2	0	1	no	C1	C3	0	1	no	C2	C3	0	1	no
A730085K08Rik	C1	C2	#NAME?	1	no	C1	C3	#NAME?	1	no	C2	C3	0	1	no
A730090H04Rik	C1	C2	inf	1	no	C1	C3	0	1	no	C2	C3	#NAME?	1	no
A730090N16Rik	C1	C2	inf	1	no	C1	C3	inf	1	no	C2	C3	1.20974	1	no
A730098P11Rik	C1	C2	0.489086	0.351034	no	C1	C3	0.377064	0.456947	no	C2	C3	-0.112022	0.815165	no
A830009L08Rik	C1	C2	inf	1	no	C1	C3	inf	1	no	C2	C3	-0.0195282	1	no
A830010M20Rik	C1	C2	0.0597338	1	no	C1	C3	0.683144	1	no	C2	C3	0.62341	1	no
A830018L16Rik	C1	C2	0	1	no	C1	C3	0	1	no	C2	C3	0	1	no
A830019L24Rik	C1	C2	0	1	no	C1	C3	0	1	no	C2	C3	0	1	no
A830052D11Rik	C1	C2	0.0964456	1	no	C1	C3	0.0801033	1	no	C2	C3	-0.0163422	1	no
A830080D01Rik	C1	C2	-0.603857	0.0184337	yes	C1	C3	-0.630691	0.0175604	yes	C2	C3	-0.0268336	0.948376	no
A830082K12Rik	C1	C2	-0.0359255	0.959102	no	C1	C3	-0.161444	0.807237	no	C2	C3	-0.125518	0.863576	no
A830082N09Rik	C1	C2	0.768403	1	no	C1	C3	1.15072	1	no	C2	C3	0.382322	1	no
A930001A20Rik	C1	C2	0	1	no	C1	C3	0	1	no	C2	C3	0	1	no
A930001C03Rik	C1	C2	1.82095	1	no	C1	C3	2.81827	1	no	C2	C3	0.99732	1	no
A930003A15Rik	C1	C2	2.45252	0.000232938	yes	C1	C3	3.65026	0.000232938	yes	C2	C3	1.19774	0.000232938	yes
A930003O13Rik	C1	C2	0	1	no	C1	C3	inf	1	no	C2	C3	inf	1	no
A930004D18Rik	C1	C2	-1.92082	1	no	C1	C3	-1.60195	1	no	C2	C3	0.318869	1	no
A930005H10Rik	C1	C2	1.41271	0.00680347	yes	C1	C3	1.96363	0.000232938	yes	C2	C3	0.550926	0.105902	no
A930006I01Rik	C1	C2	0	1	no	C1	C3	0	1	no	C2	C3	0	1	no
A930006K02Rik	C1	C2	inf	1	no	C1	C3	0	1	no	C2	C3	#NAME?	1	no
A930007I19Rik	C1	C2	inf	1	no	C1	C3	inf	1	no	C2	C3	-0.176661	1	no
A930009A15Rik	C1	C2	0	1	no	C1	C3	0	1	no	C2	C3	0	1	no
A930011G23Rik	C1	C2	0	1	no	C1	C3	0	1	no	C2	C3	0	1	no
A930011O12Rik	C1	C2	0	1	no	C1	C3	0	1	no	C2	C3	0	1	no
A930012L18Rik	C1	C2	-0.54397	1	no	C1	C3	-2.06141	1	no	C2	C3	-1.51744	1	no
A930013F10Rik	C1	C2	0.507234	1	no	C1	C3	-0.00116029	1	no	C2	C3	-0.508394	1	no
A930015D03Rik	C1	C2	1.40798	0.0377448	yes	C1	C3	1.72656	0.0131541	yes	C2	C3	0.318583	0.545353	no
A930016O22Rik	C1	C2	5.74167	0.0636912	no	C1	C3	6.18749	0.0636912	no	C2	C3	0.445816	0.688764	no
A930017M01Rik	C1	C2	0	1	no	C1	C3	0	1	no	C2	C3	0	1	no
A930018P22Rik	C1	C2	0	1	no	C1	C3	0	1	no	C2	C3	0	1	no
A930019D19Rik	C1	C2	0	1	no	C1	C3	0	1	no	C2	C3	0	1	no
A930024E05Rik	C1	C2	0.664649	1	no	C1	C3	-0.0379563	1	no	C2	C3	-0.702605	1	no
A930041C12Rik	C1	C2	0	1	no	C1	C3	inf	1	no	C2	C3	inf	1	no
AA387883	C1	C2	0	1	no	C1	C3	0	1	no	C2	C3	0	1	no
AA388235	C1	C2	0	1	no	C1	C3	0	1	no	C2	C3	0	1	no
AA413626	C1	C2	0	1	no	C1	C3	inf	1	no	C2	C3	inf	1	no
AA414768	C1	C2	0.396421	0.275699	no	C1	C3	-0.37567	0.370842	no	C2	C3	-0.772091	0.032775	yes
AA415398	C1	C2	2.10198	1	no	C1	C3	2.4059	1	no	C2	C3	0.303915	1	no
AA465934	C1	C2	-0.262702	0.579847	no	C1	C3	0.00902784	0.990873	no	C2	C3	0.27173	0.577609	no
AA467197	C1	C2	0.134118	0.919442	no	C1	C3	0.346378	0.740236	no	C2	C3	0.212259	0.837576	no
AA474331	C1	C2	1.39878	0.099508	no	C1	C3	0.892416	0.312047	no	C2	C3	-0.506364	0.475757	no
AA536875	C1	C2	#NAME?	1	no	C1	C3	#NAME?	1	no	C2	C3	0	1	no
AA543186	C1	C2	0.16253	1	no	C1	C3	1.69533	1	no	C2	C3	1.5328	1	no
AA543401	C1	C2	0	1	no	C1	C3	0	1	no	C2	C3	0	1	no
AA545190	C1	C2	0	1	no	C1	C3	0	1	no	C2	C3	0	1	no
AA619741	C1	C2	0	1	no	C1	C3	0	1	no	C2	C3	0	1	no
AA792892	C1	C2	0	1	no	C1	C3	0	1	no	C2	C3	0	1	no
AA986860	C1	C2	0.84272	1	no	C1	C3	0.335774	1	no	C2	C3	-0.506946	1	no
AA987161	C1	C2	0.132389	0.672756	no	C1	C3	0.256293	0.354907	no	C2	C3	0.123904	0.689253	no
AB041803	C1	C2	0	1	no	C1	C3	inf	1	no	C2	C3	inf	1	no
AB124611	C1	C2	0.152051	1	no	C1	C3	3.07739	1	no	C2	C3	2.92534	1	no
AF067061	C1	C2	0	1	no	C1	C3	0	1	no	C2	C3	0	1	no
AF067063	C1	C2	0	1	no	C1	C3	0	1	no	C2	C3	0	1	no
AF251705	C1	C2	0	1	no	C1	C3	0	1	no	C2	C3	0	1	no
AF357355	C1	C2	0	1	no	C1	C3	0	1	no	C2	C3	0	1	no
AF357359	C1	C2	0	1	no	C1	C3	0	1	no	C2	C3	0	1	no
AF357399	C1	C2	0	1	no	C1	C3	0	1	no	C2	C3	0	1	no
AF357425	C1	C2	0	1	no	C1	C3	0	1	no	C2	C3	0	1	no
AF357426	C1	C2	0	1	no	C1	C3	0	1	no	C2	C3	0	1	no
AF366264	C1	C2	inf	1	no	C1	C3	0	1	no	C2	C3	#NAME?	1	no
AF529169	C1	C2	0	1	no	C1	C3	0	1	no	C2	C3	0	1	no
AI115009	C1	C2	inf	1	no	C1	C3	inf	1	no	C2	C3	-0.00914035	1	no
AI118078	C1	C2	0	1	no	C1	C3	0	1	no	C2	C3	0	1	no
AI182371	C1	C2	#NAME?	1	no	C1	C3	0.0792076	1	no	C2	C3	inf	1	no
AI197445	C1	C2	-1.17969	1	no	C1	C3	#NAME?	1	no	C2	C3	#NAME?	1	no
AI314180	C1	C2	0.200871	0.31009	no	C1	C3	0.48824	0.0045897	yes	C2	C3	0.287369	0.117474	no
AI314278	C1	C2	0	1	no	C1	C3	0	1	no	C2	C3	0	1	no
AI317395	C1	C2	0.9615	1	no	C1	C3	2.47023	1	no	C2	C3	1.50873	1	no
AI413582	C1	C2	-0.988691	0.000642345	yes	C1	C3	-0.783207	0.00398655	yes	C2	C3	0.205483	0.559168	no
AI414108	C1	C2	0.00625325	1	no	C1	C3	0.839459	1	no	C2	C3	0.833206	1	no
AI427809	C1	C2	0.127107	1	no	C1	C3	0.0113573	1	no	C2	C3	-0.11575	1	no
AI429214	C1	C2	0.626285	0.0959979	no	C1	C3	0.374805	0.371185	no	C2	C3	-0.251479	0.537432	no
AI450353	C1	C2	-1.93281	1	no	C1	C3	-0.477531	1	no	C2	C3	1.45528	1	no
AI462493	C1	C2	0.315458	0.492923	no	C1	C3	0.753281	0.0538656	no	C2	C3	0.437824	0.268909	no
AI463170	C1	C2	0	1	no	C1	C3	0	1	no	C2	C3	0	1	no
AI464131	C1	C2	1.68024	0.000232938	yes	C1	C3	1.55161	0.000232938	yes	C2	C3	-0.128628	0.556599	no
AI467606	C1	C2	0.161602	0.499853	no	C1	C3	-0.311348	0.169149	no	C2	C3	-0.47295	0.0266231	yes
AI504432	C1	C2	-4.28481	1	no	C1	C3	-4.32149	1	no	C2	C3	-0.0366751	1	no
AI506816	C1	C2	-0.791325	0.430226	no	C1	C3	-0.619213	0.534195	no	C2	C3	0.172113	0.893214	no
AI507597	C1	C2	0	1	no	C1	C3	0	1	no	C2	C3	0	1	no
AI593442	C1	C2	0	1	no	C1	C3	0	1	no	C2	C3	0	1	no
AI597479	C1	C2	0.807623	0.000232938	yes	C1	C3	0.841071	0.000232938	yes	C2	C3	0.0334486	0.896327	no
AI606473	C1	C2	0	1	no	C1	C3	0	1	no	C2	C3	0	1	no
AI607873	C1	C2	-1.16176	1	no	C1	C3	1.3891	1	no	C2	C3	2.55085	1	no
AI646519	C1	C2	0	1	no	C1	C3	0	1	no	C2	C3	0	1	no
AI661453	C1	C2	1.1477	1	no	C1	C3	0.048236	1	no	C2	C3	-1.09946	1	no
AI662270	C1	C2	-0.667145	1	no	C1	C3	0.995839	1	no	C2	C3	1.66298	1	no
AI747448	C1	C2	1.68714	1	no	C1	C3	1.01409	1	no	C2	C3	-0.673049	1	no
AI837181	C1	C2	-0.0536453	0.852521	no	C1	C3	-0.0534255	0.851177	no	C2	C3	0.000219768	0.99892	no
AI839979	C1	C2	3.82086	0.0131541	yes	C1	C3	4.50207	0.0131541	yes	C2	C3	0.681212	0.0349856	yes
AI846148	C1	C2	0.0771462	0.822509	no	C1	C3	-0.340529	0.242375	no	C2	C3	-0.417675	0.141276	no
AI847159	C1	C2	0	1	no	C1	C3	0	1	no	C2	C3	0	1	no
AI848285	C1	C2	#NAME?	1	no	C1	C3	#NAME?	1	no	C2	C3	0	1	no
AI854517	C1	C2	0	1	no	C1	C3	0	1	no	C2	C3	0	1	no
AI854703	C1	C2	0	1	no	C1	C3	inf	1	no	C2	C3	inf	1	no
AI987944	C1	C2	0.652953	0.00948835	yes	C1	C3	0.811584	0.000232938	yes	C2	C3	0.158631	0.578566	no
AK010878	C1	C2	-0.307555	0.744177	no	C1	C3	0.309352	0.693388	no	C2	C3	0.616907	0.445165	no
AK129341	C1	C2	-1.3355	1	no	C1	C3	-0.330115	1	no	C2	C3	1.00538	1	no
AU015228	C1	C2	0	1	no	C1	C3	0	1	no	C2	C3	0	1	no
AU015791	C1	C2	#NAME?	1	no	C1	C3	1.08061	1	no	C2	C3	inf	1	no
AU015836	C1	C2	0	1	no	C1	C3	0	1	no	C2	C3	0	1	no
AU016765	C1	C2	0	1	no	C1	C3	0	1	no	C2	C3	0	1	no
AU018091	C1	C2	-0.822762	0.00709281	yes	C1	C3	-0.264828	0.390151	no	C2	C3	0.557934	0.0709984	no
AU018829,Gm16367	C1	C2	0	1	no	C1	C3	0	1	no	C2	C3	0	1	no
AU019823	C1	C2	0.62423	0.016192	yes	C1	C3	0.74121	0.00398655	yes	C2	C3	0.11698	0.7162	no
AU019990	C1	C2	0	1	no	C1	C3	0	1	no	C2	C3	0	1	no
AU021063	C1	C2	-1.45953	1	no	C1	C3	-1.48305	1	no	C2	C3	-0.023522	1	no
AU021092	C1	C2	1.00722	0.0227487	yes	C1	C3	0.891368	0.0498555	yes	C2	C3	-0.115849	0.810061	no
AU022252	C1	C2	0.786239	0.00578307	yes	C1	C3	1.18462	0.000232938	yes	C2	C3	0.398382	0.136297	no
AU022751	C1	C2	0	1	no	C1	C3	0	1	no	C2	C3	0	1	no
AU022754	C1	C2	0	1	no	C1	C3	0	1	no	C2	C3	0	1	no
AU022793	C1	C2	0	1	no	C1	C3	0	1	no	C2	C3	0	1	no
AU023762	C1	C2	0	1	no	C1	C3	0	1	no	C2	C3	0	1	no
AU040320	C1	C2	-0.17733	0.558856	no	C1	C3	-0.629264	0.0173186	yes	C2	C3	-0.451934	0.111242	no
AU040972	C1	C2	0	1	no	C1	C3	0	1	no	C2	C3	0	1	no
AU041133	C1	C2	0.638633	0.0813547	no	C1	C3	0.639592	0.0835048	no	C2	C3	0.000959621	0.986576	no
AV039307	C1	C2	#NAME?	1	no	C1	C3	0.825129	1	no	C2	C3	inf	1	no
AV051173	C1	C2	inf	1	no	C1	C3	inf	1	no	C2	C3	0.532204	1	no
AV320801,Gm15023	C1	C2	#NAME?	1	no	C1	C3	#NAME?	1	no	C2	C3	0	1	no
AW011738	C1	C2	0.129157	1	no	C1	C3	0.924013	1	no	C2	C3	0.794857	1	no
AW046200	C1	C2	2.01746	1	no	C1	C3	-0.0679309	1	no	C2	C3	-2.08539	1	no
AW112010	C1	C2	inf	1	no	C1	C3	inf	1	no	C2	C3	0.952484	1	no
AW146154	C1	C2	0.700745	1	no	C1	C3	1.08667	1	no	C2	C3	0.385928	1	no
AW209491	C1	C2	0.399408	0.137515	no	C1	C3	0.606935	0.0163184	yes	C2	C3	0.207528	0.456766	no
AW495222	C1	C2	0	1	no	C1	C3	0	1	no	C2	C3	0	1	no
AW549542	C1	C2	inf	1	no	C1	C3	inf	1	no	C2	C3	0.98334	1	no
AW549877	C1	C2	-0.0129791	0.961313	no	C1	C3	-0.294004	0.126659	no	C2	C3	-0.281025	0.145801	no
AW551984	C1	C2	-1.88925	1	no	C1	C3	-0.2825	1	no	C2	C3	1.60675	1	no
AW554918	C1	C2	-0.460842	0.0929133	no	C1	C3	-0.144605	0.647861	no	C2	C3	0.316237	0.290077	no
AW822252	C1	C2	0	1	no	C1	C3	0	1	no	C2	C3	0	1	no
AY074887	C1	C2	inf	1	no	C1	C3	0	1	no	C2	C3	#NAME?	1	no
AY358078	C1	C2	#NAME?	1	no	C1	C3	#NAME?	1	no	C2	C3	0	1	no
AY512915	C1	C2	0	1	no	C1	C3	0	1	no	C2	C3	0	1	no
AY512931	C1	C2	0	1	no	C1	C3	inf	1	no	C2	C3	inf	1	no
AY761184	C1	C2	0	1	no	C1	C3	0	1	no	C2	C3	0	1	no
AY761185	C1	C2	0	1	no	C1	C3	0	1	no	C2	C3	0	1	no
Aaas	C1	C2	-1.66284	0.000232938	yes	C1	C3	-0.846249	0.000232938	yes	C2	C3	0.81659	0.000232938	yes
Aacs	C1	C2	-0.516994	0.0053395	yes	C1	C3	-1.17356	0.000232938	yes	C2	C3	-0.656561	0.000642345	yes
Aadac	C1	C2	0	1	no	C1	C3	0	1	no	C2	C3	0	1	no
Aadacl2	C1	C2	0	1	no	C1	C3	0	1	no	C2	C3	0	1	no
Aadacl3	C1	C2	0	1	no	C1	C3	0	1	no	C2	C3	0	1	no
Aadat	C1	C2	0	1	no	C1	C3	inf	1	no	C2	C3	inf	1	no
Aaed1	C1	C2	-0.247796	0.383984	no	C1	C3	-0.150681	0.616218	no	C2	C3	0.097115	0.767882	no
Aagab	C1	C2	0.523659	0.00934858	yes	C1	C3	0.821946	0.000232938	yes	C2	C3	0.298287	0.150449	no
Aak1	C1	C2	-0.272186	0.155938	no	C1	C3	-0.327194	0.0900257	no	C2	C3	-0.0550081	0.827797	no
Aamdc	C1	C2	3.68714	0.000232938	yes	C1	C3	3.4087	0.000232938	yes	C2	C3	-0.278449	0.159066	no
Aamp	C1	C2	0.476014	0.0059294	yes	C1	C3	0.508062	0.0024064	yes	C2	C3	0.0320489	0.892999	no
Aanat	C1	C2	0	1	no	C1	C3	0	1	no	C2	C3	0	1	no
Aar2	C1	C2	0.507135	0.0120145	yes	C1	C3	0.553173	0.00651256	yes	C2	C3	0.0460379	0.86387	no
Aard	C1	C2	0	1	no	C1	C3	0	1	no	C2	C3	0	1	no
Aars	C1	C2	-0.00170421	0.994909	no	C1	C3	-0.510897	0.00305611	yes	C2	C3	-0.509192	0.003527	yes
Aars2	C1	C2	0.0335569	0.922683	no	C1	C3	-0.0794691	0.804604	no	C2	C3	-0.113026	0.717332	no
Aarsd1	C1	C2	-0.55304	0.0118826	yes	C1	C3	-0.103221	0.702746	no	C2	C3	0.449819	0.0509181	no
Aasdh	C1	C2	0.0426698	0.922507	no	C1	C3	0.620192	0.0423189	yes	C2	C3	0.577523	0.0620985	no
Aasdhppt	C1	C2	0.716684	0.000642345	yes	C1	C3	1.03879	0.000232938	yes	C2	C3	0.322104	0.122802	no
Aass	C1	C2	0	1	no	C1	C3	0	1	no	C2	C3	0	1	no
Aatf	C1	C2	-0.341223	0.116816	no	C1	C3	-0.233281	0.298852	no	C2	C3	0.107942	0.68284	no
Aatk	C1	C2	inf	1	no	C1	C3	inf	1	no	C2	C3	-0.109317	1	no
Abat	C1	C2	inf	1	no	C1	C3	inf	1	no	C2	C3	2.78021	1	no
Abca1	C1	C2	1.50898	1	no	C1	C3	1.9043	1	no	C2	C3	0.39532	1	no
Abca12	C1	C2	2.1216	1	no	C1	C3	2.09667	1	no	C2	C3	-0.0249364	1	no
Abca13	C1	C2	-1.59647	1	no	C1	C3	0.128978	1	no	C2	C3	1.72545	1	no
Abca14	C1	C2	0	1	no	C1	C3	0	1	no	C2	C3	0	1	no
Abca15	C1	C2	0	1	no	C1	C3	0	1	no	C2	C3	0	1	no
Abca16	C1	C2	0	1	no	C1	C3	0	1	no	C2	C3	0	1	no
Abca17	C1	C2	0	1	no	C1	C3	0	1	no	C2	C3	0	1	no
Abca2	C1	C2	1.12635	0.000232938	yes	C1	C3	1.60686	0.000232938	yes	C2	C3	0.480508	0.00879057	yes
Abca3	C1	C2	0.10428	0.744684	no	C1	C3	0.420081	0.0894743	no	C2	C3	0.315801	0.223278	no
Abca4	C1	C2	1.45519	1	no	C1	C3	1.15806	1	no	C2	C3	-0.297133	1	no
Abca5	C1	C2	0.535192	0.00518987	yes	C1	C3	0.937352	0.000232938	yes	C2	C3	0.402161	0.0294188	yes
Abca6	C1	C2	-1.21684	1	no	C1	C3	-1.01765	1	no	C2	C3	0.199199	1	no
Abca7	C1	C2	-0.735794	0.644307	no	C1	C3	-0.685614	0.669827	no	C2	C3	0.0501801	0.98134	no
Abca8a	C1	C2	2.14295	1	no	C1	C3	0.720776	1	no	C2	C3	-1.42217	1	no
Abca8b	C1	C2	2.04869	0.000232938	yes	C1	C3	2.1344	0.000232938	yes	C2	C3	0.0857153	0.761592	no
Abca9	C1	C2	0.619656	1	no	C1	C3	-0.312512	1	no	C2	C3	-0.932168	1	no
Abcb10	C1	C2	-0.19502	0.424936	no	C1	C3	0.0225763	0.94024	no	C2	C3	0.217596	0.354502	no
Abcb11	C1	C2	#NAME?	1	no	C1	C3	1.91023	1	no	C2	C3	inf	1	no
Abcb1a	C1	C2	1.11456	1	no	C1	C3	4.54017	1	no	C2	C3	3.42561	1	no
Abcb1b	C1	C2	-1.52707	0.000232938	yes	C1	C3	-0.542899	0.0387511	yes	C2	C3	0.984176	0.00289517	yes
Abcb4	C1	C2	inf	1	no	C1	C3	inf	1	no	C2	C3	3.16115	1	no
Abcb5	C1	C2	0	1	no	C1	C3	0	1	no	C2	C3	0	1	no
Abcb6	C1	C2	-0.193965	0.403587	no	C1	C3	0.255748	0.239045	no	C2	C3	0.449713	0.0248658	yes
Abcb7	C1	C2	0.554372	0.003527	yes	C1	C3	1.05298	0.000232938	yes	C2	C3	0.498603	0.00680347	yes
Abcb8	C1	C2	0.0859785	0.755724	no	C1	C3	0.248701	0.285738	no	C2	C3	0.162722	0.513199	no
Abcb9	C1	C2	0.478456	1	no	C1	C3	-0.0639822	1	no	C2	C3	-0.542438	1	no
Abcc1	C1	C2	-0.826066	0.000232938	yes	C1	C3	-0.726616	0.000232938	yes	C2	C3	0.0994501	0.664491	no
Abcc10	C1	C2	0.153664	1	no	C1	C3	-0.298003	1	no	C2	C3	-0.451667	1	no
Abcc12	C1	C2	inf	1	no	C1	C3	inf	1	no	C2	C3	2.00649	1	no
Abcc2	C1	C2	#NAME?	1	no	C1	C3	#NAME?	1	no	C2	C3	0	1	no
Abcc3	C1	C2	0	1	no	C1	C3	inf	1	no	C2	C3	inf	1	no
Abcc4	C1	C2	-2.36594	0.000232938	yes	C1	C3	-1.5494	0.000232938	yes	C2	C3	0.816532	1	no
Abcc5	C1	C2	-0.105492	0.716866	no	C1	C3	-0.157924	0.576451	no	C2	C3	-0.0524325	0.875388	no
Abcc6	C1	C2	inf	1	no	C1	C3	0	1	no	C2	C3	#NAME?	1	no
Abcc8	C1	C2	0.793222	1	no	C1	C3	2.23272	1	no	C2	C3	1.4395	1	no
Abcc9	C1	C2	4.81883	1	no	C1	C3	4.91052	1	no	C2	C3	0.0916969	1	no
Abcd1	C1	C2	0.287348	0.27498	no	C1	C3	0.182609	0.529415	no	C2	C3	-0.104739	0.731687	no
Abcd2	C1	C2	-0.983187	1	no	C1	C3	-1.21479	1	no	C2	C3	-0.231606	1	no
Abcd3	C1	C2	0.345327	0.0946353	no	C1	C3	0.495733	0.0126634	yes	C2	C3	0.150406	0.504615	no
Abcd4	C1	C2	-0.829268	0.000232938	yes	C1	C3	-0.900257	0.000232938	yes	C2	C3	-0.0709893	0.814821	no
Abce1	C1	C2	0.270714	0.136916	no	C1	C3	0.408513	0.0175604	yes	C2	C3	0.137799	0.497372	no
Abcf1	C1	C2	0.222192	0.253148	no	C1	C3	0.26517	0.157686	no	C2	C3	0.0429779	0.856651	no
Abcf2	C1	C2	0.144345	0.483799	no	C1	C3	0.339106	0.0585607	no	C2	C3	0.194761	0.314524	no
Abcf3	C1	C2	0.638436	0.000442098	yes	C1	C3	0.95086	0.000232938	yes	C2	C3	0.312424	0.107175	no
Abcg1	C1	C2	0.427237	1	no	C1	C3	-0.308109	1	no	C2	C3	-0.735346	1	no
Abcg2	C1	C2	0.342409	0.0709984	no	C1	C3	0.545682	0.00102278	yes	C2	C3	0.203273	0.315189	no
Abcg3	C1	C2	0	1	no	C1	C3	0	1	no	C2	C3	0	1	no
Abcg4	C1	C2	-0.91942	1	no	C1	C3	0.965284	1	no	C2	C3	1.8847	1	no
Abcg5	C1	C2	0	1	no	C1	C3	0	1	no	C2	C3	0	1	no
Abcg8	C1	C2	inf	1	no	C1	C3	0	1	no	C2	C3	#NAME?	1	no
Abhd1	C1	C2	1.99125	0.359515	no	C1	C3	1.49525	0.525745	no	C2	C3	-0.496003	0.784877	no
Abhd10	C1	C2	-0.308826	0.385621	no	C1	C3	-0.0814308	0.849597	no	C2	C3	0.227396	0.511829	no
Abhd11	C1	C2	-0.562864	0.0293107	yes	C1	C3	-0.107498	0.732852	no	C2	C3	0.455365	0.0902743	no
Abhd11os	C1	C2	0	1	no	C1	C3	0	1	no	C2	C3	0	1	no
Abhd12	C1	C2	-0.518949	0.0101594	yes	C1	C3	-0.423278	0.0376443	yes	C2	C3	0.0956709	0.718115	no
Abhd12b	C1	C2	0	1	no	C1	C3	0	1	no	C2	C3	0	1	no
Abhd13	C1	C2	0.248061	0.251475	no	C1	C3	-0.134928	0.579677	no	C2	C3	-0.38299	0.0550741	no
Abhd14a	C1	C2	0.273845	0.460008	no	C1	C3	0.161222	0.696899	no	C2	C3	-0.112623	0.785246	no
Abhd14b	C1	C2	-0.773559	0.0581398	no	C1	C3	-1.21062	0.0102856	yes	C2	C3	-0.437064	0.406497	no
Abhd15	C1	C2	1.67983	1	no	C1	C3	2.58171	0.00368221	yes	C2	C3	0.901884	0.0410384	yes
Abhd16a	C1	C2	0.56307	0.00665773	yes	C1	C3	0.765894	0.000232938	yes	C2	C3	0.202824	0.377751	no
Abhd16b	C1	C2	inf	1	no	C1	C3	inf	1	no	C2	C3	-1.66969	1	no
Abhd17a	C1	C2	-0.0762139	0.770082	no	C1	C3	-0.211629	0.35336	no	C2	C3	-0.135415	0.576081	no
Abhd17b	C1	C2	-0.0798488	0.767138	no	C1	C3	-0.1155	0.658591	no	C2	C3	-0.0356509	0.905466	no
Abhd17c	C1	C2	0.418934	0.0556667	no	C1	C3	0.291199	0.213642	no	C2	C3	-0.127736	0.618171	no
Abhd2	C1	C2	-0.412348	0.0443121	yes	C1	C3	-0.87229	0.000232938	yes	C2	C3	-0.459942	0.0285149	yes
Abhd3	C1	C2	1.5123	1	no	C1	C3	2.70261	0.0131541	yes	C2	C3	1.19031	0.0285149	yes
Abhd4	C1	C2	0.616724	0.000232938	yes	C1	C3	0.584134	0.00138857	yes	C2	C3	-0.0325898	0.89586	no
Abhd5	C1	C2	-0.166463	0.481906	no	C1	C3	-0.163477	0.496466	no	C2	C3	0.00298637	0.990681	no
Abhd6	C1	C2	-0.2175	0.431537	no	C1	C3	-0.371673	0.155538	no	C2	C3	-0.154174	0.617223	no
Abhd8	C1	C2	-0.358391	0.0788502	no	C1	C3	-0.640596	0.00102278	yes	C2	C3	-0.282204	0.187521	no
Abi1	C1	C2	-0.373038	0.0588342	no	C1	C3	-0.370725	0.0625023	no	C2	C3	0.00231319	0.993533	no
Abi2	C1	C2	0.106133	0.686134	no	C1	C3	0.226894	0.333878	no	C2	C3	0.120761	0.637991	no
Abi3	C1	C2	0.673678	0.00102278	yes	C1	C3	0.888902	0.000232938	yes	C2	C3	0.215225	0.329645	no
Abi3bp	C1	C2	0.699296	1	no	C1	C3	#NAME?	1	no	C2	C3	#NAME?	1	no
Abl1	C1	C2	-0.877128	0.000232938	yes	C1	C3	-1.18942	0.000232938	yes	C2	C3	-0.312289	0.106491	no
Abl2	C1	C2	-0.300319	0.104384	no	C1	C3	-0.62039	0.000232938	yes	C2	C3	-0.320071	0.0845965	no
Ablim1	C1	C2	2.1345	0.000232938	yes	C1	C3	1.82345	0.000232938	yes	C2	C3	-0.311046	0.0907095	no
Ablim2	C1	C2	6.16388	0.000232938	yes	C1	C3	6.97162	0.000232938	yes	C2	C3	0.807746	0.000232938	yes
Ablim3	C1	C2	6.58573	0.000232938	yes	C1	C3	6.09782	0.000232938	yes	C2	C3	-0.487911	0.0054931	yes
Abo	C1	C2	0	1	no	C1	C3	0	1	no	C2	C3	0	1	no
Abr	C1	C2	0.423539	0.0146921	yes	C1	C3	0.0571077	0.808277	no	C2	C3	-0.366431	0.0409291	yes
Abra	C1	C2	6.441	0.00383284	yes	C1	C3	7.1665	0.00383284	yes	C2	C3	0.725499	0.000442098	yes
Abracl	C1	C2	-0.642339	0.000837118	yes	C1	C3	-1.10821	0.000232938	yes	C2	C3	-0.465876	0.0209637	yes
Abt1	C1	C2	0.234291	0.371185	no	C1	C3	0.369872	0.12502	no	C2	C3	0.135581	0.622265	no
Abtb1	C1	C2	0.838101	0.00321256	yes	C1	C3	1.10943	0.000442098	yes	C2	C3	0.271332	0.318965	no
Abtb2	C1	C2	0.589465	0.00780251	yes	C1	C3	-0.0776595	0.797699	no	C2	C3	-0.667125	0.00173772	yes
Acaa1a	C1	C2	0.00222361	0.995019	no	C1	C3	-0.110797	0.69594	no	C2	C3	-0.113021	0.690277	no
Acaa1b	C1	C2	-0.171234	1	no	C1	C3	-0.41278	1	no	C2	C3	-0.241545	1	no
Acaa2	C1	C2	1.00286	0.000232938	yes	C1	C3	0.502004	0.00680347	yes	C2	C3	-0.500855	0.00563862	yes
Acaca	C1	C2	-0.752249	0.000232938	yes	C1	C3	-1.38093	0.000232938	yes	C2	C3	-0.62868	0.000232938	yes
Acacb	C1	C2	1.90026	1	no	C1	C3	1.64977	1	no	C2	C3	-0.250496	1	no
Acad10	C1	C2	-1.00697	0.00563862	yes	C1	C3	-1.31898	0.000642345	yes	C2	C3	-0.312019	1	no
Acad11	C1	C2	1.47663	0.000232938	yes	C1	C3	1.85616	0.000232938	yes	C2	C3	0.37953	0.083972	no
Acad12	C1	C2	0.640205	0.149023	no	C1	C3	2.34019	0.000232938	yes	C2	C3	1.69998	0.000232938	yes
Acad8	C1	C2	0.340017	0.151719	no	C1	C3	0.639242	0.00305611	yes	C2	C3	0.299225	0.189635	no
Acad9	C1	C2	-7.83716e-05	0.996642	no	C1	C3	-0.151186	0.515908	no	C2	C3	-0.151108	0.52186	no
Acadl	C1	C2	0.377225	0.0338782	yes	C1	C3	0.722171	0.000232938	yes	C2	C3	0.344946	0.0510162	no
Acadm	C1	C2	0.117519	0.595141	no	C1	C3	0.110261	0.620418	no	C2	C3	-0.00725848	0.978535	no
Acads	C1	C2	0.249445	0.258211	no	C1	C3	0.0428698	0.878696	no	C2	C3	-0.206575	0.360907	no
Acadsb	C1	C2	0.992529	0.000232938	yes	C1	C3	1.13573	0.000232938	yes	C2	C3	0.1432	0.50942	no
Acadvl	C1	C2	0.732375	0.000232938	yes	C1	C3	1.16008	0.000232938	yes	C2	C3	0.427703	0.0131541	yes
Acan	C1	C2	0	1	no	C1	C3	0	1	no	C2	C3	0	1	no
Acap1	C1	C2	0.104126	1	no	C1	C3	0.772298	1	no	C2	C3	0.668171	1	no
Acap2	C1	C2	-0.800265	0.0267454	yes	C1	C3	-1.12153	0.00156467	yes	C2	C3	-0.321268	0.495297	no
Acap3	C1	C2	-0.529229	0.00822965	yes	C1	C3	-0.545159	0.0053395	yes	C2	C3	-0.0159299	0.957724	no
Acat1	C1	C2	-0.475618	0.0159412	yes	C1	C3	-0.697451	0.000232938	yes	C2	C3	-0.221834	0.31816	no
Acat2	C1	C2	-0.781981	0.000232938	yes	C1	C3	-1.3915	0.000232938	yes	C2	C3	-0.609518	0.00224433	yes
Acat3	C1	C2	-0.231434	0.75781	no	C1	C3	0.0126546	0.987075	no	C2	C3	0.244088	0.751823	no
Acbd3	C1	C2	-0.180402	0.391845	no	C1	C3	-0.329758	0.0878078	no	C2	C3	-0.149356	0.50284	no
Acbd4	C1	C2	-0.0993182	0.756609	no	C1	C3	-0.131656	0.674327	no	C2	C3	-0.0323379	0.927488	no
Acbd5	C1	C2	0.530722	0.00368221	yes	C1	C3	0.96107	0.000232938	yes	C2	C3	0.430347	0.0151927	yes
Acbd6	C1	C2	-0.096923	0.750213	no	C1	C3	-0.192971	0.477186	no	C2	C3	-0.0960476	0.753649	no
Acbd7	C1	C2	-0.874316	1	no	C1	C3	1.55132	1	no	C2	C3	2.42563	1	no
Accs	C1	C2	-0.687733	0.0508162	no	C1	C3	-0.309716	0.400136	no	C2	C3	0.378017	0.343986	no
Accsl	C1	C2	#NAME?	1	no	C1	C3	1.72237	1	no	C2	C3	inf	1	no
Acd	C1	C2	-0.586682	0.0245162	yes	C1	C3	-0.912097	0.000232938	yes	C2	C3	-0.325415	0.287364	no
Ace	C1	C2	0.114078	1	no	C1	C3	-0.266926	1	no	C2	C3	-0.381004	1	no
Ace2	C1	C2	0	1	no	C1	C3	0	1	no	C2	C3	0	1	no
Ace3	C1	C2	0	1	no	C1	C3	0	1	no	C2	C3	0	1	no
Acer1	C1	C2	inf	1	no	C1	C3	inf	1	no	C2	C3	-0.966298	1	no
Acer2	C1	C2	0.41744	1	no	C1	C3	0.262774	1	no	C2	C3	-0.154666	1	no
Acer3	C1	C2	0.0846533	0.79418	no	C1	C3	0.372243	0.146036	no	C2	C3	0.287589	0.272933	no
Ache	C1	C2	inf	1	no	C1	C3	inf	0.000232938	yes	C2	C3	0.748642	0.0748503	no
Acin1	C1	C2	-0.389693	0.0709984	no	C1	C3	-0.613284	0.00305611	yes	C2	C3	-0.223591	0.345087	no
Ackr1	C1	C2	0	1	no	C1	C3	0	1	no	C2	C3	0	1	no
Ackr2	C1	C2	0	1	no	C1	C3	inf	1	no	C2	C3	inf	1	no
Ackr3	C1	C2	-1.92734	0.000232938	yes	C1	C3	-2.25282	0.000232938	yes	C2	C3	-0.325478	0.161583	no
Ackr4	C1	C2	2.8106	1	no	C1	C3	2.03127	1	no	C2	C3	-0.779337	1	no
Acly	C1	C2	-0.916201	0.000232938	yes	C1	C3	-1.53966	0.000232938	yes	C2	C3	-0.623455	0.000232938	yes
Acmsd	C1	C2	0	1	no	C1	C3	0	1	no	C2	C3	0	1	no
Acn9	C1	C2	1.44184	0.00428751	yes	C1	C3	1.77825	0.000837118	yes	C2	C3	0.336414	0.378027	no
Acnat1	C1	C2	0	1	no	C1	C3	0	1	no	C2	C3	0	1	no
Acnat2	C1	C2	0	1	no	C1	C3	0	1	no	C2	C3	0	1	no
Aco1	C1	C2	-0.327028	0.0904556	no	C1	C3	-0.623772	0.000837118	yes	C2	C3	-0.296743	0.138213	no
Aco2	C1	C2	0.579135	0.000442098	yes	C1	C3	0.717176	0.000232938	yes	C2	C3	0.138041	0.518896	no
Acot1	C1	C2	-1.05726	0.0398702	yes	C1	C3	-1.42921	0.016817	yes	C2	C3	-0.371949	1	no
Acot10	C1	C2	0	1	no	C1	C3	0	1	no	C2	C3	0	1	no
Acot11	C1	C2	2.16154	0.000232938	yes	C1	C3	2.86152	0.000232938	yes	C2	C3	0.69998	0.00934858	yes
Acot12	C1	C2	inf	1	no	C1	C3	inf	1	no	C2	C3	1.34393	1	no
Acot13	C1	C2	0.493813	0.0214511	yes	C1	C3	0.690079	0.00138857	yes	C2	C3	0.196265	0.40459	no
Acot2	C1	C2	1.28998	0.000232938	yes	C1	C3	1.52701	0.000232938	yes	C2	C3	0.237022	0.456439	no
Acot3	C1	C2	#NAME?	1	no	C1	C3	#NAME?	1	no	C2	C3	0	1	no
Acot4	C1	C2	1.28828	1	no	C1	C3	-0.200594	1	no	C2	C3	-1.48887	1	no
Acot5	C1	C2	0	1	no	C1	C3	0	1	no	C2	C3	0	1	no
Acot6	C1	C2	1.38741	1	no	C1	C3	2.745	0.00794268	yes	C2	C3	1.35759	0.00752159	yes
Acot7	C1	C2	-1.96846	0.000232938	yes	C1	C3	-1.89389	0.000232938	yes	C2	C3	0.0745681	0.778954	no
Acot8	C1	C2	0.149158	0.805939	no	C1	C3	0.13778	0.826866	no	C2	C3	-0.0113783	0.989559	no
Acot9	C1	C2	0.226181	0.238572	no	C1	C3	0.382169	0.0332291	yes	C2	C3	0.155989	0.438345	no
Acox1	C1	C2	0.300693	0.142196	no	C1	C3	0.507394	0.00680347	yes	C2	C3	0.206701	0.330015	no
Acox2	C1	C2	3.98625	1	no	C1	C3	7.7144	0.378027	no	C2	C3	3.72816	0.000232938	yes
Acox3	C1	C2	0.579664	0.00563862	yes	C1	C3	0.887203	0.000232938	yes	C2	C3	0.307539	0.147626	no
Acoxl	C1	C2	-0.534403	1	no	C1	C3	-0.165208	1	no	C2	C3	0.369195	1	no
Acp1	C1	C2	-0.230798	0.26771	no	C1	C3	0.0446012	0.859993	no	C2	C3	0.275399	0.173998	no
Acp2	C1	C2	0.70185	0.000232938	yes	C1	C3	0.70723	0.000232938	yes	C2	C3	0.00538045	0.985851	no
Acp5	C1	C2	inf	1	no	C1	C3	inf	1	no	C2	C3	0.607043	1	no
Acp6	C1	C2	1.09877	0.000232938	yes	C1	C3	0.960908	0.000232938	yes	C2	C3	-0.137865	0.600082	no
Acpp	C1	C2	1.52361	0.000232938	yes	C1	C3	1.41169	0.000232938	yes	C2	C3	-0.111923	0.741766	no
Acpt	C1	C2	0	1	no	C1	C3	0	1	no	C2	C3	0	1	no
Acr	C1	C2	0	1	no	C1	C3	0	1	no	C2	C3	0	1	no
Acrbp	C1	C2	0.731853	1	no	C1	C3	0.533813	1	no	C2	C3	-0.198039	1	no
Acrv1	C1	C2	0	1	no	C1	C3	0	1	no	C2	C3	0	1	no
Acsbg1	C1	C2	-2.44498	0.000232938	yes	C1	C3	-1.23284	0.000232938	yes	C2	C3	1.21215	0.000642345	yes
Acsbg2	C1	C2	0	1	no	C1	C3	0	1	no	C2	C3	0	1	no
Acsf2	C1	C2	-0.0142047	0.971464	no	C1	C3	-0.182883	0.58962	no	C2	C3	-0.168678	0.627462	no
Acsf3	C1	C2	-0.552792	0.0830423	no	C1	C3	-0.396261	0.218226	no	C2	C3	0.15653	0.691613	no
Acsl1	C1	C2	0.923795	0.000232938	yes	C1	C3	1.53734	0.000232938	yes	C2	C3	0.613547	0.0024064	yes
Acsl3	C1	C2	1.05727	0.000232938	yes	C1	C3	0.816928	0.000232938	yes	C2	C3	-0.240343	0.210536	no
Acsl4	C1	C2	0.0602907	0.796678	no	C1	C3	-0.392469	0.0233417	yes	C2	C3	-0.45276	0.00975735	yes
Acsl5	C1	C2	-1.65982	0.000232938	yes	C1	C3	-1.38885	0.000232938	yes	C2	C3	0.270967	0.20973	no
Acsl6	C1	C2	4.20036	0.000232938	yes	C1	C3	4.24816	0.000232938	yes	C2	C3	0.0477981	0.852275	no
Acsm1	C1	C2	0	1	no	C1	C3	0	1	no	C2	C3	0	1	no
Acsm2	C1	C2	0	1	no	C1	C3	0	1	no	C2	C3	0	1	no
Acsm3	C1	C2	#NAME?	1	no	C1	C3	2.02325	1	no	C2	C3	inf	1	no
Acsm4	C1	C2	0	1	no	C1	C3	0	1	no	C2	C3	0	1	no
Acsm5	C1	C2	0	1	no	C1	C3	0	1	no	C2	C3	0	1	no
Acss1	C1	C2	0	1	no	C1	C3	0	1	no	C2	C3	0	1	no
Acss2	C1	C2	0.895028	0.000232938	yes	C1	C3	1.26296	0.000232938	yes	C2	C3	0.367929	0.10516	no
Acss2os	C1	C2	0	1	no	C1	C3	inf	1	no	C2	C3	inf	1	no
Acss3	C1	C2	0.156528	1	no	C1	C3	#NAME?	1	no	C2	C3	#NAME?	1	no
Acta1	C1	C2	5.65628	0.000232938	yes	C1	C3	5.87294	0.000232938	yes	C2	C3	0.216656	0.325618	no
Acta2	C1	C2	1.66766	0.000232938	yes	C1	C3	0.906657	0.000232938	yes	C2	C3	-0.760999	0.000232938	yes
Actb	C1	C2	-1.19264	0.000232938	yes	C1	C3	-2.13424	0.000232938	yes	C2	C3	-0.941594	0.000232938	yes
Actbl2	C1	C2	0	1	no	C1	C3	0	1	no	C2	C3	0	1	no
Actc1	C1	C2	5.50559	0.000232938	yes	C1	C3	5.17466	0.000232938	yes	C2	C3	-0.330931	0.0714636	no
Actg1	C1	C2	-1.50603	0.000232938	yes	C1	C3	-2.31909	0.000232938	yes	C2	C3	-0.813053	0.000232938	yes
Actg2	C1	C2	0.467036	0.0263928	yes	C1	C3	-0.144014	0.580543	no	C2	C3	-0.61105	0.00273781	yes
Actl10	C1	C2	#NAME?	1	no	C1	C3	0.183531	1	no	C2	C3	inf	1	no
Actl11	C1	C2	0	1	no	C1	C3	0	1	no	C2	C3	0	1	no
Actl6a	C1	C2	-0.75101	0.000232938	yes	C1	C3	-0.632844	0.000232938	yes	C2	C3	0.118166	0.625326	no
Actl6b	C1	C2	0	1	no	C1	C3	0	1	no	C2	C3	0	1	no
Actl7a	C1	C2	inf	1	no	C1	C3	0	1	no	C2	C3	#NAME?	1	no
Actl7b	C1	C2	0	1	no	C1	C3	0	1	no	C2	C3	0	1	no
Actl9	C1	C2	0	1	no	C1	C3	inf	1	no	C2	C3	inf	1	no
Actn1	C1	C2	-0.496243	0.00413868	yes	C1	C3	-0.937579	0.000232938	yes	C2	C3	-0.441336	0.0102856	yes
Actn2	C1	C2	6.80474	0.000232938	yes	C1	C3	6.93309	0.000232938	yes	C2	C3	0.128351	0.541695	no
Actn3	C1	C2	3.09538	0.000232938	yes	C1	C3	3.60273	0.000232938	yes	C2	C3	0.507351	0.0045897	yes
Actn4	C1	C2	-0.635243	0.000232938	yes	C1	C3	-1.24021	0.000232938	yes	C2	C3	-0.604969	0.000232938	yes
Actr10	C1	C2	0.464336	0.010417	yes	C1	C3	0.492509	0.00694849	yes	C2	C3	0.0281728	0.908709	no
Actr1a	C1	C2	-0.210791	0.283301	no	C1	C3	0.0200967	0.934149	no	C2	C3	0.230888	0.223136	no
Actr1b	C1	C2	0.0267655	0.916372	no	C1	C3	0.0699402	0.770157	no	C2	C3	0.0431747	0.862774	no
Actr2	C1	C2	-0.534475	0.00138857	yes	C1	C3	-0.471682	0.003527	yes	C2	C3	0.0627937	0.787771	no
Actr3	C1	C2	-0.53546	0.00224433	yes	C1	C3	-0.769923	0.000232938	yes	C2	C3	-0.234463	0.218149	no
Actr3b	C1	C2	-2.1135	1	no	C1	C3	-0.896145	1	no	C2	C3	1.21736	1	no
Actr5	C1	C2	-0.19916	0.599139	no	C1	C3	-0.373081	0.297481	no	C2	C3	-0.173921	0.673598	no
Actr6	C1	C2	0.0564023	0.874585	no	C1	C3	0.196408	0.517585	no	C2	C3	0.140006	0.660975	no
Actr8	C1	C2	0.176496	0.455523	no	C1	C3	0.273735	0.212729	no	C2	C3	0.0972389	0.70344	no
Actrt1	C1	C2	0	1	no	C1	C3	0	1	no	C2	C3	0	1	no
Actrt2	C1	C2	0	1	no	C1	C3	0	1	no	C2	C3	0	1	no
Actrt3	C1	C2	0	1	no	C1	C3	0	1	no	C2	C3	0	1	no
Acvr1	C1	C2	-0.358436	0.0766767	no	C1	C3	-0.936858	0.000232938	yes	C2	C3	-0.578421	0.0045897	yes
Acvr1b	C1	C2	-0.311559	0.373864	no	C1	C3	-0.0353023	0.934149	no	C2	C3	0.276256	0.439109	no
Acvr1c	C1	C2	#NAME?	1	no	C1	C3	#NAME?	1	no	C2	C3	0	1	no
Acvr2a	C1	C2	0.51259	0.088471	no	C1	C3	1.03859	0.000232938	yes	C2	C3	0.525995	0.0443121	yes
Acvr2b	C1	C2	-0.00288707	1	no	C1	C3	-0.225713	1	no	C2	C3	-0.222825	1	no
Acvrl1	C1	C2	1.69248	1	no	C1	C3	1.72452	1	no	C2	C3	0.0320404	1	no
Acy1	C1	C2	-0.62256	0.0354308	yes	C1	C3	-1.19477	0.000642345	yes	C2	C3	-0.572212	0.0990457	no
Acy3	C1	C2	1.3172	0.0219393	yes	C1	C3	0.92241	0.107767	no	C2	C3	-0.39479	0.429296	no
Acyp1	C1	C2	0.98146	0.00504384	yes	C1	C3	0.730745	0.0335556	yes	C2	C3	-0.250715	0.461809	no
Acyp2	C1	C2	1.07009	0.00102278	yes	C1	C3	2.40957	0.000232938	yes	C2	C3	1.33948	0.000232938	yes
Ada	C1	C2	-2.07107	0.00273781	yes	C1	C3	-1.32763	0.00808296	yes	C2	C3	0.743438	1	no
Adad1	C1	C2	0	1	no	C1	C3	0	1	no	C2	C3	0	1	no
Adad2	C1	C2	0	1	no	C1	C3	0	1	no	C2	C3	0	1	no
Adal	C1	C2	0.343121	0.363074	no	C1	C3	0.32279	0.416509	no	C2	C3	-0.0203317	0.966592	no
[truncated: 21,998 more rows]
