# Supplementary material for: Linkages between changes in the 3D organization of the genome and transcription during myotube differentiation in vitro
Source: Skelet Muscle. 2017 Apr 5;7:5. doi: 10.1186/s13395-017-0122-1 (PMC5382473; doi:10.1186/s13395-017-0122-1)
Supplement: Supplementary file 5 — FPKM for all genes in ﻿Trapnell et al. (XLSX 160 kb) [file 13395_2017_122_MOESM5_ESM.xlsx]

## Sheet: Legend
C1	Myoblasts
C2	Myotubes(Day3)
C3	Myotubes(Day7+AraC)

## Sheet: 10%_up_Tubes(Day3)_Myoblasts
test_id	gene_id	gene	locus	sample_1	sample_2	status	value_1	value_2	log2(fold_change)	test_stat	p_value	q_value	significant
1500017E21Rik	1500017E21Rik	1500017E21Rik	chr19:36554638-36689479	C1	C2	OK	0.833288	21.7892	4.70865	8.22185	5e-05	0.000232938	yes
8430408G22Rik	8430408G22Rik	8430408G22Rik	chr6:116633007-116673836	C1	C2	OK	1.45678	29.2289	4.32654	7.28259	5e-05	0.000232938	yes
AI839979	AI839979	AI839979	chr5:31569591-31571397	C1	C2	OK	0.409251	5.78341	3.82086	3.99273	0.00445	0.0131541	yes
Aamdc	Aamdc	Aamdc	chr7:97550330-97579497	C1	C2	OK	9.99525	128.746	3.68714	11.4953	5e-05	0.000232938	yes
Ablim2	Ablim2	Ablim2	chr5:35757879-35884979	C1	C2	OK	0.169474	12.1511	6.16388	5.43624	5e-05	0.000232938	yes
Ablim3	Ablim3	Ablim3	chr18:61799392-61911852	C1	C2	OK	0.441248	42.3823	6.58573	13.0633	5e-05	0.000232938	yes
Abra	Abra	Abra	chr15:41865292-41869720	C1	C2	OK	0.29998	26.0631	6.441	7.55991	0.0011	0.00383284	yes
Acsl6	Acsl6	Acsl6	chr11:54303823-54361539	C1	C2	OK	1.35684	24.9438	4.20036	10.708	5e-05	0.000232938	yes
Acta1	Acta1	Acta1	chr8:123891757-123894775	C1	C2	OK	53.8033	2713.44	5.65628	23.5254	5e-05	0.000232938	yes
Actc1	Actc1	Actc1	chr2:114047288-114052811	C1	C2	OK	29.9739	1361.73	5.50559	25.643	5e-05	0.000232938	yes
Actn2	Actn2	Actn2	chr13:12269426-12340732	C1	C2	OK	0.57967	64.8054	6.80474	12.7255	5e-05	0.000232938	yes
Actn3	Actn3	Actn3	chr19:4861215-4877909	C1	C2	OK	41.2346	352.422	3.09538	13.6135	5e-05	0.000232938	yes
Adamts16	Adamts16	Adamts16	chr13:70727807-70841810	C1	C2	OK	0.133058	2.48707	4.22432	5.40436	0.0001	0.000442098	yes
Adamtsl1	Adamtsl1	Adamtsl1	chr4:86053914-86428382	C1	C2	OK	0.192536	4.67873	4.60291	8.24505	5e-05	0.000232938	yes
Adamtsl2	Adamtsl2	Adamtsl2	chr2:27079380-27108613	C1	C2	OK	0.132097	13.7097	6.69746	6.40202	0.00445	0.0131541	yes
Adck3	Adck3	Adck3	chr1:179961088-180196020	C1	C2	OK	1.43054	43.5904	4.92938	5.22621	5e-05	0.000232938	yes
Adora1	Adora1	Adora1	chr1:134193447-134235457	C1	C2	OK	0.52869	60.5771	6.84021	8.68911	5e-05	0.000232938	yes
Adssl1	Adssl1	Adssl1	chr12:112620046-112641355	C1	C2	OK	8.41669	104.025	3.62753	14.0946	5e-05	0.000232938	yes
Afap1l1	Afap1l1	Afap1l1	chr18:61730261-61786662	C1	C2	OK	0.351564	27.9705	6.31397	10.4224	5e-05	0.000232938	yes
Alpk3	Alpk3	Alpk3	chr7:81057599-81105612	C1	C2	OK	0.429697	16.7529	5.28495	11.6924	5e-05	0.000232938	yes
Als2cl	Als2cl	Als2cl	chr9:110880173-110900530	C1	C2	OK	0.762622	6.93092	3.18401	8.33171	5e-05	0.000232938	yes
Angpt4	Angpt4	Angpt4	chr2:151911331-151944654	C1	C2	OK	0.511158	5.66064	3.46912	4.70489	0.0005	0.00191254	yes
Ankrd2	Ankrd2	Ankrd2	chr19:42036037-42045110	C1	C2	OK	0.55943	87.9222	7.29613	8.92687	0.00045	0.00173772	yes
Ankrd23	Ankrd23	Ankrd23	chr1:36530533-36535729	C1	C2	OK	1.16855	152.126	7.02441	15.3428	5e-05	0.000232938	yes
Anxa8	Anxa8	Anxa8	chr14:34051129-34102754	C1	C2	OK	28.2015	281.274	3.31813	14.5116	5e-05	0.000232938	yes
Apobec2	Apobec2	Apobec2	chr17:48419230-48432728	C1	C2	OK	6.87924	210.964	4.9386	17.2124	5e-05	0.000232938	yes
Apoe	Apoe	Apoe	chr7:19696243-19699166	C1	C2	OK	1.64574	16.2543	3.30402	7.00947	5e-05	0.000232938	yes
Arhgef6	Arhgef6	Arhgef6	chrX:57231484-57338729	C1	C2	OK	0.245949	2.2131	3.16964	4.97772	0.0001	0.000442098	yes
Arpp21	Arpp21	Arpp21	chr9:112065090-112348925	C1	C2	OK	1.22071	23.4373	4.26302	10.678	5e-05	0.000232938	yes
Art1	Art1	Art1	chr7:102101742-102111148	C1	C2	OK	0.577318	43.0308	6.21986	9.1747	5e-05	0.000232938	yes
Atp1a2	Atp1a2	Atp1a2	chr1:172271708-172298064	C1	C2	OK	0.674441	39.8619	5.88518	15.7449	5e-05	0.000232938	yes
Atp1b2	Atp1b2	Atp1b2	chr11:69599749-69605960	C1	C2	OK	0.243363	3.04827	3.64681	5.04752	0.0002	0.000837118	yes
Atp2a1	Atp2a1	Atp2a1	chr7:126428766-126463073	C1	C2	OK	7.46474	277.011	5.21371	14.2895	5e-05	0.000232938	yes
Axin2	Axin2	Axin2	chr11:108920348-108950781	C1	C2	OK	0.201131	2.23065	3.47126	4.76847	0.0001	0.000442098	yes
B3galt5	B3galt5	B3galt5	chr16:96235800-96319858	C1	C2	OK	0.12622	5.90045	5.54681	5.85005	0.00025	0.00102278	yes
BC051019	BC051019	BC051019	chr7:109703736-109723771	C1	C2	OK	0.318108	21.6833	6.09092	6.49815	0.0028	0.00879057	yes
Bcam	Bcam	Bcam	chr7:19756137-19770532	C1	C2	OK	3.67027	36.008	3.29436	11.1545	5e-05	0.000232938	yes
Best1	Best1	Best1	chr19:9985171-10001633	C1	C2	OK	0.642759	5.66831	3.14057	5.53918	5e-05	0.000232938	yes
Best3	Best3	Best3	chr10:116986313-117025040	C1	C2	OK	0.136474	1.78747	3.71122	3.44319	0.01165	0.0304202	yes
Bglap2	Bglap2	Bglap2	chr3:88377735-88378699	C1	C2	OK	1.14551	16.5457	3.85239	5.21182	0.01155	0.0301971	yes
C1qtnf3	C1qtnf3	C1qtnf3	chr15:10952331-10980162	C1	C2	OK	68.38	634.064	3.21298	14.4185	5e-05	0.000232938	yes
C230029M16	C230029M16	C230029M16	chr10:118920380-118927143	C1	C2	OK	0.350517	27.2136	6.2787	9.35589	0.00015	0.000642345	yes
Cacna1s	Cacna1s	Cacna1s	chr1:136052900-136119822	C1	C2	OK	1.00621	59.3862	5.88312	18.2583	5e-05	0.000232938	yes
Cacnb1	Cacnb1	Cacnb1	chr11:98001507-98022627	C1	C2	OK	7.03272	102.321	3.86288	12.9271	5e-05	0.000232938	yes
Camk1g	Camk1g	Camk1g	chr1:193346345-193370282	C1	C2	OK	0.424815	6.04158	3.83002	6.01012	5e-05	0.000232938	yes
Camk2a	Camk2a	Camk2a	chr18:60925631-60988152	C1	C2	OK	0.713081	37.184	5.70447	13.0321	5e-05	0.000232938	yes
Camk2b	Camk2b	Camk2b	chr11:5969665-6065748	C1	C2	OK	0.09285	4.57642	5.62317	4.40242	0.0047	0.013796	yes
Cap2	Cap2	Cap2	chr13:46501902-46650281	C1	C2	OK	2.68415	83.954	4.96706	17.4264	5e-05	0.000232938	yes
Capn3	Capn3	Capn3	chr2:120355308-120504919	C1	C2	OK	1.75504	28.1383	4.00296	5.92917	5e-05	0.000232938	yes
Casq1	Casq1	Casq1	chr1:172209893-172219895	C1	C2	OK	0.612738	157.263	8.00369	12.7723	5e-05	0.000232938	yes
Casq2	Casq2	Casq2	chr3:102086454-102146512	C1	C2	OK	6.64237	852.783	7.00434	26.2874	5e-05	0.000232938	yes
Casz1	Casz1	Casz1	chr4:148804391-148954892	C1	C2	OK	0.162461	3.40482	4.38941	5.5703	5e-05	0.000232938	yes
Cav3	Cav3	Cav3	chr6:112459504-112472872	C1	C2	OK	0.997678	166.279	7.38082	13.2129	5e-05	0.000232938	yes
Cbfa2t3	Cbfa2t3	Cbfa2t3	chr8:122625135-122699109	C1	C2	OK	0.17697	3.472	4.29419	6.72272	5e-05	0.000232938	yes
Ccdc162	Ccdc162	Ccdc162	chr10:41538848-41587753	C1	C2	OK	0.210358	5.11599	4.60409	5.80122	0.0003	0.00120651	yes
Cd24a	Cd24a	Cd24a	chr10:43579168-43584265	C1	C2	OK	3.8192	34.0301	3.15547	10.6734	5e-05	0.000232938	yes
Cd36	Cd36	Cd36	chr5:17781689-17888959	C1	C2	OK	0.679211	35.3499	5.7017	10.4273	5e-05	0.000232938	yes
Cdkn1a	Cdkn1a	Cdkn1a	chr17:29090985-29100722	C1	C2	OK	110.091	957.665	3.12082	14.2186	5e-05	0.000232938	yes
Cdnf	Cdnf	Cdnf	chr2:3513064-3526376	C1	C2	OK	0.422247	3.73608	3.14537	5.22956	5e-05	0.000232938	yes
Cemip	Cemip	Cemip	chr7:83932856-84086505	C1	C2	OK	0.386293	9.57154	4.63098	10.4258	5e-05	0.000232938	yes
Chrd	Chrd	Chrd	chr16:20724453-20742384	C1	C2	OK	2.0042	19.765	3.30185	9.70556	5e-05	0.000232938	yes
Chrng	Chrng	Chrng	chr1:87205810-87211835	C1	C2	OK	14.5219	303.328	4.38458	19.4848	5e-05	0.000232938	yes
Cilp	Cilp	Cilp	chr9:65265179-65280605	C1	C2	OK	0.105579	15.6924	7.2156	7.0591	0.00385	0.0116144	yes
Ckm	Ckm	Ckm	chr7:19411093-19421583	C1	C2	OK	3.65834	301.241	6.36358	18.8793	5e-05	0.000232938	yes
Clic3	Clic3	Clic3	chr2:25456842-25458772	C1	C2	OK	0.654469	18.7447	4.84001	5.58667	0.00445	0.0131541	yes
Clic5	Clic5	Clic5	chr17:44188571-44280168	C1	C2	OK	0.268923	11.7223	5.44592	10.3075	5e-05	0.000232938	yes
Cmklr1	Cmklr1	Cmklr1	chr5:113612354-113650390	C1	C2	OK	1.04357	16.3801	3.97234	9.76639	5e-05	0.000232938	yes
Col6a2	Col6a2	Col6a2	chr10:76595755-76623404	C1	C2	OK	4.50216	37.2	3.04661	10.9189	5e-05	0.000232938	yes
Cox6a2	Cox6a2	Cox6a2	chr7:128173945-128206366	C1	C2	OK	1.04338	135.266	7.0184	7.51224	0.0019	0.00622482	yes
Csdc2	Csdc2	Csdc2	chr15:81936758-81950941	C1	C2	OK	1.52729	13.3004	3.12242	8.20231	5e-05	0.000232938	yes
Csrp3	Csrp3	Csrp3	chr7:48830397-48848051	C1	C2	OK	0.950562	176.324	7.53523	9.76654	0.0001	0.000442098	yes
Ctrb1	Ctrb1	Ctrb1	chr8:111686509-111691010	C1	C2	OK	2.22894	43.5393	4.28789	7.93516	5e-05	0.000232938	yes
Ctsw	Ctsw	Ctsw	chr19:5465239-5468498	C1	C2	OK	0.298717	4.46291	3.90113	3.61201	0.01185	0.0308647	yes
Cyfip2	Cyfip2	Cyfip2	chr11:46193848-46589232	C1	C2	OK	0.18572	3.8171	4.36128	3.13826	0.00495	0.0144366	yes
Cyp46a1	Cyp46a1	Cyp46a1	chr12:108334380-108362234	C1	C2	OK	0.18758	1.84783	3.30025	3.2449	0.01285	0.0331157	yes
Dclk1	Dclk1	Dclk1	chr3:55242525-55539068	C1	C2	OK	19.2845	232.824	3.59372	18.0933	5e-05	0.000232938	yes
Dcn	Dcn	Dcn	chr10:97479499-97518162	C1	C2	OK	9.91035	87.4892	3.1421	11.8248	5e-05	0.000232938	yes
Dhrs7c	Dhrs7c	Dhrs7c	chr11:67798270-67816002	C1	C2	OK	0.646522	97.8193	7.24128	10.4335	0.0001	0.000442098	yes
Dio2	Dio2	Dio2	chr12:90724551-90738438	C1	C2	OK	5.29165	46.5289	3.13634	13.6562	5e-05	0.000232938	yes
Dpep1	Dpep1	Dpep1	chr8:123186234-123201813	C1	C2	OK	0.338198	10.0017	4.88623	6.61805	0.0001	0.000442098	yes
Dysf	Dysf	Dysf	chr6:84008597-84211059	C1	C2	OK	1.81207	20.2145	3.47968	12.8088	5e-05	0.000232938	yes
Eda2r	Eda2r	Eda2r	chrX:97333840-97377209	C1	C2	OK	11.0422	116.038	3.39349	13.67	5e-05	0.000232938	yes
Eepd1	Eepd1	Eepd1	chr9:25481596-25604110	C1	C2	OK	0.217625	2.36867	3.44416	3.841	0.00165	0.0054931	yes
Enkur	Enkur	Enkur	chr2:21180730-21205365	C1	C2	OK	0.394224	3.98167	3.33628	3.3935	0.0048	0.0140622	yes
Exoc3l	Exoc3l	Exoc3l	chr8:105289923-105296098	C1	C2	OK	0.453268	4.89004	3.43141	5.45943	0.0001	0.000442098	yes
Fabp3	Fabp3	Fabp3	chr4:130308777-130315463	C1	C2	OK	6.07531	99.6972	4.03652	11.6495	5e-05	0.000232938	yes
Fam167a	Fam167a	Fam167a	chr14:63436393-63465502	C1	C2	OK	2.56102	24.219	3.24135	11.4086	5e-05	0.000232938	yes
Fam171a2	Fam171a2	Fam171a2	chr11:102436980-102447663	C1	C2	OK	4.90368	78.5762	4.00216	16.3505	5e-05	0.000232938	yes
Fbxo40	Fbxo40	Fbxo40	chr16:36966072-36979136	C1	C2	OK	0.25544	5.99143	4.55185	5.69742	0.00025	0.00102278	yes
Fbxw7	Fbxw7	Fbxw7	chr3:84815576-84979198	C1	C2	OK	4.28592	36.8507	3.10402	12.2608	5e-05	0.000232938	yes
Fez1	Fez1	Fez1	chr9:36843658-36878640	C1	C2	OK	0.622797	5.47038	3.13481	4.28646	0.0003	0.00120651	yes
Fgf21	Fgf21	Fgf21	chr7:45613889-45615490	C1	C2	OK	2.9264	86.6169	4.88745	12.1552	5e-05	0.000232938	yes
Fgfbp1	Fgfbp1	Fgfbp1	chr5:43978857-43981799	C1	C2	OK	1.37144	43.416	4.98446	9.90718	5e-05	0.000232938	yes
Fgfr3	Fgfr3	Fgfr3	chr5:33721723-33737068	C1	C2	OK	0.245248	3.77092	3.9426	4.49881	5e-05	0.000232938	yes
Filip1	Filip1	Filip1	chr9:79815561-79977882	C1	C2	OK	0.651031	37.8559	5.86165	12.9417	5e-05	0.000232938	yes
Fndc5	Fndc5	Fndc5	chr4:129137059-129144593	C1	C2	OK	1.15231	19.1732	4.05649	9.89544	5e-05	0.000232938	yes
Frmd4b	Frmd4b	Frmd4b	chr6:97286866-97617657	C1	C2	OK	0.111163	2.34384	4.39813	4.80277	0.0006	0.00224433	yes
Fst	Fst	Fst	chr13:114452261-114458730	C1	C2	OK	1.65379	83.2941	5.65437	15.8354	5e-05	0.000232938	yes
Galnt6	Galnt6	Galnt6	chr15:100689914-100729376	C1	C2	OK	0.820975	18.2318	4.47297	12.8003	5e-05	0.000232938	yes
Gcnt1	Gcnt1	Gcnt1	chr19:17326140-17372844	C1	C2	OK	0.199966	5.53515	4.7908	5.91705	5e-05	0.000232938	yes
Gja5	Gja5	Gja5	chr3:97032401-97053634	C1	C2	OK	0.224385	23.8371	6.73109	7.79183	0.0002	0.000837118	yes
Gldc	Gldc	Gldc	chr19:30098440-30175441	C1	C2	OK	0.175362	1.60178	3.19127	3.99554	0.0015	0.00504384	yes
Gm14635	Gm14635	Gm14635	chrX:12339778-12354996	C1	C2	OK	0.802192	43.1625	5.74969	9.50795	5e-05	0.000232938	yes
Gm7325	Gm7325	Gm7325	chr17:45600966-45602102	C1	C2	OK	4.5326	214.175	5.56231	12.6733	5e-05	0.000232938	yes
Gpd1	Gpd1	Gpd1	chr15:99717592-99725007	C1	C2	OK	0.188129	3.35116	4.15486	4.72987	0.0011	0.00383284	yes
Gprc5c	Gprc5c	Gprc5c	chr11:114851531-114872617	C1	C2	OK	2.35902	72.2381	4.9365	13.3927	5e-05	0.000232938	yes
Grhl3	Grhl3	Grhl3	chr4:135541887-135573620	C1	C2	OK	0.295204	5.38835	4.19006	5.60648	0.0001	0.000442098	yes
H19	H19	H19	chr7:142575531-142578146	C1	C2	OK	343.15	3988.25	3.53884	13.7859	5e-05	0.000232938	yes
Hdgfrp3	Hdgfrp3	Hdgfrp3	chr7:81859000-81934459	C1	C2	OK	0.0666152	2.24965	5.07771	4.18364	0.0098	0.0261641	yes
Hephl1	Hephl1	Hephl1	chr9:15051840-15112108	C1	C2	OK	0.476448	20.62	5.43559	12.0674	5e-05	0.000232938	yes
Hfe2	Hfe2	Hfe2	chr3:96525184-96529216	C1	C2	OK	3.29782	124.361	5.23687	17.5899	5e-05	0.000232938	yes
Hrc	Hrc	Hrc	chr7:45335268-45338972	C1	C2	OK	1.62334	128.776	6.30975	15.5583	5e-05	0.000232938	yes
Hsf2bp	Hsf2bp	Hsf2bp	chr17:31944768-32034508	C1	C2	OK	0.434066	4.27782	3.30089	5.46938	0.0001	0.000442098	yes
Hspb7	Hspb7	Hspb7	chr4:141420778-141425310	C1	C2	OK	0.241934	49.1237	7.66566	10.1868	0.0001	0.000442098	yes
Igf2	Igf2	Igf2	chr7:142650767-142670356	C1	C2	OK	4.32751	69.5735	4.00693	16.1916	5e-05	0.000232938	yes
Igfn1	Igfn1	Igfn1	chr1:135953577-136006342	C1	C2	OK	0.223337	7.01738	4.97364	9.70043	5e-05	0.000232938	yes
Il15	Il15	Il15	chr8:82331623-82402586	C1	C2	OK	0.469461	4.07069	3.1162	3.06352	0.00355	0.0108146	yes
Inpp4b	Inpp4b	Inpp4b	chr8:81715199-82122561	C1	C2	OK	0.126099	12.1028	6.58464	7.60406	0.00115	0.00398655	yes
Ip6k3	Ip6k3	Ip6k3	chr17:27143970-27167764	C1	C2	OK	1.40612	25.8457	4.20014	10.4563	5e-05	0.000232938	yes
Itga11	Itga11	Itga11	chr9:62677854-62783979	C1	C2	OK	0.143319	3.35616	4.54951	5.72147	0.0001	0.000442098	yes
Itgb1bp2	Itgb1bp2	Itgb1bp2	chrX:101449108-101453541	C1	C2	OK	2.03049	179.698	6.4676	15.4078	5e-05	0.000232938	yes
Itgb6	Itgb6	Itgb6	chr2:60598291-60722603	C1	C2	OK	0.946478	11.2756	3.57449	9.35057	5e-05	0.000232938	yes
Kcnb1	Kcnb1	Kcnb1	chr2:167095968-167188818	C1	C2	OK	0.0995658	2.51311	4.65768	7.45189	5e-05	0.000232938	yes
Kcnj12	Kcnj12	Kcnj12	chr11:61022563-61073267	C1	C2	OK	0.285863	4.9024	4.10009	6.09639	5e-05	0.000232938	yes
Kcnn3	Kcnn3	Kcnn3	chr3:89520163-89672494	C1	C2	OK	0.401451	7.70938	4.26332	10.4107	5e-05	0.000232938	yes
Kcnq4	Kcnq4	Kcnq4	chr4:120697472-120747176	C1	C2	OK	1.86742	23.29	3.64059	10.6301	5e-05	0.000232938	yes
Klhl31	Klhl31	Klhl31	chr9:77636731-77660122	C1	C2	OK	1.07896	12.2989	3.51082	11.5063	5e-05	0.000232938	yes
Klhl40	Klhl40	Klhl40	chr9:121777606-121783819	C1	C2	OK	1.68055	60.4032	5.16762	14.4635	5e-05	0.000232938	yes
Klhl41	Klhl41	Klhl41	chr2:69670119-69684239	C1	C2	OK	7.20505	475.691	6.04487	24.3382	5e-05	0.000232938	yes
Ldb3	Ldb3	Ldb3	chr14:34526698-34588681	C1	C2	OK	5.38553	94.713	4.1364	13.3049	5e-05	0.000232938	yes
Lif	Lif	Lif	chr11:4257567-4272514	C1	C2	OK	0.810009	7.49481	3.20988	7.55315	5e-05	0.000232938	yes
Lman1l	Lman1l	Lman1l	chr9:57607032-57620774	C1	C2	OK	0.354363	4.24559	3.58266	4.23486	0.00095	0.00337325	yes
Lmod2	Lmod2	Lmod2	chr6:24597770-24605414	C1	C2	OK	1.76187	120.502	6.09581	15.3127	5e-05	0.000232938	yes
Lmod3	Lmod3	Lmod3	chr6:97238527-97252780	C1	C2	OK	3.3131	167.319	5.65828	17.1989	5e-05	0.000232938	yes
Lrrc32	Lrrc32	Lrrc32	chr7:98494221-98501830	C1	C2	OK	0.156377	1.64275	3.39302	3.87647	0.00165	0.0054931	yes
Lrrc39	Lrrc39	Lrrc39	chr3:116562972-116630986	C1	C2	OK	0.356753	9.30947	4.7057	4.00109	0.00495	0.0144366	yes
Mafa	Mafa	Mafa	chr15:75746842-75747922	C1	C2	OK	0.76339	13.4506	4.13911	6.59164	0.0003	0.00120651	yes
Mal	Mal	Mal	chr2:127633225-127656695	C1	C2	OK	0.349309	3.42966	3.29549	3.87461	0.00015	0.000642345	yes
Mapt	Mapt	Mapt	chr11:104231435-104332089	C1	C2	OK	0.241968	3.05654	3.65902	4.60131	5e-05	0.000232938	yes
Mb	Mb	Mb	chr15:77015486-77057108	C1	C2	OK	4.40915	934.839	7.72807	22.5933	5e-05	0.000232938	yes
Mboat2	Mboat2	Mboat2	chr12:24831598-24960299	C1	C2	OK	0.608126	8.19891	3.75299	6.3807	5e-05	0.000232938	yes
Mef2c	Mef2c	Mef2c	chr13:83504033-83667079	C1	C2	OK	1.12434	114.603	6.67142	20.0781	5e-05	0.000232938	yes
Mfap5	Mfap5	Mfap5	chr6:122513675-122529287	C1	C2	OK	1.26082	10.3876	3.04243	6.42459	5e-05	0.000232938	yes
Mfsd7a	Mfsd7a	Mfsd7a	chr5:108441053-108448891	C1	C2	OK	1.04577	22.521	4.42864	10.6561	5e-05	0.000232938	yes
Mmp15	Mmp15	Mmp15	chr8:95352336-95374293	C1	C2	OK	2.10858	20.1051	3.25322	11.1948	5e-05	0.000232938	yes
Mss51	Mss51	Mss51	chr14:20482863-20496901	C1	C2	OK	0.943554	20.8684	4.46707	8.81313	5e-05	0.000232938	yes
Mttp	Mttp	Mttp	chr3:138089854-138143388	C1	C2	OK	1.53539	23.3306	3.92554	12.0372	5e-05	0.000232938	yes
Murc	Murc	Murc	chr4:48663513-48673492	C1	C2	OK	27.8834	446.918	4.00253	17.9314	5e-05	0.000232938	yes
Mustn1	Mustn1	Mustn1	chr14:30879256-30881610	C1	C2	OK	19.6921	224.97	3.51404	15.3695	5e-05	0.000232938	yes
Mxd1	Mxd1	Mxd1	chr6:86647044-86669159	C1	C2	OK	1.37147	16.5246	3.59083	11.1593	5e-05	0.000232938	yes
Mybpc1	Mybpc1	Mybpc1	chr10:88518278-88605152	C1	C2	OK	0.265055	16.9081	5.99528	10.6064	5e-05	0.000232938	yes
Mybph	Mybph	Mybph	chr1:134193447-134235457	C1	C2	OK	12.3405	1064.01	6.42997	23.9864	5e-05	0.000232938	yes
Myh1	Myh1	Myh1	chr11:67200113-67224575	C1	C2	OK	3.79576	299.865	6.30378	22.0943	5e-05	0.000232938	yes
Myh2	Myh2	Myh2	chr11:67171026-67197517	C1	C2	OK	0.220253	12.4303	5.81856	9.35776	5e-05	0.000232938	yes
Myh3	Myh3	Myh3	chr11:67078299-67102291	C1	C2	OK	9.93768	999.808	6.6526	25.2225	5e-05	0.000232938	yes
Myh4	Myh4	Myh4	chr11:67237811-67260447	C1	C2	OK	0.258779	30.4667	6.87937	11.919	5e-05	0.000232938	yes
Myh7	Myh7	Myh7	chr14:54968786-54994549	C1	C2	OK	0.736232	66.1175	6.48873	20.3591	5e-05	0.000232938	yes
Myh8	Myh8	Myh8	chr11:67277123-67308633	C1	C2	OK	0.657959	69.2859	6.71842	16.5212	5e-05	0.000232938	yes
Myl1	Myl1	Myl1	chr1:66924295-66945056	C1	C2	OK	61.5825	4129.28	6.06723	25.0279	5e-05	0.000232938	yes
Myl4	Myl4	Myl4	chr11:104550662-104587219	C1	C2	OK	14.6224	2757.81	7.5592	29.0323	5e-05	0.000232938	yes
Myl6b	Myl6b	Myl6b	chr10:128494156-128498685	C1	C2	OK	14.4189	435.621	4.91704	19.6304	5e-05	0.000232938	yes
Mylk4	Mylk4	Mylk4	chr13:32700826-32781779	C1	C2	OK	0.966467	12.5837	3.70269	11.296	5e-05	0.000232938	yes
Mylpf	Mylpf	Mylpf	chr7:127211607-127214287	C1	C2	OK	109.768	8701.81	6.30879	28.7825	5e-05	0.000232938	yes
Myo18b	Myo18b	Myo18b	chr5:112688875-112896362	C1	C2	OK	0.102917	3.32648	5.01444	8.36241	5e-05	0.000232938	yes
Myog	Myog	Myog	chr1:134290003-134292548	C1	C2	OK	52.0322	791.709	3.92749	19.0244	5e-05	0.000232938	yes
Myom1	Myom1	Myom1	chr17:71019556-71126856	C1	C2	OK	0.7088	49.5083	6.12615	17.1856	5e-05	0.000232938	yes
Myom2	Myom2	Myom2	chr8:15057652-15133419	C1	C2	OK	10.5758	297.087	4.81205	19.9433	5e-05	0.000232938	yes
Myom3	Myom3	Myom3	chr4:135759714-135815567	C1	C2	OK	0.967922	56.4964	5.86712	16.436	5e-05	0.000232938	yes
Myoz2	Myoz2	Myoz2	chr3:123006205-123034987	C1	C2	OK	0.900281	215.43	7.90263	12.7977	5e-05	0.000232938	yes
Mypn	Mypn	Mypn	chr10:63115794-63203952	C1	C2	OK	0.212638	9.55043	5.48909	8.44529	5e-05	0.000232938	yes
Neb	Neb	Neb	chr2:52136646-52338798	C1	C2	OK	1.62335	100.006	5.94497	24.733	5e-05	0.000232938	yes
Nrap	Nrap	Nrap	chr19:56287937-56390038	C1	C2	OK	3.64046	35.3276	3.2786	13.1108	5e-05	0.000232938	yes
Nrxn3	Nrxn3	Nrxn3	chr12:88794503-90334933	C1	C2	OK	0.0759731	3.61535	5.5725	4.34671	0.0032	0.00988731	yes
Ntn5	Ntn5	Ntn5	chr7:45677685-45694556	C1	C2	OK	0.182988	5.54083	4.92028	3.099	0.00655	0.0184337	yes
Obscn	Obscn	Obscn	chr11:58994255-59136375	C1	C2	OK	0.166805	11.6853	6.13039	18.0662	5e-05	0.000232938	yes
Obsl1	Obsl1	Obsl1	chr1:75485824-75506452	C1	C2	OK	4.08618	40.7291	3.31723	13.3419	5e-05	0.000232938	yes
Otog	Otog	Otog	chr7:46240986-46311434	C1	C2	OK	0.160587	5.27511	5.03777	9.34212	5e-05	0.000232938	yes
Padi2	Padi2	Padi2	chr4:140906359-140957902	C1	C2	OK	0.173637	30.7223	7.46707	10.8225	5e-05	0.000232938	yes
Padi3	Padi3	Padi3	chr4:140785368-140810648	C1	C2	OK	0.320945	3.25092	3.34045	4.92045	5e-05	0.000232938	yes
Pcbd1	Pcbd1	Pcbd1	chr10:61089330-61094329	C1	C2	OK	1.66378	14.0664	3.07972	5.86939	0.0001	0.000442098	yes
Pfkm	Pfkm	Pfkm	chr15:98038743-98132447	C1	C2	OK	19.2176	224.351	3.54525	12.759	5e-05	0.000232938	yes
Pgam2	Pgam2	Pgam2	chr11:5801636-5803796	C1	C2	OK	2.53333	111.339	5.45777	12.97	5e-05	0.000232938	yes
Pgm5	Pgm5	Pgm5	chr19:24674007-24861842	C1	C2	OK	0.297258	40.3528	7.08481	15.3441	5e-05	0.000232938	yes
Pkhd1	Pkhd1	Pkhd1	chr1:20057778-20618057	C1	C2	OK	0.0395395	4.96703	6.97294	8.04377	0.00225	0.00723573	yes
Pla2g16	Pla2g16	Pla2g16	chr19:7557458-7588545	C1	C2	OK	5.95163	64.5173	3.43833	14.1199	5e-05	0.000232938	yes
Plekha7	Plekha7	Plekha7	chr7:116124117-116189841	C1	C2	OK	0.501245	4.73017	3.2383	6.16262	5e-05	0.000232938	yes
Popdc2	Popdc2	Popdc2	chr16:38362172-38378216	C1	C2	OK	0.235906	3.99436	4.08168	3.50479	0.0026	0.00822965	yes
Porcn	Porcn	Porcn	chrX:8193849-8206525	C1	C2	OK	5.94007	113.75	4.25924	13.6137	5e-05	0.000232938	yes
Postn	Postn	Postn	chr3:54361106-54391041	C1	C2	OK	4.74243	89.8351	4.24358	16.1876	5e-05	0.000232938	yes
Ppapdc3	Ppapdc3	Ppapdc3	chr2:32095650-32110820	C1	C2	OK	1.36987	19.9781	3.86631	9.02131	5e-05	0.000232938	yes
Ppfia4	Ppfia4	Ppfia4	chr1:134296782-134332928	C1	C2	OK	0.668733	15.8888	4.57044	11.707	5e-05	0.000232938	yes
Prelp	Prelp	Prelp	chr1:133910303-133921401	C1	C2	OK	0.314102	8.72885	4.79649	7.83391	5e-05	0.000232938	yes
Prkaa2	Prkaa2	Prkaa2	chr4:105029649-105109898	C1	C2	OK	0.402365	3.63081	3.17372	8.19392	5e-05	0.000232938	yes
Prkag3	Prkag3	Prkag3	chr1:74738921-74748955	C1	C2	OK	1.0366	66.9878	6.01396	14.3196	5e-05	0.000232938	yes
Pstpip1	Pstpip1	Pstpip1	chr9:56089975-56128890	C1	C2	OK	0.435691	33.512	6.26523	9.06935	5e-05	0.000232938	yes
Pvalb	Pvalb	Pvalb	chr15:78191117-78206351	C1	C2	OK	0.488165	9.25523	4.24483	4.72993	0.01125	0.0295245	yes
Pygm	Pygm	Pygm	chr19:6384428-6398459	C1	C2	OK	1.63087	92.4167	5.82444	16.3792	5e-05	0.000232938	yes
R3hdml	R3hdml	R3hdml	chr2:163492317-163541721	C1	C2	OK	1.31932	56.9974	5.43302	9.23117	5e-05	0.000232938	yes
Rab40b	Rab40b	Rab40b	chr11:121356120-121388251	C1	C2	OK	1.61314	22.4614	3.7995	8.46173	5e-05	0.000232938	yes
Rab44	Rab44	Rab44	chr17:29135055-29148976	C1	C2	OK	0.214291	6.04602	4.81834	6.52323	5e-05	0.000232938	yes
Rap1gap2	Rap1gap2	Rap1gap2	chr11:74383482-74590158	C1	C2	OK	2.06634	41.1069	4.31423	15.7737	5e-05	0.000232938	yes
Rbm38	Rbm38	Rbm38	chr2:173021901-173034731	C1	C2	OK	5.97385	53.5134	3.16317	11.9428	5e-05	0.000232938	yes
Reep1	Reep1	Reep1	chr6:71707680-71810705	C1	C2	OK	0.910496	18.9853	4.38208	11.6845	5e-05	0.000232938	yes
Rhbdl2	Rhbdl2	Rhbdl2	chr4:123787874-123829904	C1	C2	OK	0.680659	10.6495	3.96771	5.78615	5e-05	0.000232938	yes
Rrad	Rrad	Rrad	chr8:104628065-104631321	C1	C2	OK	1.53983	20.7555	3.75266	8.6881	5e-05	0.000232938	yes
Ryr1	Ryr1	Ryr1	chr7:29003339-29125151	C1	C2	OK	2.02662	56.4446	4.79969	19.9758	5e-05	0.000232938	yes
Sbk2	Sbk2	Sbk2	chr7:4957080-4964348	C1	C2	OK	0.450423	5.07084	3.49287	3.87018	0.00435	0.0129172	yes
Scn10a	Scn10a	Scn10a	chr9:119608455-119719032	C1	C2	OK	0.169193	2.00629	3.56779	5.65912	5e-05	0.000232938	yes
Scn4a	Scn4a	Scn4a	chr11:106318592-106349390	C1	C2	OK	0.243398	14.6701	5.91341	11.2269	5e-05	0.000232938	yes
Sema4d	Sema4d	Sema4d	chr13:51701247-51793747	C1	C2	OK	0.532864	5.80568	3.44563	6.99495	5e-05	0.000232938	yes
Serpinb7	Serpinb7	Serpinb7	chr1:107422688-107452689	C1	C2	OK	0.53251	13.9721	4.7136	7.77615	5e-05	0.000232938	yes
Serpinb9c	Serpinb9c	Serpinb9c	chr13:33149274-33159754	C1	C2	OK	0.42655	4.43289	3.37746	3.93488	0.00035	0.00138857	yes
Sfrp2	Sfrp2	Sfrp2	chr3:83766320-83774314	C1	C2	OK	0.698444	5.85743	3.06805	5.62603	5e-05	0.000232938	yes
Sgca	Sgca	Sgca	chr11:94962776-94976327	C1	C2	OK	4.9905	51.7599	3.37458	11.2019	5e-05	0.000232938	yes
Sgcg	Sgcg	Sgcg	chr14:61138456-61258490	C1	C2	OK	2.63825	74.2	4.81376	9.70776	5e-05	0.000232938	yes
Sh3bgr	Sh3bgr	Sh3bgr	chr16:96200469-96228933	C1	C2	OK	4.69923	59.468	3.66162	10.9579	5e-05	0.000232938	yes
Shroom3	Shroom3	Shroom3	chr5:92683434-92965759	C1	C2	OK	0.305108	8.03896	4.71962	9.67385	5e-05	0.000232938	yes
Slc2a6	Slc2a6	Slc2a6	chr2:27021364-27027998	C1	C2	OK	1.59839	44.9018	4.81208	11.6842	5e-05	0.000232938	yes
Slc4a3	Slc4a3	Slc4a3	chr1:75546265-75559431	C1	C2	OK	2.02109	24.9419	3.62536	12.233	5e-05	0.000232938	yes
Smim5	Smim5	Smim5	chr11:115892594-115933492	C1	C2	OK	1.13655	25.1645	4.46865	4.95329	0.0013	0.00444064	yes
Smpx	Smpx	Smpx	chrX:157698972-157752591	C1	C2	OK	2.08522	235.104	6.81696	14.6147	5e-05	0.000232938	yes
Smyd1	Smyd1	Smyd1	chr6:71213939-71262281	C1	C2	OK	4.39472	62.8112	3.83718	14.2424	5e-05	0.000232938	yes
Sort1	Sort1	Sort1	chr3:108284063-108361519	C1	C2	OK	0.840991	7.07167	3.07189	8.66182	5e-05	0.000232938	yes
Sptbn2	Sptbn2	Sptbn2	chr19:4711222-4752352	C1	C2	OK	0.102342	2.14284	4.38806	6.02101	5e-05	0.000232938	yes
Srl	Srl	Srl	chr16:4480227-4523053	C1	C2	OK	5.6798	206.226	5.18224	20.4501	5e-05	0.000232938	yes
Srpk3	Srpk3	Srpk3	chrX:73774421-73778924	C1	C2	OK	0.746613	26.0124	5.12269	9.35931	5e-05	0.000232938	yes
Sult2b1	Sult2b1	Sult2b1	chr7:45729982-45759555	C1	C2	OK	0.385437	9.7954	4.66754	5.18932	0.0111	0.0292047	yes
Synpo2	Synpo2	Synpo2	chr3:123076518-123236149	C1	C2	OK	4.06989	34.1315	3.06804	12.7844	5e-05	0.000232938	yes
Synpo2l	Synpo2l	Synpo2l	chr14:20659417-20668306	C1	C2	OK	13.5425	163.209	3.59116	16.5929	5e-05	0.000232938	yes
Tas1r1	Tas1r1	Tas1r1	chr4:152027913-152038490	C1	C2	OK	0.170505	14.2663	6.38665	6.76569	0.00385	0.0116144	yes
Tbx15	Tbx15	Tbx15	chr3:99253759-99354260	C1	C2	OK	10.0466	88.7377	3.14284	13.495	5e-05	0.000232938	yes
Tcap	Tcap	Tcap	chr11:98383810-98384953	C1	C2	OK	0.429327	94.149	7.77672	8.1833	0.01185	0.0308647	yes
Tceal7	Tceal7	Tceal7	chrX:136224040-136226100	C1	C2	OK	1.01247	155.194	7.26005	12.8614	5e-05	0.000232938	yes
Tecrl	Tecrl	Tecrl	chr5:83278121-83355195	C1	C2	OK	0.246803	7.25766	4.87807	6.29313	0.00135	0.0045897	yes
Tm6sf1	Tm6sf1	Tm6sf1	chr7:81859000-81934459	C1	C2	OK	0.240489	9.6459	5.32588	4.7444	0.00495	0.0144366	yes
Tmem117	Tmem117	Tmem117	chr15:94629184-95096097	C1	C2	OK	0.183841	5.91918	5.00887	5.65613	0.00445	0.0131541	yes
Tmem182	Tmem182	Tmem182	chr1:40805600-40855267	C1	C2	OK	3.86659	201.343	5.70245	17.9011	5e-05	0.000232938	yes
Tmem184a	Tmem184a	Tmem184a	chr5:139804951-139814283	C1	C2	OK	0.358389	6.96471	4.28047	4.36327	0.0004	0.00156467	yes
Tmem246	Tmem246	Tmem246	chr4:49584505-49597870	C1	C2	OK	0.374812	7.80552	4.38026	7.45504	5e-05	0.000232938	yes
Tmem38a	Tmem38a	Tmem38a	chr8:72572102-72587284	C1	C2	OK	11.6324	231.698	4.31603	18.6812	5e-05	0.000232938	yes
Tmem8c	Tmem8c	Tmem8c	chr2:27061635-27072161	C1	C2	OK	22.1973	604.458	4.76718	18.8538	5e-05	0.000232938	yes
Tmod1	Tmod1	Tmod1	chr4:46039221-46138475	C1	C2	OK	2.83392	29.0047	3.35542	6.61705	5e-05	0.000232938	yes
Tnnc1	Tnnc1	Tnnc1	chr14:31208311-31211711	C1	C2	OK	52.7329	4821.95	6.51477	29.8254	5e-05	0.000232938	yes
Tnnc2	Tnnc2	Tnnc2	chr2:164777161-164779734	C1	C2	OK	24.0008	2490.24	6.69706	28.6506	5e-05	0.000232938	yes
Tnni1	Tnni1	Tnni1	chr1:135799420-135810989	C1	C2	OK	30.2431	2268.87	6.22922	25.3802	5e-05	0.000232938	yes
Tnni2	Tnni2	Tnni2	chr7:142442467-142444405	C1	C2	OK	12.594	1406.66	6.80338	23.8909	5e-05	0.000232938	yes
Tnnt1	Tnnt1	Tnnt1	chr7:4504569-4515975	C1	C2	OK	21.2751	926.485	5.44453	22.1627	5e-05	0.000232938	yes
Tnnt2	Tnnt2	Tnnt2	chr1:135836333-135852268	C1	C2	OK	55.5342	1798.35	5.01716	21.1619	5e-05	0.000232938	yes
Tnnt3	Tnnt3	Tnnt3	chr7:142460811-142516009	C1	C2	OK	22.5293	2333.01	6.69425	16.1252	5e-05	0.000232938	yes
Tpm2	Tpm2	Tpm2	chr4:43513725-43523554	C1	C2	OK	92.0639	799.806	3.11894	13.3975	5e-05	0.000232938	yes
Trabd2b	Trabd2b	Trabd2b	chr4:114406723-114615098	C1	C2	OK	0.181762	1.94248	3.41777	5.46268	5e-05	0.000232938	yes
Trdn	Trdn	Trdn	chr10:33083482-33476709	C1	C2	OK	0.124753	9.75838	6.2895	7.76864	0.0008	0.00289517	yes
Trim63	Trim63	Trim63	chr4:134315119-134329629	C1	C2	OK	0.758263	40.7584	5.74826	10.7187	5e-05	0.000232938	yes
Trim72	Trim72	Trim72	chr7:128004377-128011393	C1	C2	OK	1.75696	203.13	6.85317	19.4508	5e-05	0.000232938	yes
Trp53cor1	Trp53cor1	Trp53cor1	chr17:29057473-29079126	C1	C2	OK	0.14409	2.87928	4.32066	4.26548	0.0047	0.013796	yes
Trp63	Trp63	Trp63	chr16:25683764-25892088	C1	C2	OK	0.143234	21.521	7.23123	4.05932	0.0001	0.000442098	yes
Tspan13	Tspan13	Tspan13	chr12:36014554-36042478	C1	C2	OK	0.530604	37.0615	6.12614	10.3893	5e-05	0.000232938	yes
Tspan32	Tspan32	Tspan32	chr7:143005045-143019485	C1	C2	OK	3.37856	66.281	4.29412	11.9567	5e-05	0.000232938	yes
Tspan8	Tspan8	Tspan8	chr10:115817283-115849893	C1	C2	OK	0.184376	6.64165	5.17082	2.4476	0.0141	0.0358938	yes
Ttn	Ttn	Ttn	chr2:76703983-76982547	C1	C2	OK	1.30429	22.8317	4.12971	18.2196	5e-05	0.000232938	yes
Txlnb	Txlnb	Txlnb	chr10:17796218-17845663	C1	C2	OK	0.335282	26.7971	6.32056	11.356	5e-05	0.000232938	yes
Unc13d	Unc13d	Unc13d	chr11:116062095-116077961	C1	C2	OK	0.723946	11.728	4.01793	9.37331	5e-05	0.000232938	yes
Unc45b	Unc45b	Unc45b	chr11:82911252-82964850	C1	C2	OK	0.670132	62.7687	6.54945	13.0144	5e-05	0.000232938	yes
Upk1b	Upk1b	Upk1b	chr16:38773183-38800203	C1	C2	OK	0.325465	2.70857	3.05696	3.71798	0.00395	0.0118826	yes
Usp44	Usp44	Usp44	chr10:93831554-93858087	C1	C2	OK	0.225551	2.34474	3.3779	3.49144	0.00145	0.00489257	yes
Vamp5	Vamp5	Vamp5	chr6:72368048-72380468	C1	C2	OK	11.3267	146.817	3.69622	14.3383	5e-05	0.000232938	yes

## Sheet: 10%_down_Tubes(Day3)_Myoblasts
test_id	gene_id	gene	locus	sample_1	sample_2	status	value_1	value_2	log2(fold_change)	test_stat	p_value	q_value	significant
1190002F15Rik	1190002F15Rik	1190002F15Rik	chr6:134929091-134951718	C1	C2	OK	9.28765	1.0767	-3.1087	-2.76242	0.0034	0.010417	yes
2700094K13Rik	2700094K13Rik	2700094K13Rik	chr2:84669220-84670708	C1	C2	OK	84.7591	11.4868	-2.8834	-8.2308	5e-05	0.000232938	yes
2700099C18Rik	2700099C18Rik	2700099C18Rik	chr17:94750099-94834799	C1	C2	OK	6.23478	0.951884	-2.71148	-2.74387	0.00515	0.0149437	yes
2810417H13Rik	2810417H13Rik	2810417H13Rik	chr9:65828925-65908794	C1	C2	OK	44.8389	5.33921	-3.07005	-6.66598	5e-05	0.000232938	yes
4632434I11Rik	4632434I11Rik	4632434I11Rik	chr7:92857526-92874232	C1	C2	OK	7.4107	0.920806	-3.00864	-7.35868	5e-05	0.000232938	yes
4930427A07Rik	4930427A07Rik	4930427A07Rik	chr12:113156420-113165458	C1	C2	OK	10.1362	1.61321	-2.65152	-7.66951	5e-05	0.000232938	yes
Abcc4	Abcc4	Abcc4	chr14:118482691-118706219	C1	C2	OK	4.44397	0.86209	-2.36594	-6.13978	5e-05	0.000232938	yes
Acsbg1	Acsbg1	Acsbg1	chr9:54604996-54661885	C1	C2	OK	8.685	1.59498	-2.44498	-6.34182	5e-05	0.000232938	yes
Add2	Add2	Add2	chr6:86028680-86124409	C1	C2	OK	10.2197	1.05179	-3.28044	-6.3885	5e-05	0.000232938	yes
Akap12	Akap12	Akap12	chr10:4266328-4359471	C1	C2	OK	18.4516	1.42898	-3.69069	-11.2769	5e-05	0.000232938	yes
Ankle1	Ankle1	Ankle1	chr8:71406011-71409904	C1	C2	OK	2.31789	0.351841	-2.71982	-3.46461	0.00195	0.00636662	yes
Anln	Anln	Anln	chr9:22055459-22389206	C1	C2	OK	108.139	11.7592	-3.20103	-10.9091	5e-05	0.000232938	yes
Aqp1	Aqp1	Aqp1	chr6:55336298-55348555	C1	C2	OK	97.4697	7.95438	-3.61513	-15.0831	5e-05	0.000232938	yes
Areg	Areg	Areg	chr5:91139614-91148432	C1	C2	OK	8.68101	0.786855	-3.46369	-5.22744	0.00015	0.000642345	yes
Arhgap11a	Arhgap11a	Arhgap11a	chr2:113831491-113848661	C1	C2	OK	30.174	4.14216	-2.86485	-11.1415	5e-05	0.000232938	yes
Arhgap19	Arhgap19	Arhgap19	chr19:41766587-41802084	C1	C2	OK	10.1462	1.65463	-2.61637	-8.37715	5e-05	0.000232938	yes
Arhgef39	Arhgef39	Arhgef39	chr4:43496143-43499660	C1	C2	OK	5.54688	0.701187	-2.9838	-4.97858	5e-05	0.000232938	yes
Aspm	Aspm	Aspm	chr1:139454772-139494088	C1	C2	OK	17.2193	2.61491	-2.7192	-10.9014	5e-05	0.000232938	yes
Atad2	Atad2	Atad2	chr15:58094046-58135082	C1	C2	OK	48.124	7.65169	-2.65291	-11.7372	5e-05	0.000232938	yes
Aurka	Aurka	Aurka	chr2:172356189-172370570	C1	C2	OK	45.6074	4.8277	-3.23986	-10.3971	5e-05	0.000232938	yes
Aurkb	Aurkb	Aurkb	chr11:69045642-69051662	C1	C2	OK	32.0337	4.28143	-2.90343	-9.69735	5e-05	0.000232938	yes
BC030867	BC030867	BC030867	chr11:102248881-102265183	C1	C2	OK	5.60843	0.5755	-3.28471	-5.75545	5e-05	0.000232938	yes
Bard1	Bard1	Bard1	chr1:71027534-71102972	C1	C2	OK	6.51349	0.795357	-3.03376	-8.43598	5e-05	0.000232938	yes
Birc5	Birc5	Birc5	chr11:117849236-117855743	C1	C2	OK	133.804	12.8235	-3.38326	-11.2348	5e-05	0.000232938	yes
Blnk	Blnk	Blnk	chr19:40928926-40994535	C1	C2	OK	31.0448	2.2151	-3.8089	-10.854	5e-05	0.000232938	yes
Bora	Bora	Bora	chr14:99046376-99074107	C1	C2	OK	9.30103	1.6316	-2.51111	-6.41609	5e-05	0.000232938	yes
Brca1	Brca1	Brca1	chr11:101488763-101551955	C1	C2	OK	9.05586	1.45459	-2.63824	-8.55388	5e-05	0.000232938	yes
Brip1	Brip1	Brip1	chr11:86058135-86201193	C1	C2	OK	4.61801	0.711266	-2.69881	-7.47894	5e-05	0.000232938	yes
Btc	Btc	Btc	chr5:91357260-91402994	C1	C2	OK	1.93458	0.356672	-2.43935	-3.83554	0.0012	0.00413868	yes
Bub1	Bub1	Bub1	chr2:127800199-127831859	C1	C2	OK	34.1732	3.09329	-3.46565	-12.6192	5e-05	0.000232938	yes
Bub1b	Bub1b	Bub1b	chr2:118598210-118641592	C1	C2	OK	42.2077	4.91858	-3.10119	-11.5186	5e-05	0.000232938	yes
C330027C09Rik	C330027C09Rik	C330027C09Rik	chr16:48994187-49019705	C1	C2	OK	44.8484	6.31943	-2.82719	-12.4888	5e-05	0.000232938	yes
Camk1d	Camk1d	Camk1d	chr2:5293456-5714762	C1	C2	OK	1.87489	0.275009	-2.76926	-4.73545	5e-05	0.000232938	yes
Car8	Car8	Car8	chr4:8141492-8239041	C1	C2	OK	6.31094	0.405477	-3.96016	-8.84532	5e-05	0.000232938	yes
Casc5	Casc5	Casc5	chr2:119047118-119104121	C1	C2	OK	14.829	1.89544	-2.96781	-10.4037	5e-05	0.000232938	yes
Ccdc109b	Ccdc109b	Ccdc109b	chr3:129914959-129970206	C1	C2	OK	24.097	4.46169	-2.43319	-7.44252	5e-05	0.000232938	yes
Ccdc18	Ccdc18	Ccdc18	chr5:108132913-108232949	C1	C2	OK	2.38473	0.445683	-2.41974	-4.55367	5e-05	0.000232938	yes
Ccdc73	Ccdc73	Ccdc73	chr2:104886323-105017027	C1	C2	OK	6.94858	0.982631	-2.822	-2.27144	0.01485	0.0375294	yes
Ccna2	Ccna2	Ccna2	chr3:36552605-36571996	C1	C2	OK	108.429	13.3626	-3.02048	-10.1081	5e-05	0.000232938	yes
Ccnb1	Ccnb1	Ccnb1	chr13:100778738-100786486	C1	C2	OK	119.255	10.9775	-3.44142	-15.2934	5e-05	0.000232938	yes
Ccnb2	Ccnb2	Ccnb2	chr9:70407688-70421554	C1	C2	OK	59.2259	7.78582	-2.92731	-10.7098	5e-05	0.000232938	yes
Ccnd1	Ccnd1	Ccnd1	chr7:144929930-144939925	C1	C2	OK	96.5343	10.2307	-3.23814	-13.7435	5e-05	0.000232938	yes
Ccne2	Ccne2	Ccne2	chr4:11191350-11254259	C1	C2	OK	9.92579	1.12631	-3.13957	-3.23045	0.0041	0.0122715	yes
Ccnf	Ccnf	Ccnf	chr17:24223231-24251409	C1	C2	OK	24.3975	3.13269	-2.96126	-9.68775	5e-05	0.000232938	yes
Cd40	Cd40	Cd40	chr2:165055635-165071654	C1	C2	OK	4.03978	0.646401	-2.64377	-2.9651	0.00025	0.00102278	yes
Cda	Cda	Cda	chr4:138338527-138367955	C1	C2	OK	11.5833	1.45741	-2.99057	-5.21597	0.0003	0.00120651	yes
Cdc20	Cdc20	Cdc20	chr4:118428092-118437343	C1	C2	OK	91.6767	8.8991	-3.36482	-6.94362	5e-05	0.000232938	yes
Cdc25c	Cdc25c	Cdc25c	chr18:34732996-34751533	C1	C2	OK	16.3946	1.47904	-3.47049	-8.32765	5e-05	0.000232938	yes
Cdc6	Cdc6	Cdc6	chr11:98907888-98923942	C1	C2	OK	9.4437	1.00588	-3.23089	-8.51888	5e-05	0.000232938	yes
Cdca2	Cdca2	Cdca2	chr14:67676353-67715841	C1	C2	OK	14.9551	2.0062	-2.8981	-8.74054	5e-05	0.000232938	yes
Cdca3	Cdca3	Cdca3	chr6:124830175-124833701	C1	C2	OK	53.9414	5.65074	-3.25488	-11.0457	5e-05	0.000232938	yes
Cdca5	Cdca5	Cdca5	chr19:6085096-6091773	C1	C2	OK	15.9931	1.90335	-3.07083	-7.89414	5e-05	0.000232938	yes
Cdca8	Cdca8	Cdca8	chr4:124918464-124936917	C1	C2	OK	51.1061	5.42358	-3.23618	-10.908	5e-05	0.000232938	yes
Cdk1	Cdk1	Cdk1	chr10:69336634-69352912	C1	C2	OK	87.1235	10.1145	-3.10664	-13.8602	5e-05	0.000232938	yes
Cdkn3	Cdkn3	Cdkn3	chr14:46760540-46771525	C1	C2	OK	13.7987	2.38651	-2.53156	-5.43146	5e-05	0.000232938	yes
Cdt1	Cdt1	Cdt1	chr8:122568014-122573130	C1	C2	OK	22.4424	2.59784	-3.11084	-9.40703	5e-05	0.000232938	yes
Celf4	Celf4	Celf4	chr18:25477619-25753983	C1	C2	OK	2.93926	0.19538	-3.9111	-3.54981	5e-05	0.000232938	yes
Cenpa	Cenpa	Cenpa	chr5:30666901-30674826	C1	C2	OK	61.7689	7.9716	-2.95394	-11.3357	5e-05	0.000232938	yes
Cenpe	Cenpe	Cenpe	chr3:135212562-135273540	C1	C2	OK	28.0444	3.30433	-3.08528	-11.3047	5e-05	0.000232938	yes
Cenpf	Cenpf	Cenpf	chr1:189640613-189688086	C1	C2	OK	22.0553	3.38883	-2.70227	-10.4577	5e-05	0.000232938	yes
Cenph	Cenph	Cenph	chr13:100759685-100775899	C1	C2	OK	16.9096	1.88564	-3.16471	-6.90387	5e-05	0.000232938	yes
Cenpi	Cenpi	Cenpi	chrX:134308162-134362639	C1	C2	OK	22.1093	3.34987	-2.72248	-9.89769	5e-05	0.000232938	yes
Cenpm	Cenpm	Cenpm	chr15:82233775-82244747	C1	C2	OK	11.5269	1.9855	-2.53743	-4.6921	5e-05	0.000232938	yes
Cenpn	Cenpn	Cenpn	chr8:116921739-116941503	C1	C2	OK	16.3802	2.50371	-2.70981	-7.41256	5e-05	0.000232938	yes
Cenpu	Cenpu	Cenpu	chr8:46552068-46617200	C1	C2	OK	2.96746	0.429492	-2.78852	-3.35765	0.00245	0.00780251	yes
Cep55	Cep55	Cep55	chr19:38055024-38074425	C1	C2	OK	30.0949	3.58075	-3.07118	-9.6922	5e-05	0.000232938	yes
Chaf1a	Chaf1a	Chaf1a	chr17:56040415-56068026	C1	C2	OK	24.6233	4.26083	-2.53082	-8.53674	5e-05	0.000232938	yes
Chaf1b	Chaf1b	Chaf1b	chr16:93883900-93906106	C1	C2	OK	21.9638	2.71484	-3.01619	-8.62509	5e-05	0.000232938	yes
Chek1	Chek1	Chek1	chr9:36708481-36726658	C1	C2	OK	8.60959	1.55667	-2.46748	-7.52843	5e-05	0.000232938	yes
Chmp4c	Chmp4c	Chmp4c	chr3:10366972-10391005	C1	C2	OK	4.96653	0.894249	-2.47349	-4.59399	5e-05	0.000232938	yes
Chst1	Chst1	Chst1	chr2:92599706-92615252	C1	C2	OK	12.0297	1.63142	-2.88241	-8.01357	5e-05	0.000232938	yes
Chtf18	Chtf18	Chtf18	chr17:25717171-25727415	C1	C2	OK	9.03098	1.305	-2.79084	-6.9412	5e-05	0.000232938	yes
Ckap2	Ckap2	Ckap2	chr8:22168151-22185819	C1	C2	OK	28.7157	5.30563	-2.43624	-8.9294	5e-05	0.000232938	yes
Ckap2l	Ckap2l	Ckap2l	chr2:129268209-129297212	C1	C2	OK	37.2637	5.53305	-2.75162	-10.0598	5e-05	0.000232938	yes
Cks1b	Cks1b	Cks1b	chr3:89415471-89418291	C1	C2	OK	156.907	21.9683	-2.83641	-12.8003	5e-05	0.000232938	yes
Cks2	Cks2	Cks2	chr13:51645231-51650662	C1	C2	OK	188.064	35.2413	-2.41588	-11.9842	5e-05	0.000232938	yes
Clhc1	Clhc1	Clhc1	chr4:134510998-134523922	C1	C2	OK	13.456	1.18453	-3.50586	-6.39185	5e-05	0.000232938	yes
Clspn	Clspn	Clspn	chr4:126556979-126593903	C1	C2	OK	12.1162	1.54918	-2.96737	-8.91899	5e-05	0.000232938	yes
Creb5	Creb5	Creb5	chr6:53573373-53695832	C1	C2	OK	5.9041	0.823956	-2.84108	-6.11694	5e-05	0.000232938	yes
Cxcl1	Cxcl1	Cxcl1	chr5:90891244-90893115	C1	C2	OK	3.73724	0.214472	-4.12311	-2.62885	0.01975	0.0479794	yes
Cxcl5	Cxcl5	Cxcl5	chr5:90759297-90761625	C1	C2	OK	13.5179	0.523058	-4.69176	-7.90799	0.0004	0.00156467	yes
Dbf4	Dbf4	Dbf4	chr5:8396968-8422716	C1	C2	OK	39.9165	7.21779	-2.46736	-9.10029	5e-05	0.000232938	yes
Dck	Dck	Dck	chr5:88765012-88783277	C1	C2	OK	31.1271	5.44344	-2.51558	-10.6815	5e-05	0.000232938	yes
Depdc1a	Depdc1a	Depdc1a	chr3:159495432-159529955	C1	C2	OK	23.4026	3.41592	-2.77632	-8.96538	5e-05	0.000232938	yes
Depdc1b	Depdc1b	Depdc1b	chr13:108316336-108389557	C1	C2	OK	5.47135	0.986553	-2.47143	-5.49577	5e-05	0.000232938	yes
Dhfr	Dhfr	Dhfr	chr13:92211880-92389053	C1	C2	OK	8.63243	1.38655	-2.63827	-6.44504	5e-05	0.000232938	yes
Dhrs3	Dhrs3	Dhrs3	chr4:144892826-144927645	C1	C2	OK	10.3731	1.82245	-2.50889	-5.52731	5e-05	0.000232938	yes
Diap3	Diap3	Diap3	chr14:86656322-87141114	C1	C2	OK	41.7699	6.76325	-2.62667	-10.3112	5e-05	0.000232938	yes
Dkk2	Dkk2	Dkk2	chr3:132085291-132180304	C1	C2	OK	6.70691	0.772155	-3.11869	-7.09146	5e-05	0.000232938	yes
Dlgap5	Dlgap5	Dlgap5	chr14:47387778-47418407	C1	C2	OK	26.7907	2.97766	-3.16948	-9.98263	5e-05	0.000232938	yes
Dlx3	Dlx3	Dlx3	chr11:95120116-95125291	C1	C2	OK	16.8924	2.63055	-2.68294	-8.49695	5e-05	0.000232938	yes
Dna2	Dna2	Dna2	chr10:62947028-62974188	C1	C2	OK	4.98679	0.753357	-2.72671	-6.3696	5e-05	0.000232938	yes
Dtl	Dtl	Dtl	chr1:191537364-191575534	C1	C2	OK	13.4365	2.45365	-2.45315	-8.64063	5e-05	0.000232938	yes
E2f7	E2f7	E2f7	chr10:110745464-110787384	C1	C2	OK	11.099	1.8891	-2.55466	-8.7707	5e-05	0.000232938	yes
Ect2	Ect2	Ect2	chr3:27097221-27153878	C1	C2	OK	52.9247	6.55494	-3.01329	-12.2647	5e-05	0.000232938	yes
Efcab11	Efcab11	Efcab11	chr12:99717530-99883442	C1	C2	OK	4.26202	0.712346	-2.58089	-4.66796	5e-05	0.000232938	yes
Eps8	Eps8	Eps8	chr6:137477244-137649285	C1	C2	OK	109.365	18.2149	-2.58595	-11.4911	5e-05	0.000232938	yes
Ercc6l	Ercc6l	Ercc6l	chrX:102142819-102157091	C1	C2	OK	15.5825	1.60977	-3.275	-10.0176	5e-05	0.000232938	yes
Esco2	Esco2	Esco2	chr14:65819026-65833969	C1	C2	OK	13.5591	2.23237	-2.60261	-8.17367	5e-05	0.000232938	yes
Espl1	Espl1	Espl1	chr15:102296292-102324356	C1	C2	OK	15.7328	1.39445	-3.496	-11.583	5e-05	0.000232938	yes
Exo1	Exo1	Exo1	chr1:175880777-175911396	C1	C2	OK	4.58085	0.490538	-3.22318	-7.23062	5e-05	0.000232938	yes
Fabp5	Fabp5	Fabp5	chr3:10012584-10016610	C1	C2	OK	144.91	15.7745	-3.19949	-11.2558	5e-05	0.000232938	yes
Fam111a	Fam111a	Fam111a	chr19:12573524-12596566	C1	C2	OK	59.332	9.67632	-2.61628	-10.4879	5e-05	0.000232938	yes
Fam171b	Fam171b	Fam171b	chr2:83812727-83881358	C1	C2	OK	2.41559	0.407497	-2.56751	-4.34984	5e-05	0.000232938	yes
Fam19a5	Fam19a5	Fam19a5	chr15:87544298-87759364	C1	C2	OK	10.0144	1.55249	-2.68941	-6.61008	5e-05	0.000232938	yes
Fam64a	Fam64a	Fam64a	chr11:72042501-72047370	C1	C2	OK	74.7754	7.64535	-3.28991	-11.6702	5e-05	0.000232938	yes
Fam83d	Fam83d	Fam83d	chr2:158768098-158786637	C1	C2	OK	20.9257	2.82145	-2.89076	-9.13046	5e-05	0.000232938	yes
Fancb	Fancb	Fancb	chrX:164980591-164997272	C1	C2	OK	6.39374	1.24451	-2.36108	-5.6374	5e-05	0.000232938	yes
Fancd2	Fancd2	Fancd2	chr6:113531681-113596285	C1	C2	OK	7.03199	1.06985	-2.71652	-7.51114	5e-05	0.000232938	yes
Fanci	Fanci	Fanci	chr7:79392337-79466273	C1	C2	OK	4.97933	0.383604	-3.69826	-3.72787	0.001	0.003527	yes
Fbxo5	Fbxo5	Fbxo5	chr10:5799157-5805465	C1	C2	OK	38.2551	4.27858	-3.16045	-10.6388	5e-05	0.000232938	yes
Fignl1	Fignl1	Fignl1	chr11:11800287-11808962	C1	C2	OK	27.3853	3.41574	-3.00313	-10.0211	5e-05	0.000232938	yes
Flt1	Flt1	Flt1	chr5:147562195-147725988	C1	C2	OK	1.76397	0.176773	-3.31886	-5.15397	5e-05	0.000232938	yes
Fosl1	Fosl1	Fosl1	chr19:5447697-5457563	C1	C2	OK	15.0485	1.04778	-3.8442	-5.27529	5e-05	0.000232938	yes
Foxm1	Foxm1	Foxm1	chr6:128362993-128385144	C1	C2	OK	34.9193	4.90677	-2.83118	-11.0133	5e-05	0.000232938	yes
Gap43	Gap43	Gap43	chr16:42248560-42340651	C1	C2	OK	18.9775	1.62699	-3.54401	-6.60326	5e-05	0.000232938	yes
Gas2l3	Gas2l3	Gas2l3	chr10:89408822-89443967	C1	C2	OK	13.775	1.85978	-2.88885	-10.2757	5e-05	0.000232938	yes
Gen1	Gen1	Gen1	chr12:11240925-11265787	C1	C2	OK	11.3196	1.6392	-2.78777	-8.12799	5e-05	0.000232938	yes
Gins1	Gins1	Gins1	chr2:150909593-150931280	C1	C2	OK	18.4232	2.90757	-2.66364	-4.95412	5e-05	0.000232938	yes
Gins2	Gins2	Gins2	chr8:120488865-120589075	C1	C2	OK	29.6128	5.07855	-2.54373	-4.13221	5e-05	0.000232938	yes
Gm19589	Gm19589	Gm19589	chr1:88551516-88562166	C1	C2	OK	2.42739	0.253006	-3.26216	-4.09937	0.00105	0.00368221	yes
Gmnn	Gmnn	Gmnn	chr13:24751844-24761937	C1	C2	OK	49.5728	6.6059	-2.90772	-9.15196	5e-05	0.000232938	yes
Gpnmb	Gpnmb	Gpnmb	chr6:49036517-49058182	C1	C2	OK	5.00756	0.778851	-2.68469	-6.12375	5e-05	0.000232938	yes
Gpr137b	Gpr137b	Gpr137b	chr13:13357619-13393624	C1	C2	OK	30.8531	4.79288	-2.68645	-10.8568	5e-05	0.000232938	yes
Gprc5a	Gprc5a	Gprc5a	chr6:135065661-135084708	C1	C2	OK	45.1555	8.57393	-2.39687	-9.96744	5e-05	0.000232938	yes
Gsg2	Gsg2	Gsg2	chr11:73090594-73147449	C1	C2	OK	5.83643	0.842804	-2.79182	-5.48585	5e-05	0.000232938	yes
Gsta1	Gsta1	Gsta1	chr9:78230668-78242683	C1	C2	OK	7.40079	0.416469	-4.1514	-3.77515	0.0203	0.0491177	yes
Gsta2	Gsta2	Gsta2	chr9:78331019-78347145	C1	C2	OK	10.7952	0.207679	-5.69989	-3.20777	0.01975	0.0479794	yes
Gsta4	Gsta4	Gsta4	chr9:78191965-78209349	C1	C2	OK	159.992	18.1118	-3.143	-12.9237	5e-05	0.000232938	yes
Gtse1	Gtse1	Gtse1	chr15:85859706-85876573	C1	C2	OK	23.9435	2.37788	-3.33189	-9.6258	5e-05	0.000232938	yes
Gzme	Gzme	Gzme	chr14:56117618-56120625	C1	C2	OK	11.6336	0.915124	-3.66819	-5.40271	0.0004	0.00156467	yes
H2afx	H2afx	H2afx	chr9:44334714-44336073	C1	C2	OK	36.8633	5.63423	-2.7099	-10.2566	5e-05	0.000232938	yes
Has1	Has1	Has1	chr17:17843325-17855188	C1	C2	OK	16.2132	2.63789	-2.61972	-8.03052	5e-05	0.000232938	yes
Hells	Hells	Hells	chr19:38930989-38968277	C1	C2	OK	25.8152	4.08706	-2.65909	-9.73788	5e-05	0.000232938	yes
Hhip	Hhip	Hhip	chr8:79965850-80058008	C1	C2	OK	10.0428	0.13126	-6.25759	-10.8754	5e-05	0.000232938	yes
Hmga1	Hmga1	Hmga1	chr17:27556573-27563672	C1	C2	OK	144.138	20.4871	-2.81466	-5.8559	5e-05	0.000232938	yes
Hmga2	Hmga2	Hmga2	chr10:120361274-120476935	C1	C2	OK	94.389	14.0633	-2.74668	-12.1335	5e-05	0.000232938	yes
Hmgb2	Hmgb2	Hmgb2	chr8:57511842-57515999	C1	C2	OK	98.6333	13.1148	-2.91087	-13.4147	5e-05	0.000232938	yes
Hmmr	Hmmr	Hmmr	chr11:40701387-40733437	C1	C2	OK	43.0113	5.37033	-3.00163	-11.5134	5e-05	0.000232938	yes
Id3	Id3	Id3	chr4:136143821-136145392	C1	C2	OK	133.614	12.62	-3.40429	-13.7653	5e-05	0.000232938	yes
Igfbp2	Igfbp2	Igfbp2	chr1:72824479-72852471	C1	C2	OK	517.351	77.8937	-2.73156	-13.7687	5e-05	0.000232938	yes
Igsf11	Igsf11	Igsf11	chr16:38902344-39027157	C1	C2	OK	10.0864	0.63913	-3.98015	-8.82823	5e-05	0.000232938	yes
Igsf5	Igsf5	Igsf5	chr16:96361756-96422121	C1	C2	OK	6.98722	0.279476	-4.64392	-3.78224	0.002	0.00651256	yes
Incenp	Incenp	Incenp	chr19:9872296-9899533	C1	C2	OK	33.6889	5.28899	-2.67121	-9.46073	5e-05	0.000232938	yes
Iqgap3	Iqgap3	Iqgap3	chr3:88082050-88121048	C1	C2	OK	21.8767	2.61919	-3.0622	-10.9618	5e-05	0.000232938	yes
Itgb7	Itgb7	Itgb7	chr15:102215994-102231935	C1	C2	OK	15.008	0.186034	-6.33402	-7.00182	0.0033	0.0101594	yes
Itpripl1	Itpripl1	Itpripl1	chr2:127138768-127143457	C1	C2	OK	3.11139	0.459808	-2.75845	-4.65541	5e-05	0.000232938	yes
Kif11	Kif11	Kif11	chr19:37376402-37421859	C1	C2	OK	40.9127	4.69748	-3.12259	-12.4304	5e-05	0.000232938	yes
Kif14	Kif14	Kif14	chr1:136467934-136531511	C1	C2	OK	6.18668	0.748922	-3.04628	-9.2623	5e-05	0.000232938	yes
Kif15	Kif15	Kif15	chr9:122951080-123018733	C1	C2	OK	11.8314	1.46633	-3.01234	-8.90676	5e-05	0.000232938	yes
Kif18a	Kif18a	Kif18a	chr2:109280737-109341746	C1	C2	OK	9.97337	1.07153	-3.21841	-8.15306	5e-05	0.000232938	yes
Kif18b	Kif18b	Kif18b	chr11:102905518-102925124	C1	C2	OK	21.569	2.28739	-3.23718	-10.3706	5e-05	0.000232938	yes
Kif20a	Kif20a	Kif20a	chr18:34598614-34651736	C1	C2	OK	71.7133	8.57938	-3.06329	-7.2835	5e-05	0.000232938	yes
Kif20b	Kif20b	Kif20b	chr19:34922357-34975731	C1	C2	OK	18.7239	2.83182	-2.72508	-9.58514	5e-05	0.000232938	yes
Kif22	Kif22	Kif22	chr7:127027730-127042420	C1	C2	OK	38.6653	4.25564	-3.18359	-10.4759	5e-05	0.000232938	yes
Kif23	Kif23	Kif23	chr9:61917277-61946799	C1	C2	OK	36.0928	4.4378	-3.02379	-11.109	5e-05	0.000232938	yes
Kif2c	Kif2c	Kif2c	chr4:117159632-117182624	C1	C2	OK	39.9871	3.8914	-3.36117	-11.2269	5e-05	0.000232938	yes
Kif4	Kif4	Kif4	chrX:100626064-100727271	C1	C2	OK	24.2809	2.84399	-3.09384	-10.6532	5e-05	0.000232938	yes
Kifc1	Kifc1	Kifc1	chr17:33875665-33890633	C1	C2	OK	24.2215	3.39314	-2.83559	-8.89256	5e-05	0.000232938	yes
Kifc5b	Kifc5b	Kifc5b	chr17:26917090-26932579	C1	C2	OK	11.7823	1.02129	-3.52816	-8.10394	5e-05	0.000232938	yes
Knstrn	Knstrn	Knstrn	chr2:118814002-118836212	C1	C2	OK	38.451	5.86003	-2.71404	-10.4569	5e-05	0.000232938	yes
Kntc1	Kntc1	Kntc1	chr5:123749725-123821593	C1	C2	OK	11.7354	1.54562	-2.92462	-9.9995	5e-05	0.000232938	yes
Krt13	Krt13	Krt13	chr11:100117595-100121495	C1	C2	OK	10.2842	0.282216	-5.18749	-4.90568	0.0076	0.0209637	yes
Lmnb1	Lmnb1	Lmnb1	chr18:56707812-56753424	C1	C2	OK	59.2242	8.1498	-2.86135	-11.645	5e-05	0.000232938	yes
Lrp8	Lrp8	Lrp8	chr4:107802258-107876840	C1	C2	OK	7.92872	0.761844	-3.37952	-9.51721	5e-05	0.000232938	yes
Lrr1	Lrr1	Lrr1	chr12:69168813-69179010	C1	C2	OK	6.54107	0.965431	-2.76028	-5.1691	5e-05	0.000232938	yes
Map2k6	Map2k6	Map2k6	chr11:110399121-110513637	C1	C2	OK	3.20794	0.54817	-2.54895	-4.15243	0.0003	0.00120651	yes
Mastl	Mastl	Mastl	chr2:23116543-23156024	C1	C2	OK	18.976	2.48421	-2.93332	-10.5953	5e-05	0.000232938	yes
Mcm10	Mcm10	Mcm10	chr2:4990723-5012791	C1	C2	OK	10.1535	0.937796	-3.43657	-8.07795	5e-05	0.000232938	yes
Mcm3	Mcm3	Mcm3	chr1:20803013-20820213	C1	C2	OK	58.8814	8.44915	-2.80093	-11.0836	5e-05	0.000232938	yes
Mcm5	Mcm5	Mcm5	chr8:75109527-75128439	C1	C2	OK	43.4775	5.55213	-2.96916	-11.6932	5e-05	0.000232938	yes
Melk	Melk	Melk	chr4:44300916-44364675	C1	C2	OK	23.5525	2.5686	-3.19682	-10.2547	5e-05	0.000232938	yes
Mis18a	Mis18a	Mis18a	chr16:90719311-90727371	C1	C2	OK	20.372	3.25718	-2.6449	-7.99358	5e-05	0.000232938	yes
Mis18bp1	Mis18bp1	Mis18bp1	chr12:65132734-65172580	C1	C2	OK	13.7761	1.94475	-2.82451	-9.10337	5e-05	0.000232938	yes
Mki67	Mki67	Mki67	chr7:135689787-135716379	C1	C2	OK	62.0495	8.52351	-2.8639	-11.4523	5e-05	0.000232938	yes
Mms22l	Mms22l	Mms22l	chr4:24496461-24602948	C1	C2	OK	7.24769	1.27068	-2.51192	-7.62729	5e-05	0.000232938	yes
Mnd1	Mnd1	Mnd1	chr3:84087933-84155786	C1	C2	OK	17.4512	2.02052	-3.11053	-6.06704	5e-05	0.000232938	yes
Mns1	Mns1	Mns1	chr9:72438528-72491959	C1	C2	OK	4.24361	0.790767	-2.42397	-2.93497	0.0007	0.00257342	yes
Msc	Msc	Msc	chr1:14753345-14755966	C1	C2	OK	13.6727	1.02156	-3.74244	-7.65115	5e-05	0.000232938	yes
Mtfr2	Mtfr2	Mtfr2	chr10:20347818-20361669	C1	C2	OK	5.70122	0.807043	-2.82055	-5.73093	5e-05	0.000232938	yes
Mutyh	Mutyh	Mutyh	chr4:116807733-116819431	C1	C2	OK	2.89868	0.462416	-2.64813	-2.93542	0.0012	0.00413868	yes
Mxd3	Mxd3	Mxd3	chr13:55322054-55329730	C1	C2	OK	17.6798	2.66134	-2.73188	-1.98865	0.01935	0.0471353	yes
Mybl2	Mybl2	Mybl2	chr2:163054634-163084687	C1	C2	OK	10.1801	0.885299	-3.52344	-8.31748	5e-05	0.000232938	yes
Myo7b	Myo7b	Myo7b	chr18:31959233-32036931	C1	C2	OK	2.28476	0.140858	-4.01972	-5.65354	5e-05	0.000232938	yes
Nap1l2	Nap1l2	Nap1l2	chrX:103184058-103186664	C1	C2	OK	2.01627	0.329108	-2.61506	-3.75332	0.0014	0.00473977	yes
Ncapd2	Ncapd2	Ncapd2	chr6:125168006-125191586	C1	C2	OK	33.8105	5.25567	-2.68553	-10.5522	5e-05	0.000232938	yes
Ncapg	Ncapg	Ncapg	chr5:45669924-45857540	C1	C2	OK	33.2733	3.79087	-3.13376	-8.69463	5e-05	0.000232938	yes
Ncapg2	Ncapg2	Ncapg2	chr12:116405401-116463531	C1	C2	OK	22.2781	4.13143	-2.43091	-10.1816	5e-05	0.000232938	yes
Ncaph	Ncaph	Ncaph	chr2:127103809-127133954	C1	C2	OK	35.4671	5.1006	-2.79774	-10.0068	5e-05	0.000232938	yes
Ndc80	Ndc80	Ndc80	chr17:71496099-71526857	C1	C2	OK	35.4576	5.13198	-2.78851	-9.3861	5e-05	0.000232938	yes
Nefl	Nefl	Nefl	chr14:68083883-68087737	C1	C2	OK	168.6	0.950061	-7.47137	-14.0741	5e-05	0.000232938	yes
Nefm	Nefm	Nefm	chr14:68119544-68131371	C1	C2	OK	27.3822	0.531883	-5.68599	-8.81582	5e-05	0.000232938	yes
Neil3	Neil3	Neil3	chr8:53586866-53639065	C1	C2	OK	9.42467	1.46638	-2.68419	-6.65055	5e-05	0.000232938	yes
Nek2	Nek2	Nek2	chr1:191821472-191833049	C1	C2	OK	37.5438	3.90014	-3.26697	-11.66	5e-05	0.000232938	yes
Ngf	Ngf	Ngf	chr3:102469918-102521013	C1	C2	OK	15.1246	1.45776	-3.37507	-5.20682	5e-05	0.000232938	yes
Ngfr	Ngfr	Ngfr	chr11:95568820-95587698	C1	C2	OK	6.46539	0.0470817	-7.10143	-3.62394	0.01975	0.0479794	yes
Nqo1	Nqo1	Nqo1	chr8:107388224-107403205	C1	C2	OK	65.5276	4.07452	-4.0074	-12.8311	5e-05	0.000232938	yes
Nuf2	Nuf2	Nuf2	chr1:169497933-169531464	C1	C2	OK	43.0849	6.39271	-2.75268	-10.2124	5e-05	0.000232938	yes
Nusap1	Nusap1	Nusap1	chr2:119609531-119650160	C1	C2	OK	31.4479	5.14807	-2.61086	-8.78989	5e-05	0.000232938	yes
Oip5	Oip5	Oip5	chr2:119609531-119650160	C1	C2	OK	7.827	1.31512	-2.57327	-2.7136	0.0205	0.0495294	yes
Orc1	Orc1	Orc1	chr4:108579453-108614831	C1	C2	OK	4.51583	0.701561	-2.68635	-5.40668	5e-05	0.000232938	yes
Osbp2	Osbp2	Osbp2	chr11:3703730-3863903	C1	C2	OK	12.1786	1.03303	-3.55939	-9.4436	5e-05	0.000232938	yes
Palb2	Palb2	Palb2	chr7:122107261-122132946	C1	C2	OK	2.3252	0.22756	-3.35304	-2.66621	0.0001	0.000442098	yes
Parpbp	Parpbp	Parpbp	chr10:88091071-88146941	C1	C2	OK	12.1702	1.20213	-3.33968	-8.85472	5e-05	0.000232938	yes
Pask	Pask	Pask	chr1:93309436-93342788	C1	C2	OK	4.54121	0.788809	-2.52533	-6.38137	5e-05	0.000232938	yes
Pbk	Pbk	Pbk	chr14:65805910-65817822	C1	C2	OK	48.9511	6.60746	-2.88917	-11.0917	5e-05	0.000232938	yes
Pbld1	Pbld1	Pbld1	chr10:63061616-63077536	C1	C2	OK	2.00922	0.214131	-3.23007	-3.29721	0.00845	0.0229872	yes
Phex	Phex	Phex	chrX:157162074-157415286	C1	C2	OK	1.68528	0.235713	-2.83789	-5.18864	5e-05	0.000232938	yes
Pif1	Pif1	Pif1	chr9:65587204-65595962	C1	C2	OK	4.967	0.611584	-3.02175	-6.52917	5e-05	0.000232938	yes
Pkmyt1	Pkmyt1	Pkmyt1	chr17:23726335-23740330	C1	C2	OK	6.71687	1.14562	-2.55165	-4.52954	0.0002	0.000837118	yes
Plaur	Plaur	Plaur	chr7:24462499-24475873	C1	C2	OK	55.0023	2.70269	-4.34703	-12.3855	5e-05	0.000232938	yes
Plin4	Plin4	Plin4	chr17:56079656-56109802	C1	C2	OK	2.78562	0.380118	-2.87348	-2.62222	0.004	0.0120145	yes
Plk1	Plk1	Plk1	chr7:122159436-122169875	C1	C2	OK	51.3381	5.20728	-3.30143	-12.262	5e-05	0.000232938	yes
Plk4	Plk4	Plk4	chr3:40799950-40816883	C1	C2	OK	30.668	4.61493	-2.73235	-10.0996	5e-05	0.000232938	yes
Podxl	Podxl	Podxl	chr6:31519492-31563937	C1	C2	OK	6.66392	0.720761	-3.20878	-8.33699	5e-05	0.000232938	yes
Pole	Pole	Pole	chr5:110286318-110337453	C1	C2	OK	10.3399	1.39405	-2.89086	-9.52256	5e-05	0.000232938	yes
Polq	Polq	Polq	chr16:37011785-37095417	C1	C2	OK	4.28787	0.530163	-3.01576	-7.82388	5e-05	0.000232938	yes
Ppap2c	Ppap2c	Ppap2c	chr10:79526428-79533787	C1	C2	OK	92.3782	17.2068	-2.42458	-9.78188	5e-05	0.000232938	yes
Ppp2r2b	Ppp2r2b	Ppp2r2b	chr18:42645220-43059471	C1	C2	OK	4.29349	0.505511	-3.08634	-4.79712	0.0001	0.000442098	yes
Prc1	Prc1	Prc1	chr7:80294450-80316259	C1	C2	OK	83.3664	12.3764	-2.75187	-11.5239	5e-05	0.000232938	yes
Procr	Procr	Procr	chr2:155751216-155755478	C1	C2	OK	5.0714	0.866495	-2.54912	-4.28974	0.0004	0.00156467	yes
Prrg4	Prrg4	Prrg4	chr2:104830740-104849850	C1	C2	OK	89.1401	10.823	-3.04198	-13.2967	5e-05	0.000232938	yes
Psrc1	Psrc1	Psrc1	chr3:108383803-108388231	C1	C2	OK	5.41971	1.02082	-2.40849	-4.08917	5e-05	0.000232938	yes
Ptprn	Ptprn	Ptprn	chr1:75247040-75264208	C1	C2	OK	3.14944	0.186161	-4.08048	-5.18858	0.0004	0.00156467	yes
Pttg1	Pttg1	Pttg1	chr11:43420247-43426248	C1	C2	OK	90.8102	12.9044	-2.81499	-8.69952	5e-05	0.000232938	yes
Rad18	Rad18	Rad18	chr6:112619850-112696670	C1	C2	OK	16.3795	2.3771	-2.78462	-8.15304	5e-05	0.000232938	yes
Rad51	Rad51	Rad51	chr2:119112816-119136070	C1	C2	OK	20.3753	2.50681	-3.0229	-8.90698	5e-05	0.000232938	yes
Rad51ap1	Rad51ap1	Rad51ap1	chr6:126923418-126939555	C1	C2	OK	13.9696	1.70076	-3.03804	-7.36948	5e-05	0.000232938	yes
Rad54b	Rad54b	Rad54b	chr4:11558919-11615808	C1	C2	OK	5.47565	0.868554	-2.65634	-5.63596	5e-05	0.000232938	yes
Rad54l	Rad54l	Rad54l	chr4:116075464-116123690	C1	C2	OK	6.48231	0.549965	-3.5591	-2.43348	0.01765	0.0436058	yes
Ranbp3l	Ranbp3l	Ranbp3l	chr15:8967948-9067333	C1	C2	OK	3.93031	0.507256	-2.95386	-6.23505	5e-05	0.000232938	yes
Recql4	Recql4	Recql4	chr15:76701541-76710559	C1	C2	OK	4.84014	0.631589	-2.93799	-5.17727	5e-05	0.000232938	yes
Reep4	Reep4	Reep4	chr14:70545250-70548935	C1	C2	OK	32.2808	5.87975	-2.45685	-8.82589	5e-05	0.000232938	yes
Rfc5	Rfc5	Rfc5	chr5:117379144-117389023	C1	C2	OK	26.811	4.69527	-2.51355	-8.2948	5e-05	0.000232938	yes
Rhpn2	Rhpn2	Rhpn2	chr7:35334236-35396767	C1	C2	OK	5.3861	0.976819	-2.46308	-5.31747	5e-05	0.000232938	yes
Rnf144b	Rnf144b	Rnf144b	chr13:47122719-47247991	C1	C2	OK	8.91079	0.975348	-3.19156	-8.48947	5e-05	0.000232938	yes
Sapcd2	Sapcd2	Sapcd2	chr2:25372034-25378213	C1	C2	OK	4.45171	0.496252	-3.16522	-5.40499	5e-05	0.000232938	yes
Serpinb9b	Serpinb9b	Serpinb9b	chr13:33027413-33040558	C1	C2	OK	146.799	21.6313	-2.76265	-13.0394	5e-05	0.000232938	yes
Sgol1	Sgol1	Sgol1	chr17:53674786-53689315	C1	C2	OK	15.2745	1.97501	-2.95119	-9.43947	5e-05	0.000232938	yes
Sgol2	Sgol2	Sgol2	chr1:57985339-58026277	C1	C2	OK	18.4262	2.23481	-3.04354	-10.092	5e-05	0.000232938	yes
Shcbp1	Shcbp1	Shcbp1	chr8:4735979-4779534	C1	C2	OK	33.1803	4.19314	-2.98422	-10.3616	5e-05	0.000232938	yes
Sigirr	Sigirr	Sigirr	chr7:141091174-141100546	C1	C2	OK	2.31974	0.427934	-2.4385	-3.44352	0.0026	0.00822965	yes
Siglec15	Siglec15	Siglec15	chr18:78043613-78057268	C1	C2	OK	5.00536	0.757192	-2.72474	-4.42079	0.0041	0.0122715	yes
Siglecg	Siglecg	Siglecg	chr7:43408279-43418349	C1	C2	OK	5.32407	0.905474	-2.55578	-5.26604	5e-05	0.000232938	yes
Ska1	Ska1	Ska1	chr18:74195298-74207818	C1	C2	OK	8.17678	1.05964	-2.94795	-6.27401	5e-05	0.000232938	yes
Ska3	Ska3	Ska3	chr14:57806560-57826163	C1	C2	OK	15.6582	2.26195	-2.79128	-7.95064	5e-05	0.000232938	yes
Slc14a1	Slc14a1	Slc14a1	chr18:78100090-78142119	C1	C2	OK	5.18008	0.119164	-5.44196	-4.54354	0.00205	0.00665773	yes
Slc4a11	Slc4a11	Slc4a11	chr2:130684107-130697519	C1	C2	OK	1.98716	0.31311	-2.66597	-3.90878	0.00045	0.00173772	yes
Slco4a1	Slco4a1	Slco4a1	chr2:180460977-180474853	C1	C2	OK	8.24541	0.455101	-4.17933	-7.89224	5e-05	0.000232938	yes
Slfn9	Slfn9	Slfn9	chr11:82980302-82991830	C1	C2	OK	2.74231	0.310469	-3.14287	-4.81173	5e-05	0.000232938	yes
Smc2	Smc2	Smc2	chr4:52439248-52488259	C1	C2	OK	50.4077	7.91173	-2.67158	-11.2651	5e-05	0.000232938	yes
Soga3	Soga3	Soga3	chr10:29143995-29199628	C1	C2	OK	3.1289	0.455892	-2.77889	-5.23705	5e-05	0.000232938	yes
Sp8	Sp8	Sp8	chr12:118846328-118852578	C1	C2	OK	2.60965	0.245469	-3.41025	-5.6462	0.00015	0.000642345	yes
Spag5	Spag5	Spag5	chr11:78301590-78322454	C1	C2	OK	29.7466	4.61398	-2.68864	-9.52654	5e-05	0.000232938	yes
Spc25	Spc25	Spc25	chr2:69193894-69206190	C1	C2	OK	53.6953	7.73621	-2.7951	-9.17047	5e-05	0.000232938	yes
Spdl1	Spdl1	Spdl1	chr11:34809184-34833641	C1	C2	OK	17.5899	2.18856	-3.0067	-8.24013	5e-05	0.000232938	yes
Sprr1a	Sprr1a	Sprr1a	chr3:92483953-92485881	C1	C2	OK	18.12	2.387	-2.92431	-6.29947	5e-05	0.000232938	yes
Srd5a1	Srd5a1	Srd5a1	chr13:69573448-69611463	C1	C2	OK	3.93913	0.589889	-2.73936	-5.10125	5e-05	0.000232938	yes
Srxn1	Srxn1	Srxn1	chr2:152105523-152111376	C1	C2	OK	53.8178	6.49109	-3.05155	-12.2398	5e-05	0.000232938	yes
Stil	Stil	Stil	chr4:115000117-115043198	C1	C2	OK	8.58256	1.24306	-2.78751	-8.55176	5e-05	0.000232938	yes
Stmn1	Stmn1	Stmn1	chr4:134468319-134473843	C1	C2	OK	297.799	45.9808	-2.69523	-12.8904	5e-05	0.000232938	yes
Stmn4	Stmn4	Stmn4	chr14:66344374-66361680	C1	C2	OK	13.2608	0.852382	-3.95952	-6.26739	5e-05	0.000232938	yes
Syk	Syk	Syk	chr13:52583436-52648792	C1	C2	OK	5.03025	0.730131	-2.7844	-6.75222	5e-05	0.000232938	yes
Tacc3	Tacc3	Tacc3	chr5:33658146-33672197	C1	C2	OK	53.2252	7.21602	-2.88283	-11.3092	5e-05	0.000232938	yes
Ticrr	Ticrr	Ticrr	chr7:79660195-79714186	C1	C2	OK	3.92124	0.429391	-3.19095	-4.87183	5e-05	0.000232938	yes
Tk1	Tk1	Tk1	chr11:117815518-117839908	C1	C2	OK	77.9464	10.5792	-2.88125	-10.4978	5e-05	0.000232938	yes
Top2a	Top2a	Top2a	chr11:98992946-99024189	C1	C2	OK	136.092	17.4741	-2.96129	-12.8496	5e-05	0.000232938	yes
Tpx2	Tpx2	Tpx2	chr2:152847963-152895321	C1	C2	OK	63.4308	7.92435	-3.00082	-12.4045	5e-05	0.000232938	yes
Traip	Traip	Traip	chr9:107950962-107972268	C1	C2	OK	6.45649	0.978839	-2.72161	-5.97891	5e-05	0.000232938	yes
Trip13	Trip13	Trip13	chr13:73912461-73937767	C1	C2	OK	17.9329	1.81428	-3.30514	-9.1037	5e-05	0.000232938	yes
Troap	Troap	Troap	chr15:99074972-99083409	C1	C2	OK	16.1404	1.35758	-3.57157	-7.88485	5e-05	0.000232938	yes
Ttk	Ttk	Ttk	chr9:83834688-83872390	C1	C2	OK	21.4769	2.66366	-3.01131	-9.23216	5e-05	0.000232938	yes
Tubb3	Tubb3	Tubb3	chr8:123411563-123422010	C1	C2	OK	114.626	20.6284	-2.47423	-10.9693	5e-05	0.000232938	yes
Ube2c	Ube2c	Ube2c	chr2:164769928-164772902	C1	C2	OK	155.307	11.7809	-3.72059	-15.2253	5e-05	0.000232938	yes
Uhrf1	Uhrf1	Uhrf1	chr17:56303336-56323486	C1	C2	OK	58.2663	6.30012	-3.20921	-12.5336	5e-05	0.000232938	yes
Wdhd1	Wdhd1	Wdhd1	chr14:47240943-47276857	C1	C2	OK	14.652	2.08405	-2.81363	-9.15887	5e-05	0.000232938	yes
Zwilch	Zwilch	Zwilch	chr9:64117146-64172931	C1	C2	OK	16.9967	2.77261	-2.61594	-7.06007	5e-05	0.000232938	yes

## Sheet: 10%_up_Tubes(Day7)_Myoblasts
test_id	gene_id	gene	locus	sample_1	sample_2	status	value_1	value_2	log2(fold_change)	test_stat	p_value	q_value	significant
1500017E21Rik	1500017E21Rik	1500017E21Rik	chr19:36554638-36689479	C1	C3	OK	0.833288	46.0368	5.78783	10.1871	5e-05	0.000232938	yes
2210011C24Rik	2210011C24Rik	2210011C24Rik	chr8:84010227-84011720	C1	C3	OK	0.79809	21.047	4.72092	5.27885	0.0008	0.00289517	yes
8430408G22Rik	8430408G22Rik	8430408G22Rik	chr6:116633007-116673836	C1	C3	OK	1.45678	26.249	4.17141	6.98655	5e-05	0.000232938	yes
9330102E08Rik	9330102E08Rik	9330102E08Rik	chr6:128169699-128183803	C1	C3	OK	0.270548	2.61787	3.27444	5.06151	0.0001	0.000442098	yes
A930003A15Rik	A930003A15Rik	A930003A15Rik	chr16:19876567-19884274	C1	C3	OK	4.06886	51.0868	3.65026	9.08576	5e-05	0.000232938	yes
AI839979	AI839979	AI839979	chr5:31569591-31571397	C1	C3	OK	0.409251	9.27361	4.50207	4.75368	0.00445	0.0131541	yes
Aamdc	Aamdc	Aamdc	chr7:97550330-97579497	C1	C3	OK	9.99525	106.148	3.4087	10.5733	5e-05	0.000232938	yes
Ablim2	Ablim2	Ablim2	chr5:35757879-35884979	C1	C3	OK	0.169474	21.2701	6.97162	6.1607	5e-05	0.000232938	yes
Ablim3	Ablim3	Ablim3	chr18:61799392-61911852	C1	C3	OK	0.441248	30.221	6.09782	12.0805	5e-05	0.000232938	yes
Abra	Abra	Abra	chr15:41865292-41869720	C1	C3	OK	0.29998	43.0946	7.1665	8.43118	0.0011	0.00383284	yes
Acsl6	Acsl6	Acsl6	chr11:54303823-54361539	C1	C3	OK	1.35684	25.7841	4.24816	10.8085	5e-05	0.000232938	yes
Acta1	Acta1	Acta1	chr8:123891757-123894775	C1	C3	OK	53.8033	3153.12	5.87294	24.1954	5e-05	0.000232938	yes
Actc1	Actc1	Actc1	chr2:114047288-114052811	C1	C3	OK	29.9739	1082.61	5.17466	24.254	5e-05	0.000232938	yes
Actn2	Actn2	Actn2	chr13:12269426-12340732	C1	C3	OK	0.57967	70.8351	6.93309	12.959	5e-05	0.000232938	yes
Actn3	Actn3	Actn3	chr19:4861215-4877909	C1	C3	OK	41.2346	500.946	3.60273	15.7662	5e-05	0.000232938	yes
Adamts16	Adamts16	Adamts16	chr13:70727807-70841810	C1	C3	OK	0.133058	1.91599	3.84796	4.88004	0.0001	0.000442098	yes
Adamtsl1	Adamtsl1	Adamtsl1	chr4:86053914-86428382	C1	C3	OK	0.192536	8.58193	5.4781	9.90079	5e-05	0.000232938	yes
Adamtsl2	Adamtsl2	Adamtsl2	chr2:27079380-27108613	C1	C3	OK	0.132097	13.3992	6.66441	6.37093	0.00445	0.0131541	yes
Adck3	Adck3	Adck3	chr1:179961088-180196020	C1	C3	OK	1.43054	80.517	5.81466	6.18968	5e-05	0.000232938	yes
Adora1	Adora1	Adora1	chr1:134193447-134235457	C1	C3	OK	0.52869	37.6719	6.15492	7.84395	5e-05	0.000232938	yes
Adssl1	Adssl1	Adssl1	chr12:112620046-112641355	C1	C3	OK	8.41669	98.3589	3.54673	13.7829	5e-05	0.000232938	yes
Afap1l1	Afap1l1	Afap1l1	chr18:61730261-61786662	C1	C3	OK	0.351564	29.8981	6.41012	10.5844	5e-05	0.000232938	yes
Aldh3b1	Aldh3b1	Aldh3b1	chr19:3913490-3929716	C1	C3	OK	19.0819	169.875	3.1542	13.9508	5e-05	0.000232938	yes
Alpk3	Alpk3	Alpk3	chr7:81057599-81105612	C1	C3	OK	0.429697	14.6245	5.08892	11.2273	5e-05	0.000232938	yes
Ankrd2	Ankrd2	Ankrd2	chr19:42036037-42045110	C1	C3	OK	0.55943	66.6158	6.89576	8.42277	0.00045	0.00173772	yes
Ankrd23	Ankrd23	Ankrd23	chr1:36530533-36535729	C1	C3	OK	1.16855	245.393	7.71423	16.8559	5e-05	0.000232938	yes
Anxa8	Anxa8	Anxa8	chr14:34051129-34102754	C1	C3	OK	28.2015	258.716	3.19752	13.995	5e-05	0.000232938	yes
Apobec2	Apobec2	Apobec2	chr17:48419230-48432728	C1	C3	OK	6.87924	260.625	5.24358	18.2947	5e-05	0.000232938	yes
Apol8	Apol8	Apol8	chr15:77748612-77755229	C1	C3	OK	0.189128	9.74733	5.68757	5.07888	0.01185	0.0308647	yes
Arhgef37	Arhgef37	Arhgef37	chr18:61493793-61536536	C1	C3	OK	0.255408	2.15547	3.07713	4.02922	0.0001	0.000442098	yes
Arhgef6	Arhgef6	Arhgef6	chrX:57231484-57338729	C1	C3	OK	0.245949	2.40367	3.28881	5.18269	0.0001	0.000442098	yes
Arpp21	Arpp21	Arpp21	chr9:112065090-112348925	C1	C3	OK	1.22071	29.4797	4.59393	11.5972	5e-05	0.000232938	yes
Art1	Art1	Art1	chr7:102101742-102111148	C1	C3	OK	0.577318	80.6196	7.12562	10.5469	5e-05	0.000232938	yes
Atp1a2	Atp1a2	Atp1a2	chr1:172271708-172298064	C1	C3	OK	0.674441	83.7702	6.9566	18.6207	5e-05	0.000232938	yes
Atp1b2	Atp1b2	Atp1b2	chr11:69599749-69605960	C1	C3	OK	0.243363	6.78053	4.80022	6.77417	0.0001	0.000442098	yes
Atp2a1	Atp2a1	Atp2a1	chr7:126428766-126463073	C1	C3	OK	7.46474	271.227	5.18327	14.2132	5e-05	0.000232938	yes
Atp9a	Atp9a	Atp9a	chr2:168634437-168742136	C1	C3	OK	0.313226	5.93741	4.24456	5.58485	5e-05	0.000232938	yes
Axin2	Axin2	Axin2	chr11:108920348-108950781	C1	C3	OK	0.201131	2.55328	3.66614	5.0623	0.0001	0.000442098	yes
B3galt5	B3galt5	B3galt5	chr16:96235800-96319858	C1	C3	OK	0.12622	2.02958	4.00716	4.16706	0.00025	0.00102278	yes
BC051019	BC051019	BC051019	chr7:109703736-109723771	C1	C3	OK	0.318108	13.218	5.37684	5.70538	0.0028	0.00879057	yes
Bcam	Bcam	Bcam	chr7:19756137-19770532	C1	C3	OK	3.67027	33.6547	3.19685	10.8318	5e-05	0.000232938	yes
Best1	Best1	Best1	chr19:9985171-10001633	C1	C3	OK	0.642759	10.9175	4.08622	7.38025	5e-05	0.000232938	yes
Best3	Best3	Best3	chr10:116986313-117025040	C1	C3	OK	0.136474	2.5339	4.21467	3.95133	0.01165	0.0304202	yes
Bglap2	Bglap2	Bglap2	chr3:88377735-88378699	C1	C3	OK	1.14551	14.4407	3.65608	4.92624	0.01165	0.0304202	yes
C230029M16	C230029M16	C230029M16	chr10:118920380-118927143	C1	C3	OK	0.350517	21.0089	5.90537	8.77776	0.00015	0.000642345	yes
Cacna1s	Cacna1s	Cacna1s	chr1:136052900-136119822	C1	C3	OK	1.00621	53.6659	5.73699	17.77	5e-05	0.000232938	yes
Cacnb1	Cacnb1	Cacnb1	chr11:98001507-98022627	C1	C3	OK	7.03272	105.866	3.91202	13.0946	5e-05	0.000232938	yes
Calml4	Calml4	Calml4	chr9:62838786-62875917	C1	C3	OK	1.63086	14.659	3.16808	3.66281	0.00095	0.00337325	yes
Camk2a	Camk2a	Camk2a	chr18:60925631-60988152	C1	C3	OK	0.713081	39.242	5.78219	13.1959	5e-05	0.000232938	yes
Camk2b	Camk2b	Camk2b	chr11:5969665-6065748	C1	C3	OK	0.09285	7.72125	6.37779	5.01086	0.0047	0.013796	yes
Cap2	Cap2	Cap2	chr13:46501902-46650281	C1	C3	OK	2.68415	88.9044	5.04972	17.7314	5e-05	0.000232938	yes
Capn3	Capn3	Capn3	chr2:120355308-120504919	C1	C3	OK	1.75504	30.5754	4.1228	6.14583	5e-05	0.000232938	yes
Car11	Car11	Car11	chr7:45699966-45704661	C1	C3	OK	0.574368	4.82172	3.0695	4.36363	0.00145	0.00489257	yes
Casp1	Casp1	Casp1	chr9:5298516-5307281	C1	C3	OK	0.408637	5.63006	3.78426	4.51905	0.00075	0.00273781	yes
Casq1	Casq1	Casq1	chr1:172209893-172219895	C1	C3	OK	0.612738	268.47	8.77527	14.0105	5e-05	0.000232938	yes
Casq2	Casq2	Casq2	chr3:102086454-102146512	C1	C3	OK	6.64237	796.466	6.90577	25.8793	5e-05	0.000232938	yes
Casz1	Casz1	Casz1	chr4:148804391-148954892	C1	C3	OK	0.162461	4.65773	4.84146	6.22047	5e-05	0.000232938	yes
Cav3	Cav3	Cav3	chr6:112459504-112472872	C1	C3	OK	0.997678	149.708	7.22936	12.9361	5e-05	0.000232938	yes
Cbfa2t3	Cbfa2t3	Cbfa2t3	chr8:122625135-122699109	C1	C3	OK	0.17697	2.87119	4.02008	6.27156	5e-05	0.000232938	yes
Ccdc150	Ccdc150	Ccdc150	chr1:54250682-54368727	C1	C3	OK	0.216448	2.87114	3.72953	4.65776	5e-05	0.000232938	yes
Ccdc162	Ccdc162	Ccdc162	chr10:41538848-41587753	C1	C3	OK	0.210358	7.9693	5.24353	6.66871	0.0003	0.00120651	yes
Cd24a	Cd24a	Cd24a	chr10:43579168-43584265	C1	C3	OK	3.8192	112.484	4.8803	16.879	5e-05	0.000232938	yes
Cd36	Cd36	Cd36	chr5:17781689-17888959	C1	C3	OK	0.679211	34.7301	5.67618	10.3803	5e-05	0.000232938	yes
Cdkn1a	Cdkn1a	Cdkn1a	chr17:29090985-29100722	C1	C3	OK	110.091	960.521	3.12512	14.2554	5e-05	0.000232938	yes
Cdnf	Cdnf	Cdnf	chr2:3513064-3526376	C1	C3	OK	0.422247	9.10089	4.42985	7.60488	5e-05	0.000232938	yes
Cemip	Cemip	Cemip	chr7:83932856-84086505	C1	C3	OK	0.386293	5.01408	3.69822	8.23039	5e-05	0.000232938	yes
Chrng	Chrng	Chrng	chr1:87205810-87211835	C1	C3	OK	14.5219	474.441	5.02993	22.2826	5e-05	0.000232938	yes
Ckm	Ckm	Ckm	chr7:19411093-19421583	C1	C3	OK	3.65834	391.906	6.74318	20.0467	5e-05	0.000232938	yes
Clic3	Clic3	Clic3	chr2:25456842-25458772	C1	C3	OK	0.654469	47.1813	6.17175	7.19122	0.00445	0.0131541	yes
Clic5	Clic5	Clic5	chr17:44188571-44280168	C1	C3	OK	0.268923	13.0685	5.60276	10.6153	5e-05	0.000232938	yes
Col23a1	Col23a1	Col23a1	chr11:51289919-51583925	C1	C3	OK	0.111548	3.19757	4.84123	5.97691	0.0001	0.000442098	yes
Cox6a2	Cox6a2	Cox6a2	chr7:128173945-128206366	C1	C3	OK	1.04338	165.049	7.30549	7.82703	0.0019	0.00622482	yes
Cox7a1	Cox7a1	Cox7a1	chr7:30184170-30186030	C1	C3	OK	3.64405	45.2167	3.63324	8.37454	0.00015	0.000642345	yes
Cryba4	Cryba4	Cryba4	chr5:112246532-112252502	C1	C3	OK	1.34098	14.329	3.41757	5.9461	0.00025	0.00102278	yes
Csdc2	Csdc2	Csdc2	chr15:81936758-81950941	C1	C3	OK	1.52729	13.403	3.13352	8.2534	5e-05	0.000232938	yes
Csrp3	Csrp3	Csrp3	chr7:48830397-48848051	C1	C3	OK	0.950562	200.509	7.72067	10.0106	0.0001	0.000442098	yes
Ctrb1	Ctrb1	Ctrb1	chr8:111686509-111691010	C1	C3	OK	2.22894	31.7455	3.83212	7.04047	5e-05	0.000232938	yes
Ctsw	Ctsw	Ctsw	chr19:5465239-5468498	C1	C3	OK	0.298717	3.12487	3.38695	3.10319	0.0123	0.0318816	yes
Cyfip2	Cyfip2	Cyfip2	chr11:46193848-46589232	C1	C3	OK	0.18572	3.61755	4.28381	3.07818	0.0054	0.0155697	yes
Cyp26b1	Cyp26b1	Cyp26b1	chr6:84571413-84593908	C1	C3	OK	0.318145	4.72304	3.89196	6.47584	5e-05	0.000232938	yes
Cyp46a1	Cyp46a1	Cyp46a1	chr12:108334380-108362234	C1	C3	OK	0.18758	2.36939	3.65894	3.62957	0.01165	0.0304202	yes
Dcn	Dcn	Dcn	chr10:97479499-97518162	C1	C3	OK	9.91035	88.4952	3.15859	11.8829	5e-05	0.000232938	yes
Dhrs7c	Dhrs7c	Dhrs7c	chr11:67798270-67816002	C1	C3	OK	0.646522	28.8382	5.47914	7.82522	0.0001	0.000442098	yes
Dpep1	Dpep1	Dpep1	chr8:123186234-123201813	C1	C3	OK	0.338198	8.21417	4.60217	6.20889	0.0001	0.000442098	yes
Dsg3	Dsg3	Dsg3	chr18:20510303-20541310	C1	C3	OK	0.0908643	1.69476	4.22122	3.98034	0.01155	0.0301971	yes
Dysf	Dysf	Dysf	chr6:84008597-84211059	C1	C3	OK	1.81207	19.8361	3.45242	12.7216	5e-05	0.000232938	yes
Eda2r	Eda2r	Eda2r	chrX:97333840-97377209	C1	C3	OK	11.0422	158.342	3.84194	15.5154	5e-05	0.000232938	yes
Eepd1	Eepd1	Eepd1	chr9:25481596-25604110	C1	C3	OK	0.217625	6.75736	4.95654	5.66991	0.0006	0.00224433	yes
Egf	Egf	Egf	chr3:129677574-129763882	C1	C3	OK	0.194477	1.96461	3.33657	4.77755	0.0002	0.000837118	yes
Enkur	Enkur	Enkur	chr2:21180730-21205365	C1	C3	OK	0.394224	8.34051	4.40305	4.56579	0.00445	0.0131541	yes
Exoc3l	Exoc3l	Exoc3l	chr8:105289923-105296098	C1	C3	OK	0.453268	7.76509	4.09857	6.62027	5e-05	0.000232938	yes
Fabp3	Fabp3	Fabp3	chr4:130308777-130315463	C1	C3	OK	6.07531	196.594	5.01611	14.6719	5e-05	0.000232938	yes
Fam107a	Fam107a	Fam107a	chr14:8296277-8309776	C1	C3	OK	0.848903	7.86085	3.21101	7.16265	5e-05	0.000232938	yes
Fam171a2	Fam171a2	Fam171a2	chr11:102436980-102447663	C1	C3	OK	4.90368	44.2235	3.17288	12.9118	5e-05	0.000232938	yes
Fam189a2	Fam189a2	Fam189a2	chr19:23972749-24031019	C1	C3	OK	0.397818	4.69144	3.55985	5.43357	5e-05	0.000232938	yes
Fam81a	Fam81a	Fam81a	chr9:70089309-70141557	C1	C3	OK	0.314095	3.39544	3.43432	4.97768	0.0001	0.000442098	yes
Fas	Fas	Fas	chr19:34290658-34327770	C1	C3	OK	0.919413	10.3515	3.49298	4.38226	5e-05	0.000232938	yes
Fbxo40	Fbxo40	Fbxo40	chr16:36966072-36979136	C1	C3	OK	0.25544	10.7445	5.39448	6.81989	0.00025	0.00102278	yes
Fbxw7	Fbxw7	Fbxw7	chr3:84815576-84979198	C1	C3	OK	4.28592	41.0419	3.25942	12.9289	5e-05	0.000232938	yes
Fez1	Fez1	Fez1	chr9:36843658-36878640	C1	C3	OK	0.622797	19.6522	4.97979	7.07379	5e-05	0.000232938	yes
Fgfbp1	Fgfbp1	Fgfbp1	chr5:43978857-43981799	C1	C3	OK	1.37144	45.6032	5.05537	10.0445	5e-05	0.000232938	yes
Fgfr3	Fgfr3	Fgfr3	chr5:33721723-33737068	C1	C3	OK	0.245248	6.31201	4.68579	5.38979	5e-05	0.000232938	yes
Filip1	Filip1	Filip1	chr9:79815561-79977882	C1	C3	OK	0.651031	41.4674	5.99311	13.2498	5e-05	0.000232938	yes
Fndc5	Fndc5	Fndc5	chr4:129137059-129144593	C1	C3	OK	1.15231	11.2756	3.2906	7.8996	5e-05	0.000232938	yes
Frmd4b	Frmd4b	Frmd4b	chr6:97286866-97617657	C1	C3	OK	0.111163	8.65744	6.28319	6.96949	0.0006	0.00224433	yes
Fst	Fst	Fst	chr13:114452261-114458730	C1	C3	OK	1.65379	75.1597	5.50611	15.4075	5e-05	0.000232938	yes
Galnt6	Galnt6	Galnt6	chr15:100689914-100729376	C1	C3	OK	0.820975	16.2635	4.30815	12.2967	5e-05	0.000232938	yes
Gcnt1	Gcnt1	Gcnt1	chr19:17326140-17372844	C1	C3	OK	0.199966	14.2322	6.15326	7.65687	5e-05	0.000232938	yes
Gfra2	Gfra2	Gfra2	chr14:70890129-70979838	C1	C3	OK	0.273578	2.34432	3.09914	4.65542	0.0001	0.000442098	yes
Gja3	Gja3	Gja3	chr14:57034459-57058030	C1	C3	OK	0.174123	1.73263	3.31478	3.14254	0.00435	0.0129172	yes
Gja5	Gja5	Gja5	chr3:97032401-97053634	C1	C3	OK	0.224385	25.6434	6.83647	7.91621	0.0002	0.000837118	yes
Gm14635	Gm14635	Gm14635	chrX:12339778-12354996	C1	C3	OK	0.802192	77.1054	6.58674	10.9309	5e-05	0.000232938	yes
Gm7325	Gm7325	Gm7325	chr17:45600966-45602102	C1	C3	OK	4.5326	77.7704	4.10081	9.22302	5e-05	0.000232938	yes
Gng11	Gng11	Gng11	chr6:4003986-4008446	C1	C3	OK	6.08451	58.6043	3.26779	9.82389	5e-05	0.000232938	yes
Gpd1	Gpd1	Gpd1	chr15:99717592-99725007	C1	C3	OK	0.188129	3.38896	4.17105	4.75081	0.0011	0.00383284	yes
Gpr37	Gpr37	Gpr37	chr6:25668522-25689980	C1	C3	OK	0.176894	2.89692	4.03357	4.95377	0.00115	0.00398655	yes
Gprc5c	Gprc5c	Gprc5c	chr11:114851531-114872617	C1	C3	OK	2.35902	64.1348	4.76485	13.0032	5e-05	0.000232938	yes
Gpx3	Gpx3	Gpx3	chr11:54902853-54910382	C1	C3	OK	17.9368	169.725	3.2422	14.1955	5e-05	0.000232938	yes
Grhl3	Grhl3	Grhl3	chr4:135541887-135573620	C1	C3	OK	0.295204	6.38648	4.43524	5.97356	5e-05	0.000232938	yes
Hdgfrp3	Hdgfrp3	Hdgfrp3	chr7:81859000-81934459	C1	C3	OK	0.0666152	3.23199	5.60043	4.64292	0.0098	0.0261641	yes
Hephl1	Hephl1	Hephl1	chr9:15051840-15112108	C1	C3	OK	0.476448	23.4926	5.62375	12.4986	5e-05	0.000232938	yes
Hfe2	Hfe2	Hfe2	chr3:96525184-96529216	C1	C3	OK	3.29782	157.889	5.58126	18.8048	5e-05	0.000232938	yes
Hist1h1c	Hist1h1c	Hist1h1c	chr13:23738806-23739531	C1	C3	OK	16.6664	169.205	3.34376	14.261	5e-05	0.000232938	yes
Hist1h2bc	Hist1h2bc	Hist1h2bc	chr13:23684198-23692480	C1	C3	OK	10.5841	195.729	4.20888	12.2727	5e-05	0.000232938	yes
Hrc	Hrc	Hrc	chr7:45335268-45338972	C1	C3	OK	1.62334	141.426	6.44493	15.914	5e-05	0.000232938	yes
Hsf2bp	Hsf2bp	Hsf2bp	chr17:31944768-32034508	C1	C3	OK	0.434066	4.1222	3.24743	5.3707	0.0001	0.000442098	yes
Hspb2	Hspb2	Hspb2	chr9:50751071-50756635	C1	C3	OK	10.8424	95.0153	3.13147	3.45343	0.0025	0.00794268	yes
Hspb7	Hspb7	Hspb7	chr4:141420778-141425310	C1	C3	OK	0.241934	116.805	8.91527	11.8622	0.0001	0.000442098	yes
Igdcc4	Igdcc4	Igdcc4	chr9:65101485-65137947	C1	C3	OK	1.20633	10.5112	3.12323	9.51398	5e-05	0.000232938	yes
Igfn1	Igfn1	Igfn1	chr1:135953577-136006342	C1	C3	OK	0.223337	27.1286	6.92445	13.5952	5e-05	0.000232938	yes
Il15	Il15	Il15	chr8:82331623-82402586	C1	C3	OK	0.469461	8.21117	4.12851	4.14044	0.0012	0.00413868	yes
Inpp4b	Inpp4b	Inpp4b	chr8:81715199-82122561	C1	C3	OK	0.126099	13.894	6.78377	7.83983	0.00115	0.00398655	yes
Inpp5j	Inpp5j	Inpp5j	chr11:3494271-3504821	C1	C3	OK	0.311487	4.71042	3.91861	6.37258	0.0001	0.000442098	yes
Ip6k3	Ip6k3	Ip6k3	chr17:27143970-27167764	C1	C3	OK	1.40612	31.742	4.4966	11.2429	5e-05	0.000232938	yes
Itga11	Itga11	Itga11	chr9:62677854-62783979	C1	C3	OK	0.143319	1.87218	3.70742	4.58771	0.0002	0.000837118	yes
Itgb1bp2	Itgb1bp2	Itgb1bp2	chrX:101449108-101453541	C1	C3	OK	2.03049	150.09	6.20785	14.7731	5e-05	0.000232938	yes
Itgb6	Itgb6	Itgb6	chr2:60598291-60722603	C1	C3	OK	0.946478	10.8494	3.5189	9.19852	5e-05	0.000232938	yes
Itm2a	Itm2a	Itm2a	chrX:107397194-107403360	C1	C3	OK	0.563841	7.63765	3.75977	5.63477	0.0001	0.000442098	yes
Kank1	Kank1	Kank1	chr19:25237201-25434496	C1	C3	OK	0.651325	6.48157	3.31489	7.98252	5e-05	0.000232938	yes
Kcnb1	Kcnb1	Kcnb1	chr2:167095968-167188818	C1	C3	OK	0.0995658	5.54272	5.7988	9.37627	5e-05	0.000232938	yes
Kcnj12	Kcnj12	Kcnj12	chr11:61022563-61073267	C1	C3	OK	0.285863	6.75129	4.56177	6.82974	5e-05	0.000232938	yes
Kcnn3	Kcnn3	Kcnn3	chr3:89520163-89672494	C1	C3	OK	0.401451	5.63575	3.81131	9.23686	5e-05	0.000232938	yes
Klhl13	Klhl13	Klhl13	chrX:23219270-23365082	C1	C3	OK	4.4572	41.4224	3.2162	11.3989	5e-05	0.000232938	yes
Klhl31	Klhl31	Klhl31	chr9:77636731-77660122	C1	C3	OK	1.07896	14.5778	3.75606	12.3336	5e-05	0.000232938	yes
Klhl40	Klhl40	Klhl40	chr9:121777606-121783819	C1	C3	OK	1.68055	74.1293	5.46304	15.3305	5e-05	0.000232938	yes
Klhl41	Klhl41	Klhl41	chr2:69670119-69684239	C1	C3	OK	7.20505	667.56	6.53374	26.1436	5e-05	0.000232938	yes
Lama4	Lama4	Lama4	chr10:38965514-39110188	C1	C3	OK	0.103078	1.67197	4.01975	4.82807	0.0001	0.000442098	yes
Ldb3	Ldb3	Ldb3	chr14:34526698-34588681	C1	C3	OK	5.38553	116.536	4.43554	14.3592	5e-05	0.000232938	yes
Lif	Lif	Lif	chr11:4257567-4272514	C1	C3	OK	0.810009	7.28822	3.16956	7.43863	5e-05	0.000232938	yes
Lman1l	Lman1l	Lman1l	chr9:57607032-57620774	C1	C3	OK	0.354363	5.58605	3.97853	4.74278	0.0005	0.00191254	yes
Lmod2	Lmod2	Lmod2	chr6:24597770-24605414	C1	C3	OK	1.76187	155.168	6.46057	16.2068	5e-05	0.000232938	yes
Lmod3	Lmod3	Lmod3	chr6:97238527-97252780	C1	C3	OK	3.3131	171.304	5.69223	17.2931	5e-05	0.000232938	yes
Lrrc39	Lrrc39	Lrrc39	chr3:116562972-116630986	C1	C3	OK	0.356753	8.39648	4.55679	3.8494	0.0055	0.0158113	yes
Mafa	Mafa	Mafa	chr15:75746842-75747922	C1	C3	OK	0.76339	18.6602	4.6114	7.3958	0.0003	0.00120651	yes
Mal	Mal	Mal	chr2:127633225-127656695	C1	C3	OK	0.349309	10.9249	4.96697	5.96503	5e-05	0.000232938	yes
Mapt	Mapt	Mapt	chr11:104231435-104332089	C1	C3	OK	0.241968	10.7892	5.47863	6.99591	5e-05	0.000232938	yes
Mb	Mb	Mb	chr15:77015486-77057108	C1	C3	OK	4.40915	571.591	7.01834	20.3449	5e-05	0.000232938	yes
Mboat2	Mboat2	Mboat2	chr12:24831598-24960299	C1	C3	OK	0.608126	8.90959	3.87292	6.60007	5e-05	0.000232938	yes
Mef2c	Mef2c	Mef2c	chr13:83504033-83667079	C1	C3	OK	1.12434	136.985	6.92879	20.8489	5e-05	0.000232938	yes
Mfap5	Mfap5	Mfap5	chr6:122513675-122529287	C1	C3	OK	1.26082	11.9725	3.24729	6.93527	5e-05	0.000232938	yes
Mfsd7a	Mfsd7a	Mfsd7a	chr5:108441053-108448891	C1	C3	OK	1.04577	16.8759	4.01233	9.57953	5e-05	0.000232938	yes
Mss51	Mss51	Mss51	chr14:20482863-20496901	C1	C3	OK	0.943554	59.7229	5.98403	11.9601	5e-05	0.000232938	yes
Mttp	Mttp	Mttp	chr3:138089854-138143388	C1	C3	OK	1.53539	33.0879	4.42963	13.6246	5e-05	0.000232938	yes
Murc	Murc	Murc	chr4:48663513-48673492	C1	C3	OK	27.8834	373.62	3.74409	16.7803	5e-05	0.000232938	yes
Mustn1	Mustn1	Mustn1	chr14:30879256-30881610	C1	C3	OK	19.6921	226.137	3.52151	15.4105	5e-05	0.000232938	yes
Mybpc1	Mybpc1	Mybpc1	chr10:88518278-88605152	C1	C3	OK	0.265055	26.1041	6.62184	11.7608	5e-05	0.000232938	yes
Mybph	Mybph	Mybph	chr1:134193447-134235457	C1	C3	OK	12.3405	701.661	5.8293	22.1092	5e-05	0.000232938	yes
Myf6	Myf6	Myf6	chr10:107492859-107494729	C1	C3	OK	0.530767	12.6689	4.57707	5.92707	0.00045	0.00173772	yes
Myh1	Myh1	Myh1	chr11:67200113-67224575	C1	C3	OK	3.79576	704.397	7.53586	25.1275	5e-05	0.000232938	yes
Myh14	Myh14	Myh14	chr7:44605802-44670843	C1	C3	OK	0.161885	4.91963	4.92551	8.28563	5e-05	0.000232938	yes
Myh2	Myh2	Myh2	chr11:67171026-67197517	C1	C3	OK	0.220253	37.3032	7.404	11.9585	5e-05	0.000232938	yes
Myh3	Myh3	Myh3	chr11:67078299-67102291	C1	C3	OK	9.93768	615.726	5.95324	23.9745	5e-05	0.000232938	yes
Myh4	Myh4	Myh4	chr11:67237811-67260447	C1	C3	OK	0.258779	64.2232	7.95523	13.8497	5e-05	0.000232938	yes
Myh7	Myh7	Myh7	chr14:54968786-54994549	C1	C3	OK	0.736232	36.9431	5.649	17.3625	5e-05	0.000232938	yes
Myh8	Myh8	Myh8	chr11:67277123-67308633	C1	C3	OK	0.657959	60.1474	6.51436	16.01	5e-05	0.000232938	yes
Myl1	Myl1	Myl1	chr1:66924295-66945056	C1	C3	OK	61.5825	6025.34	6.61238	26.2226	5e-05	0.000232938	yes
Myl4	Myl4	Myl4	chr11:104550662-104587219	C1	C3	OK	14.6224	2021.91	7.1114	27.4248	5e-05	0.000232938	yes
Myl6b	Myl6b	Myl6b	chr10:128494156-128498685	C1	C3	OK	14.4189	172.471	3.58032	14.168	5e-05	0.000232938	yes
Mylpf	Mylpf	Mylpf	chr7:127211607-127214287	C1	C3	OK	109.768	7656.86	6.12423	28.0452	5e-05	0.000232938	yes
Myo18b	Myo18b	Myo18b	chr5:112688875-112896362	C1	C3	OK	0.102917	7.46731	6.18104	10.4775	5e-05	0.000232938	yes
Myog	Myog	Myog	chr1:134290003-134292548	C1	C3	OK	52.0322	486.553	3.22512	15.7416	5e-05	0.000232938	yes
Myom1	Myom1	Myom1	chr17:71019556-71126856	C1	C3	OK	0.7088	77.2944	6.76884	19.0151	5e-05	0.000232938	yes
Myom2	Myom2	Myom2	chr8:15057652-15133419	C1	C3	OK	10.5758	303.782	4.8442	20.0622	5e-05	0.000232938	yes
Myom3	Myom3	Myom3	chr4:135759714-135815567	C1	C3	OK	0.967922	56.6567	5.87121	16.4214	5e-05	0.000232938	yes
Myoz2	Myoz2	Myoz2	chr3:123006205-123034987	C1	C3	OK	0.900281	252.025	8.12898	13.1635	5e-05	0.000232938	yes
Mypn	Mypn	Mypn	chr10:63115794-63203952	C1	C3	OK	0.212638	10.7088	5.65425	8.70421	5e-05	0.000232938	yes
Neb	Neb	Neb	chr2:52136646-52338798	C1	C3	OK	1.62335	118.119	6.18513	25.5211	5e-05	0.000232938	yes
Nkd2	Nkd2	Nkd2	chr13:73819327-73847631	C1	C3	OK	0.815449	6.89597	3.08009	6.83059	5e-05	0.000232938	yes
Nlrc3	Nlrc3	Nlrc3	chr16:3946932-3976632	C1	C3	OK	1.44583	13.6164	3.23537	7.69583	5e-05	0.000232938	yes
Nrap	Nrap	Nrap	chr19:56287937-56390038	C1	C3	OK	3.64046	63.2795	4.11954	16.6016	5e-05	0.000232938	yes
Nrxn3	Nrxn3	Nrxn3	chr12:88794503-90334933	C1	C3	OK	0.0759731	6.70519	6.46364	5.05542	0.0032	0.00988731	yes
Ntn5	Ntn5	Ntn5	chr7:45677685-45694556	C1	C3	OK	0.182988	3.23177	4.14251	2.59417	0.0066	0.0185539	yes
Obscn	Obscn	Obscn	chr11:58994255-59136375	C1	C3	OK	0.166805	15.8781	6.57274	19.3332	5e-05	0.000232938	yes
Obsl1	Obsl1	Obsl1	chr1:75485824-75506452	C1	C3	OK	4.08618	34.7608	3.08864	12.4432	5e-05	0.000232938	yes
Otog	Otog	Otog	chr7:46240986-46311434	C1	C3	OK	0.160587	4.44061	4.78933	8.85417	5e-05	0.000232938	yes
Padi2	Padi2	Padi2	chr4:140906359-140957902	C1	C3	OK	0.173637	50.8296	8.19345	11.8908	5e-05	0.000232938	yes
Pcbd1	Pcbd1	Pcbd1	chr10:61089330-61094329	C1	C3	OK	1.66378	15.8316	3.25027	6.22664	0.0001	0.000442098	yes
Pfkm	Pfkm	Pfkm	chr15:98038743-98132447	C1	C3	OK	19.2176	294.31	3.93683	14.1618	5e-05	0.000232938	yes
Pgam2	Pgam2	Pgam2	chr11:5801636-5803796	C1	C3	OK	2.53333	151.703	5.90408	14.075	5e-05	0.000232938	yes
Pgm5	Pgm5	Pgm5	chr19:24674007-24861842	C1	C3	OK	0.297258	43.3475	7.18809	15.5716	5e-05	0.000232938	yes
Pkhd1	Pkhd1	Pkhd1	chr1:20057778-20618057	C1	C3	OK	0.0395395	3.13774	6.31029	7.25726	0.00225	0.00723573	yes
Pla2g16	Pla2g16	Pla2g16	chr19:7557458-7588545	C1	C3	OK	5.95163	126.895	4.41421	18.1833	5e-05	0.000232938	yes
Popdc2	Popdc2	Popdc2	chr16:38362172-38378216	C1	C3	OK	0.235906	2.22045	3.23456	2.74389	0.0045	0.0132854	yes
Porcn	Porcn	Porcn	chrX:8193849-8206525	C1	C3	OK	5.94007	201.399	5.08343	16.3507	5e-05	0.000232938	yes
Postn	Postn	Postn	chr3:54361106-54391041	C1	C3	OK	4.74243	40.0472	3.078	11.5565	5e-05	0.000232938	yes
Ppapdc3	Ppapdc3	Ppapdc3	chr2:32095650-32110820	C1	C3	OK	1.36987	23.1079	4.07628	9.55322	5e-05	0.000232938	yes
Ppfia4	Ppfia4	Ppfia4	chr1:134296782-134332928	C1	C3	OK	0.668733	11.0715	4.04927	10.2938	5e-05	0.000232938	yes
Prelp	Prelp	Prelp	chr1:133910303-133921401	C1	C3	OK	0.314102	4.35819	3.79442	6.09245	5e-05	0.000232938	yes
Prkaa2	Prkaa2	Prkaa2	chr4:105029649-105109898	C1	C3	OK	0.402365	6.27183	3.96231	10.4134	5e-05	0.000232938	yes
Prkag3	Prkag3	Prkag3	chr1:74738921-74748955	C1	C3	OK	1.0366	78.4957	6.24268	14.8798	5e-05	0.000232938	yes
Pstpip1	Pstpip1	Pstpip1	chr9:56089975-56128890	C1	C3	OK	0.435691	21.2187	5.60589	8.08636	5e-05	0.000232938	yes
Pvalb	Pvalb	Pvalb	chr15:78191117-78206351	C1	C3	OK	0.488165	31.6957	6.02077	6.82458	0.01125	0.0295245	yes
Pygm	Pygm	Pygm	chr19:6384428-6398459	C1	C3	OK	1.63087	90.0524	5.78705	16.2831	5e-05	0.000232938	yes
R3hdml	R3hdml	R3hdml	chr2:163492317-163541721	C1	C3	OK	1.31932	85.1248	6.01171	10.2632	5e-05	0.000232938	yes
Rab27a	Rab27a	Rab27a	chr9:73044864-73097592	C1	C3	OK	0.180385	1.67436	3.21446	3.66023	0.00385	0.0116144	yes
Rab40b	Rab40b	Rab40b	chr11:121356120-121388251	C1	C3	OK	1.61314	26.9422	4.06192	9.09367	5e-05	0.000232938	yes
Rab44	Rab44	Rab44	chr17:29135055-29148976	C1	C3	OK	0.214291	3.55471	4.05209	5.40886	5e-05	0.000232938	yes
Rap1gap2	Rap1gap2	Rap1gap2	chr11:74383482-74590158	C1	C3	OK	2.06634	46.5631	4.49404	16.4634	5e-05	0.000232938	yes
Rasl12	Rasl12	Rasl12	chr9:65398487-65422773	C1	C3	OK	0.215196	2.88501	3.74485	3.57366	0.0005	0.00191254	yes
Reep1	Reep1	Reep1	chr6:71707680-71810705	C1	C3	OK	0.910496	20.2207	4.47303	11.9517	5e-05	0.000232938	yes
Rhbdl2	Rhbdl2	Rhbdl2	chr4:123787874-123829904	C1	C3	OK	0.680659	10.0613	3.88574	5.65341	0.00015	0.000642345	yes
Rrad	Rrad	Rrad	chr8:104628065-104631321	C1	C3	OK	1.53983	33.8514	4.45837	10.4597	5e-05	0.000232938	yes
Ryr1	Ryr1	Ryr1	chr7:29003339-29125151	C1	C3	OK	2.02662	61.3436	4.91977	20.4105	5e-05	0.000232938	yes
Sbk2	Sbk2	Sbk2	chr7:4957080-4964348	C1	C3	OK	0.450423	6.63453	3.88064	4.33855	0.00385	0.0116144	yes
Scn4a	Scn4a	Scn4a	chr11:106318592-106349390	C1	C3	OK	0.243398	11.4071	5.55046	10.5148	5e-05	0.000232938	yes
Sema4d	Sema4d	Sema4d	chr13:51701247-51793747	C1	C3	OK	0.532864	7.93448	3.8963	7.97735	5e-05	0.000232938	yes
Serpinb1a	Serpinb1a	Serpinb1a	chr13:32842091-32851185	C1	C3	OK	25.7237	328.765	3.67589	16.4337	5e-05	0.000232938	yes
Serpinb1b	Serpinb1b	Serpinb1b	chr13:33084102-33094380	C1	C3	OK	0.414166	3.72075	3.16731	4.24168	0.00135	0.0045897	yes
Serpinb1c	Serpinb1c	Serpinb1c	chr13:32881396-32898140	C1	C3	OK	0.578447	5.59015	3.27263	4.81703	0.0001	0.000442098	yes
Serpinb7	Serpinb7	Serpinb7	chr1:107422688-107452689	C1	C3	OK	0.53251	56.154	6.72044	11.2445	5e-05	0.000232938	yes
Serpinb9c	Serpinb9c	Serpinb9c	chr13:33149274-33159754	C1	C3	OK	0.42655	6.16062	3.85229	4.53112	0.00015	0.000642345	yes
Sfrp2	Sfrp2	Sfrp2	chr3:83766320-83774314	C1	C3	OK	0.698444	7.27823	3.38137	6.25202	5e-05	0.000232938	yes
Sgca	Sgca	Sgca	chr11:94962776-94976327	C1	C3	OK	4.9905	86.3849	4.11352	14.19	5e-05	0.000232938	yes
Sgcg	Sgcg	Sgcg	chr14:61138456-61258490	C1	C3	OK	2.63825	101.44	5.26489	10.6232	5e-05	0.000232938	yes
Sh2d4a	Sh2d4a	Sh2d4a	chr8:68276527-68347704	C1	C3	OK	0.487856	4.88505	3.32385	5.64522	5e-05	0.000232938	yes
Sh3bgr	Sh3bgr	Sh3bgr	chr16:96200469-96228933	C1	C3	OK	4.69923	93.2133	4.31004	12.9936	5e-05	0.000232938	yes
Shroom3	Shroom3	Shroom3	chr5:92683434-92965759	C1	C3	OK	0.305108	7.33876	4.58814	9.39978	5e-05	0.000232938	yes
Slc2a6	Slc2a6	Slc2a6	chr2:27021364-27027998	C1	C3	OK	1.59839	58.1194	5.18433	12.6389	5e-05	0.000232938	yes
Slc4a3	Slc4a3	Slc4a3	chr1:75546265-75559431	C1	C3	OK	2.02109	22.4584	3.47405	11.7171	5e-05	0.000232938	yes
Slco5a1	Slco5a1	Slco5a1	chr1:12866549-12991135	C1	C3	OK	0.101534	2.36246	4.54026	6.935	5e-05	0.000232938	yes
Smim5	Smim5	Smim5	chr11:115892594-115933492	C1	C3	OK	1.13655	28.1167	4.62869	5.11313	0.0011	0.00383284	yes
Smpdl3a	Smpdl3a	Smpdl3a	chr10:57794543-57811830	C1	C3	OK	0.771829	7.61771	3.303	6.05246	5e-05	0.000232938	yes
Smpx	Smpx	Smpx	chrX:157698972-157752591	C1	C3	OK	2.08522	497.926	7.89959	16.9225	5e-05	0.000232938	yes
Smyd1	Smyd1	Smyd1	chr6:71213939-71262281	C1	C3	OK	4.39472	59.3748	3.75601	13.9226	5e-05	0.000232938	yes
Sort1	Sort1	Sort1	chr3:108284063-108361519	C1	C3	OK	0.840991	9.0127	3.4218	9.71181	5e-05	0.000232938	yes
Sptbn2	Sptbn2	Sptbn2	chr19:4711222-4752352	C1	C3	OK	0.102342	4.48148	5.45251	7.57727	5e-05	0.000232938	yes
Srl	Srl	Srl	chr16:4480227-4523053	C1	C3	OK	5.6798	139.629	4.61962	18.3042	5e-05	0.000232938	yes
Srpk3	Srpk3	Srpk3	chrX:73774421-73778924	C1	C3	OK	0.746613	40.6162	5.76555	10.5919	5e-05	0.000232938	yes
Sult2b1	Sult2b1	Sult2b1	chr7:45729982-45759555	C1	C3	OK	0.385437	4.42054	3.51965	3.82807	0.01155	0.0301971	yes
Synm	Synm	Synm	chr7:67730160-67759742	C1	C3	OK	0.136546	2.63132	4.26833	5.28556	5e-05	0.000232938	yes
Synpo2	Synpo2	Synpo2	chr3:123076518-123236149	C1	C3	OK	4.06989	41.8483	3.36211	14.0419	5e-05	0.000232938	yes
Synpo2l	Synpo2l	Synpo2l	chr14:20659417-20668306	C1	C3	OK	13.5425	146.65	3.43682	15.9273	5e-05	0.000232938	yes
Tas1r1	Tas1r1	Tas1r1	chr4:152027913-152038490	C1	C3	OK	0.170505	9.65071	5.82275	6.1533	0.00385	0.0116144	yes
Tcap	Tcap	Tcap	chr11:98383810-98384953	C1	C3	OK	0.429327	134.888	8.29547	8.73386	0.01185	0.0308647	yes
Tceal7	Tceal7	Tceal7	chrX:136224040-136226100	C1	C3	OK	1.01247	311.319	8.26437	14.655	5e-05	0.000232938	yes
Tecrl	Tecrl	Tecrl	chr5:83278121-83355195	C1	C3	OK	0.246803	13.6466	5.78903	7.52063	0.00135	0.0045897	yes
Tlr2	Tlr2	Tlr2	chr3:83836271-83841608	C1	C3	OK	1.27166	17.1326	3.75196	10.0322	5e-05	0.000232938	yes
Tm6sf1	Tm6sf1	Tm6sf1	chr7:81859000-81934459	C1	C3	OK	0.240489	15.3835	5.99927	5.36625	0.00495	0.0144366	yes
Tmem117	Tmem117	Tmem117	chr15:94629184-95096097	C1	C3	OK	0.183841	15.8583	6.43064	7.32561	0.00445	0.0131541	yes
Tmem140	Tmem140	Tmem140	chr6:34863145-34878065	C1	C3	OK	0.56676	5.40106	3.25243	3.02003	0.00615	0.0174337	yes
Tmem182	Tmem182	Tmem182	chr1:40805600-40855267	C1	C3	OK	3.86659	204.271	5.72328	17.9774	5e-05	0.000232938	yes
Tmem184a	Tmem184a	Tmem184a	chr5:139804951-139814283	C1	C3	OK	0.358389	8.06885	4.49277	4.58745	0.0004	0.00156467	yes
Tmem229b	Tmem229b	Tmem229b	chr12:78961794-79007277	C1	C3	OK	0.253885	3.34044	3.71779	4.72135	0.0001	0.000442098	yes
Tmem246	Tmem246	Tmem246	chr4:49584505-49597870	C1	C3	OK	0.374812	9.56826	4.67402	7.98655	5e-05	0.000232938	yes
Tmem38a	Tmem38a	Tmem38a	chr8:72572102-72587284	C1	C3	OK	11.6324	231.685	4.31595	18.6873	5e-05	0.000232938	yes
Tmem8c	Tmem8c	Tmem8c	chr2:27061635-27072161	C1	C3	OK	22.1973	635.713	4.83992	19.1666	5e-05	0.000232938	yes
Tmod1	Tmod1	Tmod1	chr4:46039221-46138475	C1	C3	OK	2.83392	34.1484	3.59095	7.10106	5e-05	0.000232938	yes
Tnnc1	Tnnc1	Tnnc1	chr14:31208311-31211711	C1	C3	OK	52.7329	5334.83	6.66059	30.1535	5e-05	0.000232938	yes
Tnnc2	Tnnc2	Tnnc2	chr2:164777161-164779734	C1	C3	OK	24.0008	2796.74	6.86452	29.2839	5e-05	0.000232938	yes
Tnni1	Tnni1	Tnni1	chr1:135799420-135810989	C1	C3	OK	30.2431	2428.38	6.32724	25.7071	5e-05	0.000232938	yes
Tnni2	Tnni2	Tnni2	chr7:142442467-142444405	C1	C3	OK	12.594	1382.77	6.77868	23.655	5e-05	0.000232938	yes
Tnni3	Tnni3	Tnni3	chr7:4518307-4522443	C1	C3	OK	0.668655	6.25142	3.22485	3.78062	0.00255	0.00808296	yes
Tnnt1	Tnnt1	Tnnt1	chr7:4504569-4515975	C1	C3	OK	21.2751	1153.47	5.76067	22.9848	5e-05	0.000232938	yes
Tnnt2	Tnnt2	Tnnt2	chr1:135836333-135852268	C1	C3	OK	55.5342	1899.16	5.09584	21.054	5e-05	0.000232938	yes
Tnnt3	Tnnt3	Tnnt3	chr7:142460811-142516009	C1	C3	OK	22.5293	3272.23	7.18232	17.1243	5e-05	0.000232938	yes
Tpm2	Tpm2	Tpm2	chr4:43513725-43523554	C1	C3	OK	92.0639	862.385	3.22762	13.4577	5e-05	0.000232938	yes
Trdn	Trdn	Trdn	chr10:33083482-33476709	C1	C3	OK	0.124753	38.9212	8.28534	10.288	0.0008	0.00289517	yes
Trim63	Trim63	Trim63	chr4:134315119-134329629	C1	C3	OK	0.758263	44.8005	5.88467	10.9825	5e-05	0.000232938	yes
Trim72	Trim72	Trim72	chr7:128004377-128011393	C1	C3	OK	1.75696	229.542	7.02953	19.9591	5e-05	0.000232938	yes
Trp53cor1	Trp53cor1	Trp53cor1	chr17:29057473-29079126	C1	C3	OK	0.14409	3.5372	4.61756	4.57596	0.0047	0.013796	yes
Trp63	Trp63	Trp63	chr16:25683764-25892088	C1	C3	OK	0.143234	17.5673	6.93837	3.89438	0.0001	0.000442098	yes
Tspan13	Tspan13	Tspan13	chr12:36014554-36042478	C1	C3	OK	0.530604	92.1622	7.4404	12.6702	5e-05	0.000232938	yes
Tspan32	Tspan32	Tspan32	chr7:143005045-143019485	C1	C3	OK	3.37856	58.005	4.1017	11.3949	5e-05	0.000232938	yes
Tspan8	Tspan8	Tspan8	chr10:115817283-115849893	C1	C3	OK	0.184376	7.33471	5.31402	2.51633	0.0141	0.0358938	yes
Ttn	Ttn	Ttn	chr2:76703983-76982547	C1	C3	OK	1.30429	17.6829	3.76103	16.6787	5e-05	0.000232938	yes
Txlnb	Txlnb	Txlnb	chr10:17796218-17845663	C1	C3	OK	0.335282	24.3329	6.18139	11.0896	5e-05	0.000232938	yes
Unc13d	Unc13d	Unc13d	chr11:116062095-116077961	C1	C3	OK	0.723946	16.2738	4.49053	10.5607	5e-05	0.000232938	yes
Unc45b	Unc45b	Unc45b	chr11:82911252-82964850	C1	C3	OK	0.670132	77.6036	6.85553	13.6323	5e-05	0.000232938	yes
Usp2	Usp2	Usp2	chr9:44067020-44095627	C1	C3	OK	1.0323	10.1922	3.30353	7.48297	5e-05	0.000232938	yes
Vamp5	Vamp5	Vamp5	chr6:72368048-72380468	C1	C3	OK	11.3267	126.833	3.48513	13.4768	5e-05	0.000232938	yes
Xaf1	Xaf1	Xaf1	chr11:72301628-72313733	C1	C3	OK	1.03244	11.0814	3.424	7.55362	5e-05	0.000232938	yes
Xirp1	Xirp1	Xirp1	chr9:120013754-120023598	C1	C3	OK	5.45171	45.976	3.0761	11.8887	5e-05	0.000232938	yes
Xirp2	Xirp2	Xirp2	chr2:67446001-67526606	C1	C3	OK	1.24883	27.8144	4.47718	17.2219	5e-05	0.000232938	yes

## Sheet: 10%_down_Tubes(Day7)_Myoblasts
test_id	gene_id	gene	locus	sample_1	sample_2	status	value_1	value_2	log2(fold_change)	test_stat	p_value	q_value	significant
1190002F15Rik	1190002F15Rik	1190002F15Rik	chr6:134929091-134951718	C1	C3	OK	9.28765	1.21401	-2.93554	-2.90572	0.00255	0.00808296	yes
2700094K13Rik	2700094K13Rik	2700094K13Rik	chr2:84669220-84670708	C1	C3	OK	84.7591	15.4855	-2.45245	-7.62176	5e-05	0.000232938	yes
2810417H13Rik	2810417H13Rik	2810417H13Rik	chr9:65828925-65908794	C1	C3	OK	44.8389	10.6286	-2.0768	-5.74365	5e-05	0.000232938	yes
5430435G22Rik	5430435G22Rik	5430435G22Rik	chr1:131688694-131713464	C1	C3	OK	12.9982	1.68428	-2.94811	-7.64029	5e-05	0.000232938	yes
A230070E04Rik	A230070E04Rik	A230070E04Rik	chr14:68119544-68131371	C1	C3	OK	19.1056	0.495231	-5.26975	-6.36227	0.00045	0.00173772	yes
Ackr3	Ackr3	Ackr3	chr1:90203979-90215722	C1	C3	OK	70.2401	14.7374	-2.25282	-9.22503	5e-05	0.000232938	yes
Actb	Actb	Actb	chr5:142903115-142906724	C1	C3	OK	1615.92	368.088	-2.13424	-11.136	5e-05	0.000232938	yes
Actg1	Actg1	Actg1	chr11:120345689-120348484	C1	C3	OK	2534.23	507.847	-2.31909	-10.0091	5e-05	0.000232938	yes
Adam8	Adam8	Adam8	chr7:139978937-139992509	C1	C3	OK	9.1649	2.19673	-2.06076	-5.88435	5e-05	0.000232938	yes
Add2	Add2	Add2	chr6:86028680-86124409	C1	C3	OK	10.2197	0.652499	-3.96923	-8.54688	5e-05	0.000232938	yes
Adss	Adss	Adss	chr1:177763177-177796509	C1	C3	OK	86.0501	20.1963	-2.09109	-10.089	5e-05	0.000232938	yes
Aim1	Aim1	Aim1	chr10:43950306-44004846	C1	C3	OK	10.9663	1.47896	-2.89042	-9.74001	5e-05	0.000232938	yes
Akap12	Akap12	Akap12	chr10:4266328-4359471	C1	C3	OK	18.4516	0.845926	-4.44707	-11.7614	5e-05	0.000232938	yes
Aldh3a1	Aldh3a1	Aldh3a1	chr11:61208741-61218416	C1	C3	OK	35.7689	5.16171	-2.79279	-8.61494	5e-05	0.000232938	yes
Amigo2	Amigo2	Amigo2	chr15:97244073-97385691	C1	C3	OK	3.21993	0.68712	-2.2284	-3.60903	5e-05	0.000232938	yes
Anln	Anln	Anln	chr9:22055459-22389206	C1	C3	OK	108.139	15.3878	-2.81303	-10.0338	5e-05	0.000232938	yes
Aqp1	Aqp1	Aqp1	chr6:55336298-55348555	C1	C3	OK	97.4697	4.08451	-4.57672	-16.8953	5e-05	0.000232938	yes
Arhgap19	Arhgap19	Arhgap19	chr19:41766587-41802084	C1	C3	OK	10.1462	1.24844	-3.02275	-9.01781	5e-05	0.000232938	yes
Arhgap31	Arhgap31	Arhgap31	chr16:38598342-38713035	C1	C3	OK	17.5394	3.10856	-2.49628	-9.6639	5e-05	0.000232938	yes
Arhgef39	Arhgef39	Arhgef39	chr4:43496143-43499660	C1	C3	OK	5.54688	0.473491	-3.55027	-4.7719	0.0008	0.00289517	yes
Aspm	Aspm	Aspm	chr1:139454772-139494088	C1	C3	OK	17.2193	1.89251	-3.18566	-12.187	5e-05	0.000232938	yes
Atoh8	Atoh8	Atoh8	chr6:72206176-72235577	C1	C3	OK	5.20028	1.17425	-2.14685	-4.85376	5e-05	0.000232938	yes
Aurka	Aurka	Aurka	chr2:172356189-172370570	C1	C3	OK	45.6074	7.41041	-2.62164	-9.19014	5e-05	0.000232938	yes
Aurkb	Aurkb	Aurkb	chr11:69045642-69051662	C1	C3	OK	32.0337	5.37635	-2.57489	-9.05807	5e-05	0.000232938	yes
BC030867	BC030867	BC030867	chr11:102248881-102265183	C1	C3	OK	5.60843	1.03382	-2.43962	-5.26329	5e-05	0.000232938	yes
Bcat1	Bcat1	Bcat1	chr6:144993834-145076157	C1	C3	OK	12.3665	1.39758	-3.14544	-10.8125	5e-05	0.000232938	yes
Birc5	Birc5	Birc5	chr11:117849236-117855743	C1	C3	OK	133.804	16.4311	-3.02562	-10.582	5e-05	0.000232938	yes
Blnk	Blnk	Blnk	chr19:40928926-40994535	C1	C3	OK	31.0448	2.13027	-3.86524	-10.7592	5e-05	0.000232938	yes
Bub1	Bub1	Bub1	chr2:127800199-127831859	C1	C3	OK	34.1732	5.98953	-2.51235	-10.0893	5e-05	0.000232938	yes
Bub1b	Bub1b	Bub1b	chr2:118598210-118641592	C1	C3	OK	42.2077	5.60787	-2.91198	-11.006	5e-05	0.000232938	yes
C330027C09Rik	C330027C09Rik	C330027C09Rik	chr16:48994187-49019705	C1	C3	OK	44.8484	8.47519	-2.40374	-11.0282	5e-05	0.000232938	yes
C530008M17Rik	C530008M17Rik	C530008M17Rik	chr5:76840598-76873554	C1	C3	OK	3.26126	0.742068	-2.13581	-5.62139	5e-05	0.000232938	yes
C920009B18Rik	C920009B18Rik	C920009B18Rik	chr10:22158608-22374139	C1	C3	OK	2.18485	0.496698	-2.13709	-3.56027	0.00345	0.0105478	yes
Cachd1	Cachd1	Cachd1	chr4:100776678-101003748	C1	C3	OK	4.41961	0.745973	-2.56672	-6.40964	5e-05	0.000232938	yes
Cadm4	Cadm4	Cadm4	chr7:24482022-24504533	C1	C3	OK	22.7454	4.75309	-2.25864	-7.85523	5e-05	0.000232938	yes
Camk1d	Camk1d	Camk1d	chr2:5293456-5714762	C1	C3	OK	1.87489	0.265296	-2.82113	-5.00766	5e-05	0.000232938	yes
Car8	Car8	Car8	chr4:8141492-8239041	C1	C3	OK	6.31094	0.182475	-5.11209	-8.73314	5e-05	0.000232938	yes
Casc5	Casc5	Casc5	chr2:119047118-119104121	C1	C3	OK	14.829	2.84237	-2.38325	-8.94176	5e-05	0.000232938	yes
Ccdc109b	Ccdc109b	Ccdc109b	chr3:129914959-129970206	C1	C3	OK	24.097	3.00048	-3.00559	-8.17046	5e-05	0.000232938	yes
Ccdc18	Ccdc18	Ccdc18	chr5:108132913-108232949	C1	C3	OK	2.38473	0.524095	-2.18593	-4.25624	5e-05	0.000232938	yes
Ccna2	Ccna2	Ccna2	chr3:36552605-36571996	C1	C3	OK	108.429	14.1449	-2.9384	-9.55376	5e-05	0.000232938	yes
Ccnb1	Ccnb1	Ccnb1	chr13:100778738-100786486	C1	C3	OK	119.255	11.3494	-3.39336	-15.1525	5e-05	0.000232938	yes
Ccnb2	Ccnb2	Ccnb2	chr9:70407688-70421554	C1	C3	OK	59.2259	7.80636	-2.92351	-10.7152	5e-05	0.000232938	yes
Ccnd1	Ccnd1	Ccnd1	chr7:144929930-144939925	C1	C3	OK	96.5343	11.1008	-3.12038	-13.3226	5e-05	0.000232938	yes
Ccnf	Ccnf	Ccnf	chr17:24223231-24251409	C1	C3	OK	24.3975	3.05549	-2.99726	-9.78403	5e-05	0.000232938	yes
Cd40	Cd40	Cd40	chr2:165055635-165071654	C1	C3	OK	4.03978	0.348108	-3.53667	-3.12063	0.0008	0.00289517	yes
Cd44	Cd44	Cd44	chr2:102811141-102901665	C1	C3	OK	257.884	57.4	-2.1676	-10.0158	5e-05	0.000232938	yes
Cdc20	Cdc20	Cdc20	chr4:118428092-118437343	C1	C3	OK	91.6767	6.18229	-3.89034	-7.85257	5e-05	0.000232938	yes
Cdc25b	Cdc25b	Cdc25b	chr2:131127411-131604824	C1	C3	OK	51.9227	10.8026	-2.26498	-3.32911	0.0002	0.000837118	yes
Cdc25c	Cdc25c	Cdc25c	chr18:34732996-34751533	C1	C3	OK	16.3946	1.40458	-3.54501	-8.2968	5e-05	0.000232938	yes
Cdca2	Cdca2	Cdca2	chr14:67676353-67715841	C1	C3	OK	14.9551	3.3127	-2.17455	-7.4435	5e-05	0.000232938	yes
Cdca3	Cdca3	Cdca3	chr6:124830175-124833701	C1	C3	OK	53.9414	9.61471	-2.48808	-9.45988	5e-05	0.000232938	yes
Cdca7	Cdca7	Cdca7	chr2:72476218-72486890	C1	C3	OK	8.75359	1.76957	-2.30648	-5.98355	5e-05	0.000232938	yes
Cdca8	Cdca8	Cdca8	chr4:124918464-124936917	C1	C3	OK	51.1061	5.5071	-3.21413	-10.8388	5e-05	0.000232938	yes
Cdk1	Cdk1	Cdk1	chr10:69336634-69352912	C1	C3	OK	87.1235	11.5308	-2.91757	-13.2328	5e-05	0.000232938	yes
Cdr2l	Cdr2l	Cdr2l	chr11:115381915-115396132	C1	C3	OK	14.9131	2.95367	-2.33599	-8.1375	5e-05	0.000232938	yes
Cdt1	Cdt1	Cdt1	chr8:122568014-122573130	C1	C3	OK	22.4424	5.35142	-2.06823	-7.4552	5e-05	0.000232938	yes
Celf4	Celf4	Celf4	chr18:25477619-25753983	C1	C3	OK	2.93926	0.232458	-3.66041	-3.7806	5e-05	0.000232938	yes
Cenpa	Cenpa	Cenpa	chr5:30666901-30674826	C1	C3	OK	61.7689	9.90677	-2.64039	-10.7179	5e-05	0.000232938	yes
Cenpe	Cenpe	Cenpe	chr3:135212562-135273540	C1	C3	OK	28.0444	4.69384	-2.57887	-9.65797	5e-05	0.000232938	yes
Cenpf	Cenpf	Cenpf	chr1:189640613-189688086	C1	C3	OK	22.0553	3.26082	-2.75782	-10.5489	5e-05	0.000232938	yes
Chaf1a	Chaf1a	Chaf1a	chr17:56040415-56068026	C1	C3	OK	24.6233	5.36115	-2.19941	-7.65239	5e-05	0.000232938	yes
Chaf1b	Chaf1b	Chaf1b	chr16:93883900-93906106	C1	C3	OK	21.9638	4.47349	-2.29565	-7.43418	5e-05	0.000232938	yes
Chek2	Chek2	Chek2	chr5:110840016-110874133	C1	C3	OK	8.89606	1.8726	-2.24812	-5.90814	5e-05	0.000232938	yes
Chst1	Chst1	Chst1	chr2:92599706-92615252	C1	C3	OK	12.0297	1.34059	-3.16567	-8.36567	5e-05	0.000232938	yes
Ckap2l	Ckap2l	Ckap2l	chr2:129268209-129297212	C1	C3	OK	37.2637	7.22998	-2.36571	-8.99186	5e-05	0.000232938	yes
Cks1b	Cks1b	Cks1b	chr3:89415471-89418291	C1	C3	OK	156.907	24.7282	-2.66568	-12.329	5e-05	0.000232938	yes
Cks2	Cks2	Cks2	chr13:51645231-51650662	C1	C3	OK	188.064	29.7832	-2.65865	-12.8122	5e-05	0.000232938	yes
Clca4	Clca4	Clca4	chr3:144822623-144849302	C1	C3	OK	1.57454	0.117776	-3.74081	-3.6329	0.00735	0.0203536	yes
Cldn15	Cldn15	Cldn15	chr5:136967868-136975845	C1	C3	OK	3.68827	0.322405	-3.516	-4.03913	0.00145	0.00489257	yes
Clhc1	Clhc1	Clhc1	chr4:134510998-134523922	C1	C3	OK	13.456	1.89993	-2.82423	-6.16532	5e-05	0.000232938	yes
Clmp	Clmp	Clmp	chr9:40685963-40784046	C1	C3	OK	13.6866	1.99542	-2.77799	-7.98405	5e-05	0.000232938	yes
Cmtm3	Cmtm3	Cmtm3	chr8:104340593-104347672	C1	C3	OK	47.3718	9.30717	-2.34761	-9.40079	5e-05	0.000232938	yes
Coro1c	Coro1c	Coro1c	chr5:113842438-113908706	C1	C3	OK	79.029	16.6373	-2.24796	-10.285	5e-05	0.000232938	yes
Creb5	Creb5	Creb5	chr6:53573373-53695832	C1	C3	OK	5.9041	0.91405	-2.69137	-6.17129	5e-05	0.000232938	yes
Cxcl5	Cxcl5	Cxcl5	chr5:90759297-90761625	C1	C3	OK	13.5179	1.35016	-3.32366	-8.21459	5e-05	0.000232938	yes
D430036J16Rik	D430036J16Rik	D430036J16Rik	chr9:81631391-81645156	C1	C3	OK	1.60595	0.288876	-2.47491	-1.52895	0.00685	0.019148	yes
Dbf4	Dbf4	Dbf4	chr5:8396968-8422716	C1	C3	OK	39.9165	7.65721	-2.3821	-8.79086	5e-05	0.000232938	yes
Dcbld2	Dcbld2	Dcbld2	chr16:58408534-58469745	C1	C3	OK	45.1025	8.61723	-2.38791	-11.3346	5e-05	0.000232938	yes
Depdc1b	Depdc1b	Depdc1b	chr13:108316336-108389557	C1	C3	OK	5.47135	0.464185	-3.55913	-5.9009	5e-05	0.000232938	yes
Dhrs3	Dhrs3	Dhrs3	chr4:144892826-144927645	C1	C3	OK	10.3731	2.34654	-2.14424	-5.02064	5e-05	0.000232938	yes
Dip2a	Dip2a	Dip2a	chr10:76263048-76345291	C1	C3	OK	17.4051	4.04609	-2.10491	-8.65725	5e-05	0.000232938	yes
Dkk2	Dkk2	Dkk2	chr3:132085291-132180304	C1	C3	OK	6.70691	1.3527	-2.30981	-6.22813	5e-05	0.000232938	yes
Dlgap5	Dlgap5	Dlgap5	chr14:47387778-47418407	C1	C3	OK	26.7907	3.90712	-2.77755	-9.27756	5e-05	0.000232938	yes
Dlx3	Dlx3	Dlx3	chr11:95120116-95125291	C1	C3	OK	16.8924	1.6992	-3.31345	-9.39525	5e-05	0.000232938	yes
Dmp1	Dmp1	Dmp1	chr5:104202616-104214102	C1	C3	OK	2.16342	0.262059	-3.04535	-3.77091	0.00055	0.00208053	yes
Dpysl2	Dpysl2	Dpysl2	chr14:66802863-66868600	C1	C3	OK	13.3611	2.29115	-2.5439	-9.12623	5e-05	0.000232938	yes
Dusp4	Dusp4	Dusp4	chr8:34807609-34819894	C1	C3	OK	83.461	11.6604	-2.83948	-12.7486	5e-05	0.000232938	yes
Dusp9	Dusp9	Dusp9	chrX:73639440-73643514	C1	C3	OK	3.14461	0.658597	-2.25541	-4.13087	5e-05	0.000232938	yes
E2f7	E2f7	E2f7	chr10:110745464-110787384	C1	C3	OK	11.099	2.57965	-2.10519	-7.64756	5e-05	0.000232938	yes
Ebf3	Ebf3	Ebf3	chr7:137193670-137314445	C1	C3	OK	5.73431	1.33098	-2.10713	-6.04281	5e-05	0.000232938	yes
Ect2	Ect2	Ect2	chr3:27097221-27153878	C1	C3	OK	52.9247	9.41807	-2.49044	-10.5298	5e-05	0.000232938	yes
Eef2k	Eef2k	Eef2k	chr7:120842830-120907219	C1	C3	OK	7.27335	1.69567	-2.10077	-6.95272	5e-05	0.000232938	yes
Efcab11	Efcab11	Efcab11	chr12:99717530-99883442	C1	C3	OK	4.26202	0.819034	-2.37954	-4.5007	5e-05	0.000232938	yes
Efna4	Efna4	Efna4	chr3:89333392-89338028	C1	C3	OK	7.0043	1.68415	-2.05622	-4.5904	5e-05	0.000232938	yes
Efna5	Efna5	Efna5	chr17:62602956-62881317	C1	C3	OK	2.1551	0.462927	-2.2189	-4.43138	5e-05	0.000232938	yes
Elovl6	Elovl6	Elovl6	chr3:129532385-129638493	C1	C3	OK	23.1875	1.72964	-3.74481	-13.1402	5e-05	0.000232938	yes
Emp1	Emp1	Emp1	chr6:135362930-135383173	C1	C3	OK	495.591	75.3059	-2.71831	-12.5103	5e-05	0.000232938	yes
Eps8	Eps8	Eps8	chr6:137477244-137649285	C1	C3	OK	109.365	16.6442	-2.71606	-11.9117	5e-05	0.000232938	yes
Ercc6l	Ercc6l	Ercc6l	chrX:102142819-102157091	C1	C3	OK	15.5825	2.95587	-2.39827	-8.37341	5e-05	0.000232938	yes
Espl1	Espl1	Espl1	chr15:102296292-102324356	C1	C3	OK	15.7328	1.85775	-3.08214	-10.6976	5e-05	0.000232938	yes
Etv4	Etv4	Etv4	chr11:101769741-101785310	C1	C3	OK	28.5732	5.96529	-2.26	-8.46291	5e-05	0.000232938	yes
Exo1	Exo1	Exo1	chr1:175880777-175911396	C1	C3	OK	4.58085	0.898338	-2.35029	-6.28215	5e-05	0.000232938	yes
F3	F3	F3	chr3:121723536-121735052	C1	C3	OK	8.70208	1.54671	-2.49216	-5.87237	5e-05	0.000232938	yes
Fabp5	Fabp5	Fabp5	chr3:10012584-10016610	C1	C3	OK	144.91	9.37033	-3.95092	-12.2023	5e-05	0.000232938	yes
Fam171b	Fam171b	Fam171b	chr2:83812727-83881358	C1	C3	OK	2.41559	0.562463	-2.10254	-3.95854	0.00015	0.000642345	yes
Fam19a5	Fam19a5	Fam19a5	chr15:87544298-87759364	C1	C3	OK	10.0144	2.0102	-2.31665	-6.11917	5e-05	0.000232938	yes
Fam57a	Fam57a	Fam57a	chr11:76202055-76208257	C1	C3	OK	16.8785	3.64013	-2.21313	-6.0259	5e-05	0.000232938	yes
Fam64a	Fam64a	Fam64a	chr11:72042501-72047370	C1	C3	OK	74.7754	11.4826	-2.70311	-10.3177	5e-05	0.000232938	yes
Fam83d	Fam83d	Fam83d	chr2:158768098-158786637	C1	C3	OK	20.9257	1.62195	-3.68947	-9.92186	5e-05	0.000232938	yes
Fanci	Fanci	Fanci	chr7:79392337-79466273	C1	C3	OK	4.97933	0.971566	-2.35757	-3.47454	0.00025	0.00102278	yes
Fbln1	Fbln1	Fbln1	chr15:85206007-85286294	C1	C3	OK	15.4782	1.98727	-2.96137	-9.44225	5e-05	0.000232938	yes
Fbxo5	Fbxo5	Fbxo5	chr10:5799157-5805465	C1	C3	OK	38.2551	7.81237	-2.29182	-8.8164	5e-05	0.000232938	yes
Fignl1	Fignl1	Fignl1	chr11:11800287-11808962	C1	C3	OK	27.3853	6.46008	-2.08378	-7.82038	5e-05	0.000232938	yes
Flt1	Flt1	Flt1	chr5:147562195-147725988	C1	C3	OK	1.76397	0.135198	-3.70569	-5.08061	0.0002	0.000837118	yes
Fosl1	Fosl1	Fosl1	chr19:5447697-5457563	C1	C3	OK	15.0485	1.3596	-3.46836	-4.64831	5e-05	0.000232938	yes
Foxm1	Foxm1	Foxm1	chr6:128362993-128385144	C1	C3	OK	34.9193	5.67197	-2.6221	-10.4323	5e-05	0.000232938	yes
Frk	Frk	Frk	chr10:34483399-34611230	C1	C3	OK	8.87601	2.11988	-2.06593	-6.71191	5e-05	0.000232938	yes
Fscn1	Fscn1	Fscn1	chr5:142960354-142973189	C1	C3	OK	184.234	31.1706	-2.56329	-13.0668	5e-05	0.000232938	yes
Ftl1	Ftl1	Ftl1	chr7:45457943-45459886	C1	C3	OK	2781.83	391.763	-2.82798	-15.8789	5e-05	0.000232938	yes
G6pdx	G6pdx	G6pdx	chrX:74393290-74453778	C1	C3	OK	65.585	7.83398	-3.06555	-5.73858	5e-05	0.000232938	yes
Gale	Gale	Gale	chr4:135965164-135968178	C1	C3	OK	28.6083	5.53951	-2.36861	-7.92755	5e-05	0.000232938	yes
Gap43	Gap43	Gap43	chr16:42248560-42340651	C1	C3	OK	18.9775	0.661331	-4.84278	-6.08419	5e-05	0.000232938	yes
Gas2	Gas2	Gas2	chr7:51879144-51994458	C1	C3	OK	9.43057	2.18365	-2.1106	-5.72634	5e-05	0.000232938	yes
Gas2l3	Gas2l3	Gas2l3	chr10:89408822-89443967	C1	C3	OK	13.775	2.86195	-2.26699	-8.76373	5e-05	0.000232938	yes
Gins1	Gins1	Gins1	chr2:150909593-150931280	C1	C3	OK	18.4232	3.77171	-2.28823	-5.12591	5e-05	0.000232938	yes
Gjc1	Gjc1	Gjc1	chr11:102799477-102819686	C1	C3	OK	20.375	4.03591	-2.33583	-7.00344	5e-05	0.000232938	yes
Glipr2	Glipr2	Glipr2	chr4:43957701-43979118	C1	C3	OK	77.9846	13.8987	-2.48824	-11.1521	5e-05	0.000232938	yes
Gm19589	Gm19589	Gm19589	chr1:88551516-88562166	C1	C3	OK	2.42739	0.401997	-2.59415	-3.95383	0.00035	0.00138857	yes
Gm6682	Gm6682	Gm6682	chr12:4782169-4783512	C1	C3	OK	17.2713	3.69585	-2.2244	-6.51307	5e-05	0.000232938	yes
Gmnn	Gmnn	Gmnn	chr13:24751844-24761937	C1	C3	OK	49.5728	10.4603	-2.24463	-7.78052	5e-05	0.000232938	yes
Gpd2	Gpd2	Gpd2	chr2:57237677-57370719	C1	C3	OK	40.5693	8.8934	-2.18958	-9.54773	5e-05	0.000232938	yes
Gpnmb	Gpnmb	Gpnmb	chr6:49036517-49058182	C1	C3	OK	5.00756	0.832242	-2.58903	-6.12967	5e-05	0.000232938	yes
Gpr137b	Gpr137b	Gpr137b	chr13:13357619-13393624	C1	C3	OK	30.8531	3.57671	-3.10871	-11.8568	5e-05	0.000232938	yes
Gpr137b-ps	Gpr137b-ps	Gpr137b-ps	chr13:12614064-12650395	C1	C3	OK	21.7914	4.32352	-2.33348	-9.19934	5e-05	0.000232938	yes
Gprc5a	Gprc5a	Gprc5a	chr6:135065661-135084708	C1	C3	OK	45.1555	7.54683	-2.58096	-10.6384	5e-05	0.000232938	yes
Gsta1	Gsta1	Gsta1	chr9:78230668-78242683	C1	C3	OK	7.40079	0.716817	-3.368	-4.40731	0.00185	0.00607661	yes
Gsta2	Gsta2	Gsta2	chr9:78331019-78347145	C1	C3	OK	10.7952	0.202018	-5.73976	-3.14372	0.01975	0.0479794	yes
Gsta4	Gsta4	Gsta4	chr9:78191965-78209349	C1	C3	OK	159.992	18.0596	-3.14717	-12.7111	5e-05	0.000232938	yes
Gzme	Gzme	Gzme	chr14:56117618-56120625	C1	C3	OK	11.6336	1.44969	-3.00448	-5.50718	0.00015	0.000642345	yes
H1fx	H1fx	H1fx	chr6:87980420-87981482	C1	C3	OK	14.0862	2.88643	-2.28692	-6.19739	5e-05	0.000232938	yes
H2afx	H2afx	H2afx	chr9:44334714-44336073	C1	C3	OK	36.8633	3.9433	-3.22471	-10.76	5e-05	0.000232938	yes
Has1	Has1	Has1	chr17:17843325-17855188	C1	C3	OK	16.2132	1.73372	-3.22523	-8.77352	5e-05	0.000232938	yes
Havcr2	Havcr2	Havcr2	chr11:46193848-46589232	C1	C3	OK	7.17771	1.40276	-2.35526	-3.02586	0.0019	0.00622482	yes
Hmga1	Hmga1	Hmga1	chr17:27556573-27563672	C1	C3	OK	144.138	17.1009	-3.07531	-6.45817	5e-05	0.000232938	yes
Hmga2	Hmga2	Hmga2	chr10:120361274-120476935	C1	C3	OK	94.389	7.46417	-3.66057	-15.1933	5e-05	0.000232938	yes
Hmgb2	Hmgb2	Hmgb2	chr8:57511842-57515999	C1	C3	OK	98.6333	21.9151	-2.17015	-10.4571	5e-05	0.000232938	yes
Hmmr	Hmmr	Hmmr	chr11:40701387-40733437	C1	C3	OK	43.0113	8.36976	-2.36146	-9.50231	5e-05	0.000232938	yes
Hoxa5	Hoxa5	Hoxa5	chr6:52169061-52213597	C1	C3	OK	2.08168	0.477797	-2.12328	-2.51014	0.01795	0.0442317	yes
Htr1b	Htr1b	Htr1b	chr9:81631391-81645156	C1	C3	OK	5.33373	1.24171	-2.10281	-3.80093	0.0008	0.00289517	yes
Id3	Id3	Id3	chr4:136143821-136145392	C1	C3	OK	133.614	15.5795	-3.10034	-13.1599	5e-05	0.000232938	yes
Igfbp2	Igfbp2	Igfbp2	chr1:72824479-72852471	C1	C3	OK	517.351	30.0852	-4.10402	-19.2688	5e-05	0.000232938	yes
Igfbp3	Igfbp3	Igfbp3	chr11:7206090-7213923	C1	C3	OK	3.04354	0.44603	-2.77054	-4.39963	0.00025	0.00102278	yes
Igsf11	Igsf11	Igsf11	chr16:38902344-39027157	C1	C3	OK	10.0864	0.384446	-4.71348	-8.43476	5e-05	0.000232938	yes
Il2rg	Il2rg	Il2rg	chrX:101264386-101268206	C1	C3	OK	5.6121	1.1078	-2.34085	-4.47614	5e-05	0.000232938	yes
Incenp	Incenp	Incenp	chr19:9872296-9899533	C1	C3	OK	33.6889	6.54384	-2.36406	-8.5646	5e-05	0.000232938	yes
Iqgap1	Iqgap1	Iqgap1	chr7:80711582-80803331	C1	C3	OK	89.2514	20.7243	-2.10655	-9.39845	5e-05	0.000232938	yes
Iqgap3	Iqgap3	Iqgap3	chr3:88082050-88121048	C1	C3	OK	21.8767	4.20768	-2.3783	-9.22265	5e-05	0.000232938	yes
Irs1	Irs1	Irs1	chr1:82233104-82291439	C1	C3	OK	38.2298	7.38613	-2.37181	-11.1343	5e-05	0.000232938	yes
Itpripl1	Itpripl1	Itpripl1	chr2:127138768-127143457	C1	C3	OK	3.11139	0.594459	-2.38791	-4.41999	5e-05	0.000232938	yes
Jade3	Jade3	Jade3	chrX:20425687-20519939	C1	C3	OK	4.9171	0.768416	-2.67785	-6.50792	5e-05	0.000232938	yes
Kbtbd11	Kbtbd11	Kbtbd11	chr8:15011024-15033332	C1	C3	OK	14.8624	2.15476	-2.78607	-10.4499	5e-05	0.000232938	yes
Kcnn4	Kcnn4	Kcnn4	chr7:24370262-24385212	C1	C3	OK	32.2567	7.50102	-2.10444	-7.4588	5e-05	0.000232938	yes
Kif11	Kif11	Kif11	chr19:37376402-37421859	C1	C3	OK	40.9127	5.6749	-2.84988	-11.6758	5e-05	0.000232938	yes
Kif14	Kif14	Kif14	chr1:136467934-136531511	C1	C3	OK	6.18668	0.864393	-2.83941	-8.91487	5e-05	0.000232938	yes
Kif15	Kif15	Kif15	chr9:122951080-123018733	C1	C3	OK	11.8314	2.65967	-2.15331	-7.21405	5e-05	0.000232938	yes
Kif18a	Kif18a	Kif18a	chr2:109280737-109341746	C1	C3	OK	9.97337	2.01515	-2.30719	-7.00275	5e-05	0.000232938	yes
Kif18b	Kif18b	Kif18b	chr11:102905518-102925124	C1	C3	OK	21.569	2.58791	-3.0591	-10.103	5e-05	0.000232938	yes
Kif20a	Kif20a	Kif20a	chr18:34598614-34651736	C1	C3	OK	71.7133	12.5638	-2.51297	-6.67526	5e-05	0.000232938	yes
Kif20b	Kif20b	Kif20b	chr19:34922357-34975731	C1	C3	OK	18.7239	3.30565	-2.50187	-8.9755	5e-05	0.000232938	yes
Kif22	Kif22	Kif22	chr7:127027730-127042420	C1	C3	OK	38.6653	3.31853	-3.54242	-10.9334	5e-05	0.000232938	yes
Kif23	Kif23	Kif23	chr9:61917277-61946799	C1	C3	OK	36.0928	5.10537	-2.82162	-10.6053	5e-05	0.000232938	yes
Kif2c	Kif2c	Kif2c	chr4:117159632-117182624	C1	C3	OK	39.9871	3.56665	-3.48689	-11.6066	5e-05	0.000232938	yes
Kif4	Kif4	Kif4	chrX:100626064-100727271	C1	C3	OK	24.2809	4.4773	-2.43912	-8.98574	5e-05	0.000232938	yes
Kifc1	Kifc1	Kifc1	chr17:33875665-33890633	C1	C3	OK	24.2215	4.15399	-2.54372	-8.45656	5e-05	0.000232938	yes
Kifc5b	Kifc5b	Kifc5b	chr17:26917090-26932579	C1	C3	OK	11.7823	2.73459	-2.10723	-6.42329	5e-05	0.000232938	yes
Knstrn	Knstrn	Knstrn	chr2:118814002-118836212	C1	C3	OK	38.451	6.70191	-2.52038	-9.9132	5e-05	0.000232938	yes
Krt13	Krt13	Krt13	chr11:100117595-100121495	C1	C3	OK	10.2842	1.28743	-2.99786	-5.38014	5e-05	0.000232938	yes
Lasp1	Lasp1	Lasp1	chr11:97799671-97838764	C1	C3	OK	122.69	22.9125	-2.42081	-11.1986	5e-05	0.000232938	yes
Lfng	Lfng	Lfng	chr5:140607340-140615545	C1	C3	OK	9.89865	1.54482	-2.67979	-7.08244	5e-05	0.000232938	yes
Lig1	Lig1	Lig1	chr7:13258966-13311427	C1	C3	OK	25.931	5.27743	-2.29677	-7.26926	5e-05	0.000232938	yes
Lix1	Lix1	Lix1	chr17:17402685-17459388	C1	C3	OK	16.3267	2.50918	-2.70194	-8.88753	5e-05	0.000232938	yes
Lmnb1	Lmnb1	Lmnb1	chr18:56707812-56753424	C1	C3	OK	59.2242	5.25017	-3.49575	-13.1688	5e-05	0.000232938	yes
Loxl2	Loxl2	Loxl2	chr14:69609475-69695834	C1	C3	OK	18.5356	3.65362	-2.3429	-8.62649	5e-05	0.000232938	yes
Lpcat1	Lpcat1	Lpcat1	chr13:73467382-73514538	C1	C3	OK	15.9044	3.15444	-2.33397	-6.65662	5e-05	0.000232938	yes
Lrp8	Lrp8	Lrp8	chr4:107802258-107876840	C1	C3	OK	7.92872	1.0777	-2.87913	-8.92501	5e-05	0.000232938	yes
Lrr1	Lrr1	Lrr1	chr12:69168813-69179010	C1	C3	OK	6.54107	1.17779	-2.47344	-4.89059	0.0001	0.000442098	yes
Lrrc17	Lrrc17	Lrrc17	chr5:21483846-21645605	C1	C3	OK	51.7791	7.03616	-2.87951	-10.2525	5e-05	0.000232938	yes
Lypd6	Lypd6	Lypd6	chr2:50066428-50193569	C1	C3	OK	3.47142	0.752957	-2.20489	-4.54003	5e-05	0.000232938	yes
Mad2l1	Mad2l1	Mad2l1	chr6:66535467-66540991	C1	C3	OK	59.6929	11.8645	-2.33091	-10.1012	5e-05	0.000232938	yes
Map2k6	Map2k6	Map2k6	chr11:110399121-110513637	C1	C3	OK	3.20794	0.413644	-2.95519	-4.29509	0.0008	0.00289517	yes
Mboat1	Mboat1	Mboat1	chr13:30136489-30246694	C1	C3	OK	11.1994	2.31975	-2.27137	-7.17639	5e-05	0.000232938	yes
Mcm5	Mcm5	Mcm5	chr8:75109527-75128439	C1	C3	OK	43.4775	9.59911	-2.1793	-9.26167	5e-05	0.000232938	yes
Meis2	Meis2	Meis2	chr2:115861263-116065058	C1	C3	OK	18.75	3.51871	-2.41377	-8.90435	5e-05	0.000232938	yes
Melk	Melk	Melk	chr4:44300916-44364675	C1	C3	OK	23.5525	4.19026	-2.49077	-8.92839	5e-05	0.000232938	yes
Mertk	Mertk	Mertk	chr2:128698996-128802188	C1	C3	OK	4.94052	1.0333	-2.25741	-5.51573	5e-05	0.000232938	yes
Mest	Mest	Mest	chr6:30733505-30896794	C1	C3	OK	20.6237	2.83487	-2.86295	-3.84369	0.00085	0.00305611	yes
Met	Met	Met	chr6:17463956-17573980	C1	C3	OK	32.8085	7.32844	-2.16249	-9.71498	5e-05	0.000232938	yes
Mex3b	Mex3b	Mex3b	chr7:82867332-82871576	C1	C3	OK	14.6802	2.66894	-2.45953	-8.76138	5e-05	0.000232938	yes
Mfsd2a	Mfsd2a	Mfsd2a	chr4:122946850-122961188	C1	C3	OK	8.39327	1.63279	-2.36189	-6.13771	5e-05	0.000232938	yes
Mis18a	Mis18a	Mis18a	chr16:90719311-90727371	C1	C3	OK	20.372	4.88131	-2.06125	-7.02168	5e-05	0.000232938	yes
Mis18bp1	Mis18bp1	Mis18bp1	chr12:65132734-65172580	C1	C3	OK	13.7761	3.02814	-2.18566	-7.70742	5e-05	0.000232938	yes
Mki67	Mki67	Mki67	chr7:135689787-135716379	C1	C3	OK	62.0495	12.4762	-2.31424	-9.30961	5e-05	0.000232938	yes
Mlkl	Mlkl	Mlkl	chr8:111311799-111337903	C1	C3	OK	26.2746	6.02605	-2.12438	-6.95694	5e-05	0.000232938	yes
Mnd1	Mnd1	Mnd1	chr3:84087933-84155786	C1	C3	OK	17.4512	1.44204	-3.59714	-6.3483	5e-05	0.000232938	yes
Mov10	Mov10	Mov10	chr3:104794833-104818563	C1	C3	OK	7.28696	1.57023	-2.21434	-5.99946	5e-05	0.000232938	yes
Mpzl1	Mpzl1	Mpzl1	chr1:165592180-165634541	C1	C3	OK	13.0737	3.03256	-2.10806	-6.17334	5e-05	0.000232938	yes
Msc	Msc	Msc	chr1:14753345-14755966	C1	C3	OK	13.6727	0.505911	-4.75627	-7.3317	5e-05	0.000232938	yes
Mxd3	Mxd3	Mxd3	chr13:55322054-55329730	C1	C3	OK	17.6798	3.38296	-2.38575	-2.18945	0.00715	0.0198794	yes
Mybl2	Mybl2	Mybl2	chr2:163054634-163084687	C1	C3	OK	10.1801	1.90952	-2.41447	-7.09546	5e-05	0.000232938	yes
Myo7b	Myo7b	Myo7b	chr18:31959233-32036931	C1	C3	OK	2.28476	0.465455	-2.29533	-5.0261	5e-05	0.000232938	yes
Ncapd2	Ncapd2	Ncapd2	chr6:125168006-125191586	C1	C3	OK	33.8105	6.48921	-2.38136	-9.65994	5e-05	0.000232938	yes
Ncapg	Ncapg	Ncapg	chr5:45669924-45857540	C1	C3	OK	33.2733	6.73251	-2.30515	-7.66063	5e-05	0.000232938	yes
Ncaph	Ncaph	Ncaph	chr2:127103809-127133954	C1	C3	OK	35.4671	6.69908	-2.40445	-8.99669	5e-05	0.000232938	yes
Ndc80	Ndc80	Ndc80	chr17:71496099-71526857	C1	C3	OK	35.4576	8.39012	-2.07933	-7.49921	5e-05	0.000232938	yes
Nefl	Nefl	Nefl	chr14:68083883-68087737	C1	C3	OK	168.6	0.642776	-8.03507	-13.0498	5e-05	0.000232938	yes
Nefm	Nefm	Nefm	chr14:68119544-68131371	C1	C3	OK	27.3822	0.70292	-5.28374	-9.98511	5e-05	0.000232938	yes
Nek2	Nek2	Nek2	chr1:191821472-191833049	C1	C3	OK	37.5438	4.6369	-3.01734	-11.1715	5e-05	0.000232938	yes
Nid1	Nid1	Nid1	chr13:13437601-13512275	C1	C3	OK	220.778	28.3398	-2.96169	-13.7523	5e-05	0.000232938	yes
Nqo1	Nqo1	Nqo1	chr8:107388224-107403205	C1	C3	OK	65.5276	8.45175	-2.95478	-11.2057	5e-05	0.000232938	yes
Nuf2	Nuf2	Nuf2	chr1:169497933-169531464	C1	C3	OK	43.0849	9.07082	-2.24788	-8.85937	5e-05	0.000232938	yes
Orc1	Orc1	Orc1	chr4:108579453-108614831	C1	C3	OK	4.51583	0.976306	-2.20959	-4.97899	5e-05	0.000232938	yes
Osbp2	Osbp2	Osbp2	chr11:3703730-3863903	C1	C3	OK	12.1786	0.959611	-3.66575	-9.6005	5e-05	0.000232938	yes
Parpbp	Parpbp	Parpbp	chr10:88091071-88146941	C1	C3	OK	12.1702	2.16072	-2.49376	-7.70195	5e-05	0.000232938	yes
Pck2	Pck2	Pck2	chr14:55540265-55550017	C1	C3	OK	21.7288	4.4383	-2.29153	-8.63951	5e-05	0.000232938	yes
Pcolce2	Pcolce2	Pcolce2	chr9:95637627-95695551	C1	C3	OK	48.0365	7.86473	-2.61066	-10.3362	5e-05	0.000232938	yes
Pcsk9	Pcsk9	Pcsk9	chr4:106442333-106464325	C1	C3	OK	5.40854	0.900459	-2.58651	-6.11599	5e-05	0.000232938	yes
Pgm1	Pgm1	Pgm1	chr5:64092949-64128158	C1	C3	OK	29.9887	6.47912	-2.21055	-8.23429	5e-05	0.000232938	yes
Pif1	Pif1	Pif1	chr9:65587204-65595962	C1	C3	OK	4.967	0.247431	-4.32728	-6.43312	5e-05	0.000232938	yes
Pla2g7	Pla2g7	Pla2g7	chr17:43568450-43612201	C1	C3	OK	2.08947	0.463534	-2.17239	-2.73519	0.00345	0.0105478	yes
Plaur	Plaur	Plaur	chr7:24462499-24475873	C1	C3	OK	55.0023	9.79693	-2.48909	-10.0462	5e-05	0.000232938	yes
Plekhg3	Plekhg3	Plekhg3	chr12:76533559-76579039	C1	C3	OK	8.05804	1.75835	-2.19621	-6.82075	5e-05	0.000232938	yes
Plk1	Plk1	Plk1	chr7:122159436-122169875	C1	C3	OK	51.3381	3.63494	-3.82002	-13.0601	5e-05	0.000232938	yes
Poc1a	Poc1a	Poc1a	chr9:106281060-106349891	C1	C3	OK	6.26358	1.43871	-2.12221	-4.57356	5e-05	0.000232938	yes
Pold1	Pold1	Pold1	chr7:44532743-44548815	C1	C3	OK	11.0991	2.3636	-2.23139	-6.83531	5e-05	0.000232938	yes
Ppap2c	Ppap2c	Ppap2c	chr10:79526428-79533787	C1	C3	OK	92.3782	17.0703	-2.43607	-9.85899	5e-05	0.000232938	yes
Ppp2r2b	Ppp2r2b	Ppp2r2b	chr18:42645220-43059471	C1	C3	OK	4.29349	0.289786	-3.88909	-4.24652	0.0001	0.000442098	yes
Prc1	Prc1	Prc1	chr7:80294450-80316259	C1	C3	OK	83.3664	13.7816	-2.59672	-10.8246	5e-05	0.000232938	yes
Prkar2b	Prkar2b	Prkar2b	chr12:31958478-32061279	C1	C3	OK	51.3743	7.55219	-2.76608	-12.6037	5e-05	0.000232938	yes
Prrg4	Prrg4	Prrg4	chr2:104830740-104849850	C1	C3	OK	89.1401	13.0234	-2.77497	-12.4002	5e-05	0.000232938	yes
Ptgir	Ptgir	Ptgir	chr7:16906489-16910905	C1	C3	OK	3.43385	0.544489	-2.65685	-5.03595	5e-05	0.000232938	yes
Ptma	Ptma	Ptma	chr1:86526735-86530698	C1	C3	OK	1136.7	241.004	-2.23773	-11.0068	5e-05	0.000232938	yes
Ptprn	Ptprn	Ptprn	chr1:75247040-75264208	C1	C3	OK	3.14944	0.344547	-3.19232	-5.36922	5e-05	0.000232938	yes
Pttg1	Pttg1	Pttg1	chr11:43420247-43426248	C1	C3	OK	90.8102	9.73513	-3.22158	-9.25307	5e-05	0.000232938	yes
Racgap1	Racgap1	Racgap1	chr15:99620495-99651656	C1	C3	OK	106.689	18.5775	-2.52179	-11.0185	5e-05	0.000232938	yes
Rad54l	Rad54l	Rad54l	chr4:116075464-116123690	C1	C3	OK	6.48231	1.43371	-2.17676	-2.20378	0.0125	0.0323293	yes
Raet1a	Raet1a,Raet1b	Raet1a,Raet1b	chr10:22158608-22374139	C1	C3	OK	2.77265	0.638311	-2.11893	-1.91031	0.01445	0.0366834	yes
Raet1e	Raet1e	Raet1e	chr10:22158608-22374139	C1	C3	OK	9.82193	1.59014	-2.62686	-4.5637	5e-05	0.000232938	yes
Ranbp3l	Ranbp3l	Ranbp3l	chr15:8967948-9067333	C1	C3	OK	3.93031	0.258209	-3.92803	-6.43482	5e-05	0.000232938	yes
Rcc1	Rcc1	Rcc1	chr4:132331918-132345750	C1	C3	OK	42.9701	10.055	-2.09543	-8.12663	5e-05	0.000232938	yes
Recql4	Recql4	Recql4	chr15:76701541-76710559	C1	C3	OK	4.84014	1.1198	-2.1118	-3.84788	5e-05	0.000232938	yes
Reep4	Reep4	Reep4	chr14:70545250-70548935	C1	C3	OK	32.2808	4.45278	-2.8579	-9.66886	5e-05	0.000232938	yes
Rgs2	Rgs2	Rgs2	chr1:143999337-144004149	C1	C3	OK	5.02342	0.326927	-3.94163	-6.23539	5e-05	0.000232938	yes
Rnf144b	Rnf144b	Rnf144b	chr13:47122719-47247991	C1	C3	OK	8.91079	1.33601	-2.73762	-7.95094	5e-05	0.000232938	yes
Sapcd2	Sapcd2	Sapcd2	chr2:25372034-25378213	C1	C3	OK	4.45171	0.39635	-3.48951	-5.59977	5e-05	0.000232938	yes
2006-09-01	2006-09-01	2006-09-01	chrX:36910833-36989695	C1	C3	OK	5.84178	1.02701	-2.50796	-6.12171	5e-05	0.000232938	yes
Serpinb8	Serpinb8	Serpinb8	chr1:107590005-107608978	C1	C3	OK	7.02522	1.57938	-2.15318	-5.07709	5e-05	0.000232938	yes
Serpinb9b	Serpinb9b	Serpinb9b	chr13:33027413-33040558	C1	C3	OK	146.799	18.4286	-2.99383	-13.8475	5e-05	0.000232938	yes
Sgol2	Sgol2	Sgol2	chr1:57985339-58026277	C1	C3	OK	18.4262	3.45756	-2.41394	-8.83148	5e-05	0.000232938	yes
Shcbp1	Shcbp1	Shcbp1	chr8:4735979-4779534	C1	C3	OK	33.1803	6.01214	-2.46438	-9.12752	5e-05	0.000232938	yes
Sigirr	Sigirr	Sigirr	chr7:141091174-141100546	C1	C3	OK	2.31974	0.335829	-2.78816	-3.4748	0.0038	0.0114803	yes
Siglec15	Siglec15	Siglec15	chr18:78043613-78057268	C1	C3	OK	5.00536	0.76067	-2.71813	-4.42717	0.006	0.0170726	yes
Ska1	Ska1	Ska1	chr18:74195298-74207818	C1	C3	OK	8.17678	1.69424	-2.27089	-5.73397	5e-05	0.000232938	yes
Ska3	Ska3	Ska3	chr14:57806560-57826163	C1	C3	OK	15.6582	2.14167	-2.87012	-8.05807	5e-05	0.000232938	yes
Skp2	Skp2	Skp2	chr15:9111981-9197450	C1	C3	OK	18.5713	4.4139	-2.07295	-4.95381	5e-05	0.000232938	yes
Slc1a3	Slc1a3	Slc1a3	chr15:8634123-8710807	C1	C3	OK	4.03572	0.888558	-2.18329	-5.42234	5e-05	0.000232938	yes
Slc1a5	Slc1a5	Slc1a5	chr7:16781345-16798274	C1	C3	OK	11.3489	2.56481	-2.14563	-6.95671	5e-05	0.000232938	yes
Slc4a11	Slc4a11	Slc4a11	chr2:130684107-130697519	C1	C3	OK	1.98716	0.314811	-2.65815	-4.12917	0.00055	0.00208053	yes
Slc5a3	Slc5a3	Slc5a3	chr16:92058321-92112227	C1	C3	OK	18.6892	3.25781	-2.52023	-8.17729	5e-05	0.000232938	yes
Slco4a1	Slco4a1	Slco4a1	chr2:180460977-180474853	C1	C3	OK	8.24541	0.761262	-3.43713	-7.83576	5e-05	0.000232938	yes
Snai2	Snai2	Snai2	chr16:14705858-14709382	C1	C3	OK	32.1782	7.46757	-2.10737	-8.08846	5e-05	0.000232938	yes
Socs1	Socs1	Socs1	chr16:10783808-10785536	C1	C3	OK	7.11868	0.781131	-3.18797	-4.13543	0.00045	0.00173772	yes
Soga3	Soga3	Soga3	chr10:29143995-29199628	C1	C3	OK	3.1289	0.119283	-4.71319	-4.87289	0.00335	0.0102856	yes
Sowahc	Sowahc	Sowahc	chr10:59221921-59226433	C1	C3	OK	8.33219	1.91581	-2.12074	-7.05858	5e-05	0.000232938	yes
Spag5	Spag5	Spag5	chr11:78301590-78322454	C1	C3	OK	29.7466	6.0415	-2.29975	-8.50039	5e-05	0.000232938	yes
Spdl1	Spdl1	Spdl1	chr11:34809184-34833641	C1	C3	OK	17.5899	3.94639	-2.15615	-6.76104	5e-05	0.000232938	yes
Spint1	Spint1	Spint1	chr2:119237359-119249513	C1	C3	OK	2.63883	0.429956	-2.61764	-3.93958	0.0006	0.00224433	yes
Sprr1a	Sprr1a	Sprr1a	chr3:92483953-92485881	C1	C3	OK	18.12	1.37363	-3.72152	-6.50775	0.0002	0.000837118	yes
Srd5a1	Srd5a1	Srd5a1	chr13:69573448-69611463	C1	C3	OK	3.93913	0.781936	-2.33275	-4.85048	5e-05	0.000232938	yes
Srxn1	Srxn1	Srxn1	chr2:152105523-152111376	C1	C3	OK	53.8178	8.44008	-2.67276	-11.2066	5e-05	0.000232938	yes
Stil	Stil	Stil	chr4:115000117-115043198	C1	C3	OK	8.58256	1.83256	-2.22755	-7.56278	5e-05	0.000232938	yes
Stk39	Stk39	Stk39	chr2:68210446-68471981	C1	C3	OK	11.8155	2.78323	-2.08585	-7.02562	5e-05	0.000232938	yes
Stmn1	Stmn1	Stmn1	chr4:134468319-134473843	C1	C3	OK	297.799	49.5559	-2.58721	-12.4091	5e-05	0.000232938	yes
Stmn4	Stmn4	Stmn4	chr14:66344374-66361680	C1	C3	OK	13.2608	1.47141	-3.17189	-5.96376	5e-05	0.000232938	yes
Syk	Syk	Syk	chr13:52583436-52648792	C1	C3	OK	5.03025	0.760897	-2.72486	-6.66212	5e-05	0.000232938	yes
Syne3	Syne3	Syne3	chr12:104929932-105009809	C1	C3	OK	18.7532	3.54071	-2.40502	-9.08281	5e-05	0.000232938	yes
Tacc3	Tacc3	Tacc3	chr5:33658146-33672197	C1	C3	OK	53.2252	7.93057	-2.74661	-10.9109	5e-05	0.000232938	yes
Tagln2	Tagln2	Tagln2	chr1:172500245-172507375	C1	C3	OK	486.895	73.646	-2.72493	-14.0041	5e-05	0.000232938	yes
Tbc1d9	Tbc1d9	Tbc1d9	chr8:83165351-83272940	C1	C3	OK	4.20613	0.80375	-2.38767	-6.12998	5e-05	0.000232938	yes
Tes	Tes	Tes	chr6:17065148-17105825	C1	C3	OK	93.7166	14.2908	-2.71322	-12.1267	5e-05	0.000232938	yes
Tfap4	Tfap4	Tfap4	chr16:4544660-4559720	C1	C3	OK	7.02252	1.49011	-2.23657	-5.30182	5e-05	0.000232938	yes
Ticrr	Ticrr	Ticrr	chr7:79660195-79714186	C1	C3	OK	3.92124	0.815274	-2.26595	-5.08401	5e-05	0.000232938	yes
Tinagl1	Tinagl1	Tinagl1	chr4:130165599-130175122	C1	C3	OK	5.23994	1.09149	-2.26325	-4.21572	5e-05	0.000232938	yes
Tk1	Tk1	Tk1	chr11:117815518-117839908	C1	C3	OK	77.9464	12.2317	-2.67186	-9.7508	5e-05	0.000232938	yes
Tkt	Tkt	Tkt	chr14:30549130-30574726	C1	C3	OK	23.7512	4.721	-2.33084	-8.3951	5e-05	0.000232938	yes
Tm4sf1	Tm4sf1	Tm4sf1	chr3:57287063-57301919	C1	C3	OK	163.968	31.3945	-2.38483	-11.6818	5e-05	0.000232938	yes
Tmpo	Tmpo	Tmpo	chr10:91147570-91171619	C1	C3	OK	190.572	36.2251	-2.39528	-10.9044	5e-05	0.000232938	yes
Tmprss11f	Tmprss11f	Tmprss11f	chr5:86521225-86632424	C1	C3	OK	2.83502	0.104305	-4.76447	-5.38893	0.00735	0.0203536	yes
Top2a	Top2a	Top2a	chr11:98992946-99024189	C1	C3	OK	136.092	25.2839	-2.42829	-10.6067	5e-05	0.000232938	yes
Tpx2	Tpx2	Tpx2	chr2:152847963-152895321	C1	C3	OK	63.4308	10.6947	-2.56828	-10.8602	5e-05	0.000232938	yes
Trim59	Trim59	Trim59	chr3:69035293-69044742	C1	C3	OK	61.3723	11.0642	-2.47169	-11.5809	5e-05	0.000232938	yes
Trip13	Trip13	Trip13	chr13:73912461-73937767	C1	C3	OK	17.9329	2.40343	-2.89944	-8.67073	5e-05	0.000232938	yes
Troap	Troap	Troap	chr15:99074972-99083409	C1	C3	OK	16.1404	1.7906	-3.17217	-7.81725	5e-05	0.000232938	yes
Tshz1	Tshz1	Tshz1	chr18:84011626-84086562	C1	C3	OK	12.899	2.45948	-2.39084	-8.77335	5e-05	0.000232938	yes
Ttk	Ttk	Ttk	chr9:83834688-83872390	C1	C3	OK	21.4769	4.6057	-2.22129	-7.74442	5e-05	0.000232938	yes
Ttyh3	Ttyh3	Ttyh3	chr5:140620577-140649031	C1	C3	OK	20.8869	2.8894	-2.85376	-10.7673	5e-05	0.000232938	yes
Tubb3	Tubb3	Tubb3	chr8:123411563-123422010	C1	C3	OK	114.626	17.4568	-2.71507	-11.8004	5e-05	0.000232938	yes
Twist2	Twist2	Twist2	chr1:91801476-91848027	C1	C3	OK	16.6352	1.40281	-3.56785	-7.64646	5e-05	0.000232938	yes
Ube2c	Ube2c	Ube2c	chr2:164769928-164772902	C1	C3	OK	155.307	14.4331	-3.42767	-14.729	5e-05	0.000232938	yes
Uhrf1	Uhrf1	Uhrf1	chr17:56303336-56323486	C1	C3	OK	58.2663	10.2819	-2.50256	-10.4138	5e-05	0.000232938	yes
Upp1	Upp1	Upp1	chr11:9118007-9136170	C1	C3	OK	10.7388	2.43172	-2.14278	-4.46128	5e-05	0.000232938	yes
Usp43	Usp43	Usp43	chr11:67854522-67922153	C1	C3	OK	1.76809	0.327096	-2.4344	-3.76521	0.0001	0.000442098	yes
Vcam1	Vcam1	Vcam1	chr3:116110019-116129688	C1	C3	OK	37.4454	8.21179	-2.18902	-9.03611	5e-05	0.000232938	yes
Vgll2	Vgll2	Vgll2	chr10:52022685-52028471	C1	C3	OK	12.2514	2.75771	-2.1514	-5.93994	5e-05	0.000232938	yes
Zfp36l2	Zfp36l2	Zfp36l2	chr17:84183927-84187947	C1	C3	OK	90.3144	16.4844	-2.45386	-12.9783	5e-05	0.000232938	yes

## Sheet: 10%_up_Tubes(Day7)_Tubes(Day3)
test_id	gene_id	gene	locus	sample_1	sample_2	status	value_1	value_2	log2(fold_change)	test_stat	p_value	q_value	significant
2210011C24Rik	2210011C24Rik	2210011C24Rik	chr8:84010227-84011720	C2	C3	OK	6.20489	21.047	1.76213	4.4237	5e-05	0.000232938	yes
2310001H17Rik	2310001H17Rik	2310001H17Rik	chr6:129232622-129238482	C2	C3	OK	2.25191	10.1884	2.17771	3.20624	0.00055	0.00208053	yes
2310002F09Rik	2310002F09Rik	2310002F09Rik	chr7:43745465-43755936	C2	C3	OK	0.361748	2.16063	2.57839	4.00456	0.00195	0.00636662	yes
2310002L09Rik	2310002L09Rik	2310002L09Rik	chr4:73939370-73950846	C2	C3	OK	0.861093	10.1842	3.56401	4.86565	5e-05	0.000232938	yes
3632451O06Rik	3632451O06Rik	3632451O06Rik	chr14:49682018-49783367	C2	C3	OK	1.75911	9.90899	2.4939	6.51969	5e-05	0.000232938	yes
3830417A13Rik	3830417A13Rik	3830417A13Rik	chrX:64173547-64178778	C2	C3	OK	0.678182	6.72675	3.31017	5.48588	5e-05	0.000232938	yes
4632434I11Rik	4632434I11Rik	4632434I11Rik	chr7:92857526-92874232	C2	C3	OK	0.920806	4.77778	2.37537	5.68314	5e-05	0.000232938	yes
4833427G06Rik	4833427G06Rik	4833427G06Rik	chr9:51081312-51102078	C2	C3	OK	0.255886	8.58918	5.06895	3.173	0.0167	0.0415902	yes
5830418P13Rik	5830418P13Rik	5830418P13Rik	chr9:103423577-103480328	C2	C3	OK	0.757054	2.6626	1.81437	3.237	0.00085	0.00305611	yes
Acad12	Acad12	Acad12	chr5:121598280-121618938	C2	C3	OK	2.09101	6.79363	1.69998	4.56023	5e-05	0.000232938	yes
Acox2	Acox2	Acox2	chr14:8225510-8259019	C2	C3	OK	0.949363	12.5811	3.72816	7.38977	5e-05	0.000232938	yes
Agrp	Agrp	Agrp	chr8:105566694-105579845	C2	C3	OK	2.16316	7.16393	1.72761	2.19062	0.00215	0.00694849	yes
Ampd1	Ampd1	Ampd1	chr3:103074013-103099720	C2	C3	OK	5.54419	26.7222	2.26899	8.25998	5e-05	0.000232938	yes
Apol8	Apol8	Apol8	chr15:77748612-77755229	C2	C3	OK	1.47906	9.74733	2.72033	6.04603	5e-05	0.000232938	yes
Areg	Areg	Areg	chr5:91139614-91148432	C2	C3	OK	0.786855	3.11867	1.98676	2.80477	0.0062	0.0175604	yes
Asb15	Asb15	Asb15	chr6:24528143-24573164	C2	C3	OK	0.582621	2.03003	1.80087	4.14061	5e-05	0.000232938	yes
Atp9a	Atp9a	Atp9a	chr2:168634437-168742136	C2	C3	OK	1.62177	5.93741	1.87226	4.91795	5e-05	0.000232938	yes
B3galt2	B3galt2	B3galt2	chr1:143607498-143702684	C2	C3	OK	0.75353	3.3974	2.17269	2.76139	0.00365	0.0110826	yes
Bnip3	Bnip3	Bnip3	chr7:138890835-138909506	C2	C3	OK	56.7575	173.467	1.61177	8.50274	5e-05	0.000232938	yes
Calr3	Calr3	Calr3	chr8:72424182-72443778	C2	C3	OK	0.724813	3.93983	2.44245	3.02569	0.00065	0.0024064	yes
Casp1	Casp1	Casp1	chr9:5298516-5307281	C2	C3	OK	0.558221	5.63006	3.33424	4.84442	0.00035	0.00138857	yes
Cck	Cck	Cck	chr9:121489823-121495694	C2	C3	OK	1.46985	6.71036	2.19073	2.68619	0.00305	0.00948835	yes
Cd24a	Cd24a	Cd24a	chr10:43579168-43584265	C2	C3	OK	34.0301	112.484	1.72484	8.70054	5e-05	0.000232938	yes
Cda	Cda	Cda	chr4:138338527-138367955	C2	C3	OK	1.45741	5.03527	1.78866	2.94631	0.0085	0.0231024	yes
Cdc6	Cdc6	Cdc6	chr11:98907888-98923942	C2	C3	OK	1.00588	2.95876	1.55653	3.80476	5e-05	0.000232938	yes
Cldn2	Cldn2	Cldn2	chrX:139800807-139811388	C2	C3	OK	0.62671	12.9135	4.36493	8.92022	5e-05	0.000232938	yes
Col23a1	Col23a1	Col23a1	chr11:51289919-51583925	C2	C3	OK	0.675241	3.19757	2.2435	5.4025	5e-05	0.000232938	yes
Crct1	Crct1	Crct1	chr3:93014204-93015686	C2	C3	OK	0.315938	3.38078	3.41964	2.40569	0.01685	0.0418914	yes
Crybb1	Crybb1	Crybb1	chr5:112255820-112269582	C2	C3	OK	0.206563	1.88699	3.19143	1.77829	0.01735	0.042951	yes
Cxcl1	Cxcl1	Cxcl1	chr5:90891244-90893115	C2	C3	OK	0.214472	5.97705	4.80057	3.08282	0.0167	0.0415902	yes
Cxcl14	Cxcl14	Cxcl14	chr13:56288642-56296551	C2	C3	OK	1.73279	5.34101	1.62402	3.8207	0.0001	0.000442098	yes
Egf	Egf	Egf	chr3:129677574-129763882	C2	C3	OK	0.350579	1.96461	2.48643	4.33578	5e-05	0.000232938	yes
Egfl7	Egfl7	Egfl7	chr2:26581055-26592682	C2	C3	OK	0.692033	4.27889	2.62832	2.7094	0.00065	0.0024064	yes
Ereg	Ereg	Ereg	chr5:91074616-91093649	C2	C3	OK	1.9248	10.5095	2.44892	8.45788	5e-05	0.000232938	yes
Fam213b	Fam213b	Fam213b	chr4:154896429-154899043	C2	C3	OK	1.11568	3.74524	1.74713	2.47182	0.01575	0.0395299	yes
Fam46c	Fam46c	Fam46c	chr3:100471535-100489192	C2	C3	OK	0.497094	1.78464	1.84404	2.60222	0.0065	0.0183178	yes
Fbp2	Fbp2	Fbp2	chr13:62836884-62858370	C2	C3	OK	0.402749	1.92084	2.25378	2.40876	0.01935	0.0471353	yes
Fetub	Fetub	Fetub	chr16:22918381-22939768	C2	C3	OK	0.678818	2.48715	1.8734	2.11985	0.00425	0.0126634	yes
Fez1	Fez1	Fez1	chr9:36843658-36878640	C2	C3	OK	5.47038	19.6522	1.84498	5.3857	5e-05	0.000232938	yes
Frmd4b	Frmd4b	Frmd4b	chr6:97286866-97617657	C2	C3	OK	2.34384	8.65744	1.88507	6.21442	5e-05	0.000232938	yes
Fxyd1	Fxyd1	Fxyd1	chr7:31051677-31055656	C2	C3	OK	4.03235	35.3449	3.13181	5.49347	5e-05	0.000232938	yes
Gdf15	Gdf15	Gdf15	chr8:70629393-70631635	C2	C3	OK	6.0994	19.4975	1.67655	5.41653	5e-05	0.000232938	yes
Gfra2	Gfra2	Gfra2	chr14:70890129-70979838	C2	C3	OK	0.64614	2.34432	1.85925	3.80959	0.00015	0.000642345	yes
Gm5662	Gm5662	Gm5662	chr12:88270634-88274497	C2	C3	OK	0.342165	1.99445	2.54323	3.28592	0.0058	0.016559	yes
Gng11	Gng11	Gng11	chr6:4003986-4008446	C2	C3	OK	17.0491	58.6043	1.78131	6.8496	5e-05	0.000232938	yes
Gngt1	Gngt1	Gngt1	chr6:3994011-3997436	C2	C3	OK	0.235807	2.15628	3.19287	2.23428	0.01735	0.042951	yes
Gpr37	Gpr37	Gpr37	chr6:25668522-25689980	C2	C3	OK	0.291047	2.89692	3.31519	4.94983	0.0002	0.000837118	yes
Gpx3	Gpx3	Gpx3	chr11:54902853-54910382	C2	C3	OK	52.4022	169.725	1.6955	8.27461	5e-05	0.000232938	yes
Grb14	Grb14	Grb14	chr2:64912481-65022766	C2	C3	OK	0.47379	1.98357	2.06578	2.90305	0.00355	0.0108146	yes
Hist1h1e	Hist1h1e	Hist1h1e	chr13:23621776-23622558	C2	C3	OK	0.85781	4.77678	2.47731	3.37354	0.0077	0.021206	yes
Hist1h4h	Hist1h4h	Hist1h4h	chr13:23531043-23531478	C2	C3	OK	1.4484	8.86649	2.6139	3.95374	0.0171	0.0424239	yes
Hist1h4i	Hist1h4i	Hist1h4i	chr13:22040959-22041362	C2	C3	OK	7.24737	32.8612	2.18085	6.50587	5e-05	0.000232938	yes
Ifit1	Ifit1	Ifit1	chr19:34640888-34650009	C2	C3	OK	0.572106	2.49902	2.12701	3.55057	5e-05	0.000232938	yes
Ifit3	Ifit3	Ifit3	chr19:34583528-34588982	C2	C3	OK	0.508351	2.50373	2.30018	3.32124	0.0012	0.00413868	yes
Igfn1	Igfn1	Igfn1	chr1:135953577-136006342	C2	C3	OK	7.01738	27.1286	1.95081	7.73891	5e-05	0.000232938	yes
Il13ra2	Il13ra2	Il13ra2	chrX:147383477-147403832	C2	C3	OK	0.45323	1.87234	2.04653	2.54984	0.01115	0.0293107	yes
Irf7	Irf7	Irf7	chr7:141263182-141266424	C2	C3	OK	0.573587	1.8646	1.70079	2.05093	0.0038	0.0114803	yes
Isg15	Isg15	Isg15	chr4:156199423-156200818	C2	C3	OK	2.01425	8.91582	2.14612	4.0881	0.0003	0.00120651	yes
Kng2	Kng2	Kng2	chr16:22985851-23029101	C2	C3	OK	0.890651	2.95779	1.73159	2.47298	0.00115	0.00398655	yes
Lrrc2	Lrrc2	Lrrc2	chr9:110951544-110984064	C2	C3	OK	4.46435	14.0239	1.65136	6.10977	5e-05	0.000232938	yes
Lrtm1	Lrtm1	Lrtm1	chr14:28904942-29721864	C2	C3	OK	0.886407	4.21818	2.25058	6.69504	5e-05	0.000232938	yes
Mal	Mal	Mal	chr2:127633225-127656695	C2	C3	OK	3.42966	10.9249	1.67148	5.29073	5e-05	0.000232938	yes
Mapt	Mapt	Mapt	chr11:104231435-104332089	C2	C3	OK	3.05654	10.7892	1.81961	6.53291	5e-05	0.000232938	yes
Mlip	Mlip	Mlip	chr9:77102083-77347870	C2	C3	OK	0.344422	3.87265	3.49107	3.64721	0.00785	0.0215761	yes
Mpzl3	Mpzl3	Mpzl3	chr9:45055180-45075042	C2	C3	OK	0.525814	3.71707	2.82154	3.23602	0.00725	0.020122	yes
Mrvi1	Mrvi1	Mrvi1	chr7:110868257-110982461	C2	C3	OK	0.80212	3.16805	1.9817	4.94253	5e-05	0.000232938	yes
Mybpc2	Mybpc2	Mybpc2	chr7:44501698-44524669	C2	C3	OK	15.8138	90.3161	2.5138	10.4306	5e-05	0.000232938	yes
Myf6	Myf6	Myf6	chr10:107492859-107494729	C2	C3	OK	3.37168	12.6689	1.90975	5.15328	5e-05	0.000232938	yes
Myh14	Myh14	Myh14	chr7:44605802-44670843	C2	C3	OK	1.20415	4.91963	2.03053	5.55544	5e-05	0.000232938	yes
Myh2	Myh2	Myh2	chr11:67171026-67197517	C2	C3	OK	12.4303	37.3032	1.58544	6.26196	5e-05	0.000232938	yes
Nckap1l	Nckap1l	Nckap1l	chr15:103453824-103498800	C2	C3	OK	1.28829	4.52174	1.81143	5.18125	5e-05	0.000232938	yes
Ndrg2	Ndrg2	Ndrg2	chr14:51905270-51913488	C2	C3	OK	11.6816	39.9503	1.77396	6.86095	5e-05	0.000232938	yes
Ngf	Ngf	Ngf	chr3:102469918-102521013	C2	C3	OK	1.45776	4.60562	1.65964	2.36635	0.0027	0.00850803	yes
Nr1h3	Nr1h3	Nr1h3	chr2:91184060-91195116	C2	C3	OK	0.58398	1.76938	1.59925	2.01307	0.0073	0.0202388	yes
Oasl2	Oasl2	Oasl2	chr5:114896933-114912245	C2	C3	OK	0.836905	2.55865	1.61225	3.28631	0.00025	0.00102278	yes
Odf3l1	Odf3l1	Odf3l1	chr9:56848658-56851963	C2	C3	OK	1.7147	7.01675	2.03285	4.11378	0.00055	0.00208053	yes
Pde1b	Pde1b	Pde1b	chr15:103503033-103530056	C2	C3	OK	0.895374	2.73734	1.61221	3.33488	5e-05	0.000232938	yes
Plaur	Plaur	Plaur	chr7:24462499-24475873	C2	C3	OK	2.70269	9.79693	1.85794	4.90279	5e-05	0.000232938	yes
Plekhg4	Plekhg4	Plekhg4	chr8:105375380-105413487	C2	C3	OK	0.542201	1.91178	1.81801	3.5153	0.0001	0.000442098	yes
Ppp1r3a	Ppp1r3a	Ppp1r3a	chr6:14713821-14755274	C2	C3	OK	2.63315	8.73831	1.73057	6.82319	5e-05	0.000232938	yes
Ppp1r3c	Ppp1r3c	Ppp1r3c	chr19:36731730-36736604	C2	C3	OK	0.863158	4.81907	2.48106	5.26346	5e-05	0.000232938	yes
Psrc1	Psrc1	Psrc1	chr3:108383803-108388231	C2	C3	OK	1.02082	5.14457	2.33333	3.92623	5e-05	0.000232938	yes
Ptgs2	Ptgs2	Ptgs2	chr1:150100123-150108012	C2	C3	OK	11.5386	35.4026	1.61738	7.44479	5e-05	0.000232938	yes
Ptx3	Ptx3	Ptx3	chr3:66053557-66296837	C2	C3	OK	0.222182	2.31111	3.37877	3.24879	0.007	0.0195295	yes
Pvalb	Pvalb	Pvalb	chr15:78191117-78206351	C2	C3	OK	9.25523	31.6957	1.77595	6.32	5e-05	0.000232938	yes
Rad51ap1	Rad51ap1	Rad51ap1	chr6:126923418-126939555	C2	C3	OK	1.70076	5.04615	1.569	3.55002	5e-05	0.000232938	yes
Rgs12	Rgs12	Rgs12	chr5:34949447-35033593	C2	C3	OK	6.75471	19.8885	1.55797	5.95378	5e-05	0.000232938	yes
Rnase1	Rnase1	Rnase1	chr14:51145001-51146767	C2	C3	OK	0.913367	4.45272	2.28542	3.37437	0.0049	0.0143172	yes
Rtp4	Rtp4	Rtp4	chr16:23609918-23614222	C2	C3	OK	1.21339	3.5919	1.5657	2.92696	0.0011	0.00383284	yes
Scn3b	Scn3b	Scn3b	chr9:40269215-40291618	C2	C3	OK	0.613555	2.18656	1.8334	3.57543	5e-05	0.000232938	yes
Serpinb7	Serpinb7	Serpinb7	chr1:107422688-107452689	C2	C3	OK	13.9721	56.154	2.00684	9.07173	5e-05	0.000232938	yes
Sh2d4a	Sh2d4a	Sh2d4a	chr8:68276527-68347704	C2	C3	OK	1.29359	4.88505	1.91699	4.49573	5e-05	0.000232938	yes
Slc10a4	Slc10a4	Slc10a4	chr5:73006903-73012955	C2	C3	OK	0.410474	3.37003	3.0374	4.47168	0.0009	0.00321256	yes
Slc22a4	Slc22a4	Slc22a4	chr11:53983125-54028090	C2	C3	OK	0.918498	4.41306	2.26443	4.53263	5e-05	0.000232938	yes
Synm	Synm	Synm	chr7:67730160-67759742	C2	C3	OK	0.318135	2.63132	3.04807	5.30287	5e-05	0.000232938	yes
Thnsl2	Thnsl2	Thnsl2	chr6:71128165-71144380	C2	C3	OK	0.48778	1.49819	1.61892	1.92891	0.0085	0.0231024	yes
Tmem116	Tmem116	Tmem116	chr5:121452708-121495421	C2	C3	OK	0.690795	2.51971	1.86693	1.95514	0.0055	0.0158113	yes
Trdn	Trdn	Trdn	chr10:33083482-33476709	C2	C3	OK	9.75838	38.9212	1.99584	8.00902	5e-05	0.000232938	yes
Ucp3	Ucp3	Ucp3	chr7:100472990-100486432	C2	C3	OK	0.436573	1.80787	2.05	3.06288	0.0022	0.00709281	yes
Xirp2	Xirp2	Xirp2	chr2:67446001-67526606	C2	C3	OK	4.78607	27.8144	2.53892	10.3722	5e-05	0.000232938	yes
Yipf7	Yipf7	Yipf7	chr5:69516669-69542647	C2	C3	OK	8.19039	26.3352	1.68499	6.52443	5e-05	0.000232938	yes
Zap70	Zap70	Zap70	chr1:36761797-36782820	C2	C3	OK	2.24245	6.80936	1.60244	3.579	5e-05	0.000232938	yes
Zbp1	Zbp1	Zbp1	chr2:173206611-173218922	C2	C3	OK	0.48749	4.1124	3.07653	2.64005	0.0077	0.021206	yes
Zpld1	Zpld1	Zpld1	chr16:55225174-55283237	C2	C3	OK	0.826877	2.45712	1.57123	3.21152	0.00135	0.0045897	yes

## Sheet: 10%_down_Tubes(Day7)_Tubes(Day3
test_id	gene_id	gene	locus	sample_1	sample_2	status	value_1	value_2	log2(fold_change)	test_stat	p_value	q_value	significant
9930012K11Rik	9930012K11Rik	9930012K11Rik	chr14:70154404-70159502	C2	C3	OK	6.49411	2.60045	-1.32037	-3.17812	5e-05	0.000232938	yes
Akr1c14	Akr1c14	Akr1c14	chr13:4059590-4090422	C2	C3	OK	2.01612	0.573211	-1.81444	-2.98623	0.0016	0.0053395	yes
Aldh3a1	Aldh3a1	Aldh3a1	chr11:61208741-61218416	C2	C3	OK	11.5426	5.16171	-1.16105	-3.28311	5e-05	0.000232938	yes
Arhgap22	Arhgap22	Arhgap22	chr14:33216822-33369936	C2	C3	OK	33.1863	15.0201	-1.14369	-4.72307	5e-05	0.000232938	yes
B3galt5	B3galt5	B3galt5	chr16:96235800-96319858	C2	C3	OK	5.90045	2.02958	-1.53964	-4.99422	5e-05	0.000232938	yes
Bdkrb2	Bdkrb2	Bdkrb2	chr12:105563171-105593071	C2	C3	OK	2.37354	1.01543	-1.22495	-2.15903	0.0115	0.0300877	yes
Bhlhe41	Bhlhe41	Bhlhe41	chr6:145858242-145865420	C2	C3	OK	22.5061	9.98792	-1.17206	-5.66072	5e-05	0.000232938	yes
Camk1g	Camk1g	Camk1g	chr1:193346345-193370282	C2	C3	OK	6.04158	2.00061	-1.59449	-4.20124	5e-05	0.000232938	yes
Capn6	Capn6	Capn6	chrX:143802236-143827412	C2	C3	OK	11.9154	2.67341	-2.15607	-7.14764	5e-05	0.000232938	yes
Cd34	Cd34	Cd34	chr1:194938820-194976959	C2	C3	OK	12.7563	5.47818	-1.21945	-4.153	5e-05	0.000232938	yes
Cdc42ep1	Cdc42ep1	Cdc42ep1	chr15:78842646-78855529	C2	C3	OK	37.0046	15.0932	-1.29381	-5.78166	5e-05	0.000232938	yes
Cdc42ep5	Cdc42ep5	Cdc42ep5	chr7:4151259-4164699	C2	C3	OK	10.4601	4.55589	-1.19909	-3.1896	0.00135	0.0045897	yes
Cdh18	Cdh18	Cdh18	chr15:23036462-23474418	C2	C3	OK	7.87691	3.49473	-1.17245	-3.65851	5e-05	0.000232938	yes
Cdkn1c	Cdkn1c	Cdkn1c	chr7:143458338-143461050	C2	C3	OK	2.1068	0.69509	-1.59978	-2.28064	0.00315	0.00975735	yes
Cdr2l	Cdr2l	Cdr2l	chr11:115381915-115396132	C2	C3	OK	6.44316	2.95367	-1.12526	-3.71596	5e-05	0.000232938	yes
Cilp	Cilp	Cilp	chr9:65265179-65280605	C2	C3	OK	15.6924	1.27928	-3.61667	-10.1941	5e-05	0.000232938	yes
Clcnka	Clcnka	Clcnka	chr4:141384610-141398706	C2	C3	OK	3.80991	1.42744	-1.41633	-3.15172	0.0003	0.00120651	yes
Cmklr1	Cmklr1	Cmklr1	chr5:113612354-113650390	C2	C3	OK	16.3801	3.03588	-2.43176	-8.16842	5e-05	0.000232938	yes
Col13a1	Col13a1	Col13a1	chr10:61838497-61979108	C2	C3	OK	2.7573	1.19675	-1.20413	-2.54031	0.0008	0.00289517	yes
Col1a1	Col1a1	Col1a1	chr11:94936269-94951856	C2	C3	OK	150.14	59.2328	-1.34184	-6.32662	5e-05	0.000232938	yes
Col5a3	Col5a3	Col5a3	chr9:20770049-20815034	C2	C3	OK	15.7365	6.0265	-1.38472	-5.37145	5e-05	0.000232938	yes
Col6a1	Col6a1	Col6a1	chr10:76708791-76726044	C2	C3	OK	74.74	24.9621	-1.58214	-6.80453	5e-05	0.000232938	yes
Col6a2	Col6a2	Col6a2	chr10:76595755-76623404	C2	C3	OK	37.2	12.2192	-1.60616	-6.45586	5e-05	0.000232938	yes
Col6a3	Col6a3	Col6a3	chr1:90766859-90843971	C2	C3	OK	41.4637	18.6101	-1.15577	-4.92947	5e-05	0.000232938	yes
Col8a2	Col8a2	Col8a2	chr4:126286793-126314330	C2	C3	OK	2.57323	0.691986	-1.89477	-4.19334	5e-05	0.000232938	yes
Cplx2	Cplx2	Cplx2	chr13:54371348-54383917	C2	C3	OK	6.20337	2.49188	-1.31582	-4.29441	5e-05	0.000232938	yes
Dhrs7c	Dhrs7c	Dhrs7c	chr11:67798270-67816002	C2	C3	OK	97.8193	28.8382	-1.76214	-7.95056	5e-05	0.000232938	yes
Dpysl3	Dpysl3	Dpysl3	chr18:43320978-43438286	C2	C3	OK	87.7631	29.3897	-1.57831	-7.49799	5e-05	0.000232938	yes
Egr3	Egr3	Egr3	chr14:70077444-70082613	C2	C3	OK	22.5534	8.57144	-1.39573	-6.27849	5e-05	0.000232938	yes
Elovl6	Elovl6	Elovl6	chr3:129532385-129638493	C2	C3	OK	6.90454	1.72964	-1.99708	-6.74971	5e-05	0.000232938	yes
Emilin1	Emilin1	Emilin1	chr5:30913785-30921273	C2	C3	OK	2.0416	0.481875	-2.08297	-3.63337	5e-05	0.000232938	yes
Emp1	Emp1	Emp1	chr6:135362930-135383173	C2	C3	OK	196.668	75.3059	-1.38493	-6.74524	5e-05	0.000232938	yes
Fam131b	Fam131b	Fam131b	chr6:42315304-42324640	C2	C3	OK	3.08326	1.41476	-1.1239	-2.90383	0.00015	0.000642345	yes
Fam180a	Fam180a	Fam180a	chr6:35312745-35326141	C2	C3	OK	3.04482	0.710378	-2.0997	-3.20629	0.0019	0.00622482	yes
Fam20a	Fam20a	Fam20a	chr11:109672925-109722256	C2	C3	OK	65.1929	26.3149	-1.30883	-6.11273	5e-05	0.000232938	yes
Fgf21	Fgf21	Fgf21	chr7:45613889-45615490	C2	C3	OK	86.6169	16.175	-2.42088	-9.6297	5e-05	0.000232938	yes
Fmnl3	Fmnl3	Fmnl3	chr15:99317222-99370466	C2	C3	OK	37.1111	16.4588	-1.17299	-5.09165	5e-05	0.000232938	yes
Fmo1	Fmo1	Fmo1	chr1:162829560-162866548	C2	C3	OK	12.9443	5.44537	-1.24921	-4.33516	5e-05	0.000232938	yes
Foxo1	Foxo1	Foxo1	chr3:52268336-52350109	C2	C3	OK	11.117	5.10817	-1.12188	-4.95958	5e-05	0.000232938	yes
G0s2	G0s2	G0s2	chr1:193272159-193273188	C2	C3	OK	60.2886	16.6603	-1.85547	-7.396	5e-05	0.000232938	yes
Gfra1	Gfra1	Gfra1	chr19:58235580-58455398	C2	C3	OK	9.18664	3.63837	-1.33625	-4.65487	5e-05	0.000232938	yes
Gm7325	Gm7325	Gm7325	chr17:45600966-45602102	C2	C3	OK	214.175	77.7704	-1.46149	-6.41195	5e-05	0.000232938	yes
Gpr153	Gpr153	Gpr153	chr4:152274361-152285337	C2	C3	OK	7.1948	2.23283	-1.68808	-5.59924	5e-05	0.000232938	yes
Gprin3	Gprin3	Gprin3	chr6:59352460-59426290	C2	C3	OK	2.50814	0.9991	-1.32792	-2.79628	0.0003	0.00120651	yes
Gulp1	Gulp1	Gulp1	chr1:44551670-44796836	C2	C3	OK	9.68364	3.64211	-1.41078	-5.06085	5e-05	0.000232938	yes
Heyl	Heyl	Heyl	chr4:123233555-123249870	C2	C3	OK	12.3215	3.24586	-1.9245	-7.02191	5e-05	0.000232938	yes
Hopx	Hopx	Hopx	chr5:77086985-77115123	C2	C3	OK	2.79391	0.986154	-1.5024	-1.88921	0.0136	0.0347596	yes
Igf1	Igf1	Igf1	chr10:87859055-87937047	C2	C3	OK	4.80495	1.39834	-1.7808	-5.23611	5e-05	0.000232938	yes
Igfbp2	Igfbp2	Igfbp2	chr1:72824479-72852471	C2	C3	OK	77.8937	30.0852	-1.37245	-6.285	5e-05	0.000232938	yes
Igfbp3	Igfbp3	Igfbp3	chr11:7206090-7213923	C2	C3	OK	2.03052	0.44603	-2.18663	-3.37866	0.00125	0.00428751	yes
Il2rg	Il2rg	Il2rg	chrX:101264386-101268206	C2	C3	OK	3.22937	1.1078	-1.54356	-2.81734	0.00205	0.00665773	yes
Ins2	Ins2	Ins2	chr7:142678655-142679708	C2	C3	OK	7.19326	1.55674	-2.20812	-1.81993	0.0105	0.0278092	yes
Insig1	Insig1	Insig1	chr5:28071411-28078662	C2	C3	OK	92.846	42.3062	-1.13397	-5.85208	5e-05	0.000232938	yes
Irs1	Irs1	Irs1	chr1:82233104-82291439	C2	C3	OK	17.5899	7.38613	-1.25185	-5.82221	5e-05	0.000232938	yes
Kcnmb4	Kcnmb4	Kcnmb4	chr10:116417867-116473523	C2	C3	OK	3.06031	0.879504	-1.79892	-2.53633	0.014	0.0356638	yes
Lef1	Lef1	Lef1	chr3:131110296-131224357	C2	C3	OK	4.39915	1.44459	-1.60657	-3.97633	5e-05	0.000232938	yes
Lifr	Lifr	Lifr	chr15:7129571-7197489	C2	C3	OK	12.8382	5.42946	-1.24156	-4.42939	5e-05	0.000232938	yes
Loxl1	Loxl1	Loxl1	chr9:58287722-58313212	C2	C3	OK	66.8529	27.907	-1.26036	-5.9988	5e-05	0.000232938	yes
Lrig1	Lrig1	Lrig1	chr6:94500313-94700145	C2	C3	OK	12.7573	5.6796	-1.16746	-4.33049	5e-05	0.000232938	yes
Lrrc17	Lrrc17	Lrrc17	chr5:21483846-21645605	C2	C3	OK	23.8615	7.03616	-1.76182	-5.90033	5e-05	0.000232938	yes
Marcks	Marcks	Marcks	chr10:37133242-37138926	C2	C3	OK	62.5917	27.3089	-1.1966	-6.70327	5e-05	0.000232938	yes
Mest	Mest	Mest	chr6:30733505-30896794	C2	C3	OK	12.8682	2.83487	-2.18245	-2.85367	0.00725	0.020122	yes
Mex3b	Mex3b	Mex3b	chr7:82867332-82871576	C2	C3	OK	5.82882	2.66894	-1.12694	-3.75288	0.0001	0.000442098	yes
Mfsd2a	Mfsd2a	Mfsd2a	chr4:122946850-122961188	C2	C3	OK	4.7196	1.63279	-1.53133	-3.7899	0.0001	0.000442098	yes
Mmp2	Mmp2	Mmp2	chr8:92827327-92853420	C2	C3	OK	75.3155	34.3429	-1.13294	-5.34301	5e-05	0.000232938	yes
Myl6b	Myl6b	Myl6b	chr10:128494156-128498685	C2	C3	OK	435.621	172.471	-1.33672	-6.75662	5e-05	0.000232938	yes
Mylk4	Mylk4	Mylk4	chr13:32700826-32781779	C2	C3	OK	12.5837	3.59424	-1.8078	-7.49959	5e-05	0.000232938	yes
Nav1	Nav1	Nav1	chr1:135434579-135585355	C2	C3	OK	14.3777	5.79805	-1.31019	-5.82133	5e-05	0.000232938	yes
Nov	Nov	Nov	chr15:54745927-54753761	C2	C3	OK	5.31364	1.01991	-2.38125	-5.2538	5e-05	0.000232938	yes
Nr2f1	Nr2f1	Nr2f1	chr13:78188972-78236564	C2	C3	OK	7.90796	3.27243	-1.27294	-3.7969	5e-05	0.000232938	yes
Nrep	Nrep	Nrep	chr18:33437018-33464029	C2	C3	OK	26.8437	11.2817	-1.25059	-5.26362	5e-05	0.000232938	yes
Olfml2b	Olfml2b	Olfml2b	chr1:170644531-170682789	C2	C3	OK	44.5788	15.895	-1.48779	-6.53395	5e-05	0.000232938	yes
Padi3	Padi3	Padi3	chr4:140785368-140810648	C2	C3	OK	3.25092	0.556406	-2.54664	-4.70539	5e-05	0.000232938	yes
Parm1	Parm1	Parm1	chr5:91517699-91623996	C2	C3	OK	3.31509	0.632015	-2.39102	-4.01816	0.00025	0.00102278	yes
Pck2	Pck2	Pck2	chr14:55540265-55550017	C2	C3	OK	10.8776	4.4383	-1.29328	-4.70556	5e-05	0.000232938	yes
Pcsk9	Pcsk9	Pcsk9	chr4:106442333-106464325	C2	C3	OK	3.39558	0.900459	-1.91492	-4.38247	5e-05	0.000232938	yes
Pdgfrb	Pdgfrb	Pdgfrb	chr18:61045149-61085067	C2	C3	OK	49.1403	17.3001	-1.50612	-6.60892	5e-05	0.000232938	yes
Pdgfrl	Pdgfrl	Pdgfrl	chr8:40926232-40990770	C2	C3	OK	24.9291	10.0233	-1.31448	-4.75162	5e-05	0.000232938	yes
Pi16	Pi16	Pi16	chr17:29318881-29328902	C2	C3	OK	2.63413	0.427675	-2.62274	-3.87454	0.00055	0.00208053	yes
Plekhg5	Plekhg5	Plekhg5	chr4:152086862-152115404	C2	C3	OK	45.347	20.2194	-1.16527	-4.91838	5e-05	0.000232938	yes
Plxdc1	Plxdc1	Plxdc1	chr11:97923236-97986446	C2	C3	OK	2.57816	1.11996	-1.2029	-2.48222	0.001	0.003527	yes
Postn	Postn	Postn	chr3:54361106-54391041	C2	C3	OK	89.8351	40.0472	-1.16558	-5.11387	5e-05	0.000232938	yes
Psat1	Psat1	Psat1	chr19:15905122-15925059	C2	C3	OK	210.432	95.0055	-1.14727	-5.49417	5e-05	0.000232938	yes
Qrfp	Qrfp	Qrfp	chr2:31806167-31810518	C2	C3	OK	3.49922	0.923679	-1.92157	-4.10135	5e-05	0.000232938	yes
Rab38	Rab38	Rab38	chr7:88430272-88491572	C2	C3	OK	3.97858	1.48117	-1.42552	-3.03117	0.00145	0.00489257	yes
Ramp2	Ramp2	Ramp2	chr11:101246333-101248250	C2	C3	OK	5.82051	2.57029	-1.17922	-2.51813	0.0096	0.0257087	yes
Rapgef3	Rapgef3	Rapgef3	chr15:97744769-97767666	C2	C3	OK	2.1075	0.918642	-1.19796	-2.50207	0.0007	0.00257342	yes
Rerg	Rerg	Rerg	chr6:137054824-137170496	C2	C3	OK	4.16516	1.53774	-1.43756	-3.1122	5e-05	0.000232938	yes
Rgs16	Rgs16	Rgs16	chr1:153740352-153745468	C2	C3	OK	2.92097	1.03663	-1.49455	-3.03787	0.00065	0.0024064	yes
Scn7a	Scn7a	Scn7a	chr2:66673425-66784910	C2	C3	OK	1.85685	0.677973	-1.45356	-3.91182	5e-05	0.000232938	yes
Sec16b	Sec16b	Sec16b	chr1:157506795-157568424	C2	C3	OK	4.40795	1.99506	-1.14368	-3.31395	5e-05	0.000232938	yes
Sema4c	Sema4c	Sema4c	chr1:36548639-36558381	C2	C3	OK	20.8906	8.80203	-1.24695	-5.24566	5e-05	0.000232938	yes
Slc1a3	Slc1a3	Slc1a3	chr15:8634123-8710807	C2	C3	OK	2.18305	0.888558	-1.29681	-3.06237	0.00055	0.00208053	yes
Slc40a1	Slc40a1	Slc40a1	chr1:45908069-45925594	C2	C3	OK	9.46264	2.99433	-1.66001	-5.86683	5e-05	0.000232938	yes
Slc7a2	Slc7a2	Slc7a2	chr8:40862366-40922070	C2	C3	OK	7.48031	3.33521	-1.16532	-4.7922	5e-05	0.000232938	yes
Slc7a5	Slc7a5	Slc7a5	chr8:121881145-121907686	C2	C3	OK	79.7082	32.8212	-1.2801	-6.57849	5e-05	0.000232938	yes
Sox8	Sox8	Sox8	chr17:25565892-25570686	C2	C3	OK	6.75258	1.3141	-2.36137	-6.17111	5e-05	0.000232938	yes
Spon2	Spon2	Spon2	chr5:33213517-33218238	C2	C3	OK	13.4913	3.33296	-2.01715	-6.20188	5e-05	0.000232938	yes
Sprr2k	Sprr2k	Sprr2k	chr3:92432581-92433927	C2	C3	OK	10.1545	2.139	-2.2471	-4.39408	0.0025	0.00794268	yes
Stc2	Stc2	Stc2	chr11:31359440-31370061	C2	C3	OK	9.50392	4.19558	-1.17965	-3.40925	5e-05	0.000232938	yes
Sult2b1	Sult2b1	Sult2b1	chr7:45729982-45759555	C2	C3	OK	9.7954	4.42054	-1.14788	-3.19316	0.00095	0.00337325	yes
Syt8	Syt8	Syt8	chr7:142434976-142440396	C2	C3	OK	5.67888	2.20138	-1.3672	-2.66511	0.00025	0.00102278	yes
Tnfrsf25	Tnfrsf25	Tnfrsf25	chr4:152115933-152120119	C2	C3	OK	4.19084	1.63123	-1.36128	-2.70739	0.0011	0.00383284	yes
Trib3	Trib3	Trib3	chr2:152337424-152344060	C2	C3	OK	10.5339	2.51617	-2.06574	-5.84339	5e-05	0.000232938	yes
Ttyh3	Ttyh3	Ttyh3	chr5:140620577-140649031	C2	C3	OK	6.95281	2.8894	-1.26682	-4.52354	5e-05	0.000232938	yes
Twist2	Twist2	Twist2	chr1:91801476-91848027	C2	C3	OK	3.38682	1.40281	-1.27161	-2.43191	0.01005	0.0267454	yes
Upk1b	Upk1b	Upk1b	chr16:38773183-38800203	C2	C3	OK	2.70857	0.682399	-1.98885	-3.189	0.00265	0.00837354	yes
Vav3	Vav3	Vav3	chr3:109340682-109685694	C2	C3	OK	4.08212	1.87683	-1.12102	-3.01791	5e-05	0.000232938	yes
							29.7749	11.3302
