# Supplementary material for: Linkages between changes in the 3D organization of the genome and transcription during myotube differentiation in vitro
Source: Skelet Muscle. 2017 Apr 5;7:5. doi: 10.1186/s13395-017-0122-1 (PMC5382473; doi:10.1186/s13395-017-0122-1)
Supplement: Supplementary file 6 — FPKM values for ge﻿nes associated with muscle cell differentiation from Figure 1. (XLSX 14 kb) [file 13395_2017_122_MOESM6_ESM.xlsx]

## Sheet: Sheet1
Acta1	Acta1	Acta1	chr8:123891757-123894775	C1	C2	OK	53.8033	2713.44	5.65628	23.5254	5e-05	0.000232938	yes
Acta1	Acta1	Acta1	chr8:123891757-123894775	C1	C3	OK	53.8033	3153.12	5.87294	24.1954	5e-05	0.000232938	yes
Acta1	Acta1	Acta1	chr8:123891757-123894775	C2	C3	OK	2713.44	3153.12	0.216656	0.868327	0.2018	0.325618	no
Myh1	Myh1	Myh1	chr11:67200113-67224575	C1	C2	OK	3.79576	299.865	6.30378	22.0943	5e-05	0.000232938	yes
Myh1	Myh1	Myh1	chr11:67200113-67224575	C1	C3	OK	3.79576	704.397	7.53586	25.1275	5e-05	0.000232938	yes
Myh1	Myh1	Myh1	chr11:67200113-67224575	C2	C3	OK	299.865	704.397	1.23207	4.46033	5e-05	0.000232938	yes
Myh2	Myh2	Myh2	chr11:67171026-67197517	C1	C2	OK	0.220253	12.4303	5.81856	9.35776	5e-05	0.000232938	yes
Myh2	Myh2	Myh2	chr11:67171026-67197517	C1	C3	OK	0.220253	37.3032	7.404	11.9585	5e-05	0.000232938	yes
Myh2	Myh2	Myh2	chr11:67171026-67197517	C2	C3	OK	12.4303	37.3032	1.58544	6.26196	5e-05	0.000232938	yes
Myh4	Myh4	Myh4	chr11:67237811-67260447	C1	C2	OK	0.258779	30.4667	6.87937	11.919	5e-05	0.000232938	yes
Myh4	Myh4	Myh4	chr11:67237811-67260447	C1	C3	OK	0.258779	64.2232	7.95523	13.8497	5e-05	0.000232938	yes
Myh4	Myh4	Myh4	chr11:67237811-67260447	C2	C3	OK	30.4667	64.2232	1.07586	4.25134	5e-05	0.000232938	yes
Tnnt1	Tnnt1	Tnnt1	chr7:4504569-4515975	C1	C2	OK	21.2751	926.485	5.44453	22.1627	5e-05	0.000232938	yes
Tnnt1	Tnnt1	Tnnt1	chr7:4504569-4515975	C1	C3	OK	21.2751	1153.47	5.76067	22.9848	5e-05	0.000232938	yes
Tnnt1	Tnnt1	Tnnt1	chr7:4504569-4515975	C2	C3	OK	926.485	1153.47	0.316137	1.20868	0.0403	0.0878938	no
Myog	Myog	Myog	chr1:134290003-134292548	C1	C2	OK	52.0322	791.709	3.92749	19.0244	5e-05	0.000232938	yes
Myog	Myog	Myog	chr1:134290003-134292548	C1	C3	OK	52.0322	486.553	3.22512	15.7416	5e-05	0.000232938	yes
Myog	Myog	Myog	chr1:134290003-134292548	C2	C3	OK	791.709	486.553	-0.702373	-3.57003	5e-05	0.000232938	yes
Myf5	Myf5	Myf5	chr10:107482907-107486134	C1	C2	OK	31.7338	9.75895	-1.70122	-7.38519	5e-05	0.000232938	yes
Myf5	Myf5	Myf5	chr10:107482907-107486134	C1	C3	OK	31.7338	13.3246	-1.25193	-5.64024	5e-05	0.000232938	yes
Myf5	Myf5	Myf5	chr10:107482907-107486134	C2	C3	OK	9.75895	13.3246	0.449293	1.83466	0.0307	0.0699693	no
Myf6	Myf6	Myf6	chr10:107492859-107494729	C1	C2	OK	0.530767	3.37168	2.66732	3.30416	0.00455	0.0134127	yes
Myf6	Myf6	Myf6	chr10:107492859-107494729	C1	C3	OK	0.530767	12.6689	4.57707	5.92707	0.00045	0.00173772	yes
Myf6	Myf6	Myf6	chr10:107492859-107494729	C2	C3	OK	3.37168	12.6689	1.90975	5.15328	5e-05	0.000232938	yes
Myod1	Myod1	Myod1	chr7:46376473-46379092	C1	C2	OK	75.0179	85.6873	0.191846	0.999577	0.22075	0.348915	no
Myod1	Myod1	Myod1	chr7:46376473-46379092	C1	C3	OK	75.0179	56.5021	-0.408929	-2.11493	0.01005	0.0267454	yes
Myod1	Myod1	Myod1	chr7:46376473-46379092	C2	C3	OK	85.6873	56.5021	-0.600775	-3.11493	5e-05	0.000232938	yes

## Sheet: Sheet2
test_id	gene_id	gene	locus	sample_1	sample_2	status	value_1	value_2	log2(fold_change)	test_stat	p_value	q_value	significant
Acta1	Acta1	Acta1	chr8:123891757-123894775	Myoblasts_T	Myotubes_T_3	OK	15.898	4836.23	8.24889	51.2106	5e-05	9.75604e-05	yes
Acta1	Acta1	Acta1	chr8:123891757-123894775	Myoblasts_T	Myotubes_T_7	OK	15.898	7938.91	8.96395	53.7795	5e-05	9.75604e-05	yes
Acta1	Acta1	Acta1	chr8:123891757-123894775	Myotubes_T_3	Myotubes_T_7	OK	4836.23	7938.91	0.715057	4.50778	5e-05	9.75604e-05	yes
Myh1	Myh1	Myh1	chr11:67200113-67224575	Myoblasts_T	Myotubes_T_3	OK	0.0117163	3.76042	8.32623	4.86222	0.0387	0.0526862	no
Myh1	Myh1	Myh1	chr11:67200113-67224575	Myoblasts_T	Myotubes_T_7	OK	0.0117163	5.68109	8.9215	5.21212	0.0387	0.0526862	no
Myh1	Myh1	Myh1	chr11:67200113-67224575	Myotubes_T_3	Myotubes_T_7	OK	3.76042	5.68109	0.595275	3.42435	5e-05	9.75604e-05	yes
Myh2	Myh2	Myh2	chr11:67171026-67197517	Myoblasts_T	Myotubes_T_3	NOTEST	0	0.239536	inf	0	1	1	no
Myh2	Myh2	Myh2	chr11:67171026-67197517	Myoblasts_T	Myotubes_T_7	NOTEST	0	0.515948	inf	0	1	1	no
Myh2	Myh2	Myh2	chr11:67171026-67197517	Myotubes_T_3	Myotubes_T_7	NOTEST	0.239536	0.515948	1.10698	0	1	1	no
Myh4	Myh4	Myh4	chr11:67237811-67260447	Myoblasts_T	Myotubes_T_3	OK	0	9.13438	inf	#NAME?	5e-05	9.75604e-05	yes
Myh4	Myh4	Myh4	chr11:67237811-67260447	Myoblasts_T	Myotubes_T_7	OK	0	31.0828	inf	#NAME?	5e-05	9.75604e-05	yes
Myh4	Myh4	Myh4	chr11:67237811-67260447	Myotubes_T_3	Myotubes_T_7	OK	9.13438	31.0828	1.76674	11.9235	5e-05	9.75604e-05	yes
Tnnt1	Tnnt1	Tnnt1	chr7:4504569-4515975	Myoblasts_T	Myotubes_T_3	OK	23.6715	955.337	5.33479	33.9626	5e-05	9.75604e-05	yes
Tnnt1	Tnnt1	Tnnt1	chr7:4504569-4515975	Myoblasts_T	Myotubes_T_7	OK	23.6715	850.753	5.16752	33.1281	5e-05	9.75604e-05	yes
Tnnt1	Tnnt1	Tnnt1	chr7:4504569-4515975	Myotubes_T_3	Myotubes_T_7	OK	955.337	850.753	-0.16727	-1.02517	0.0636	0.0835749	no
Myog	Myog	Myog	chr1:134290003-134292548	Myoblasts_T	Myotubes_T_3	OK	15.6374	947.515	5.92108	43.5507	5e-05	9.75604e-05	yes
Myog	Myog	Myog	chr1:134290003-134292548	Myoblasts_T	Myotubes_T_7	OK	15.6374	398.242	4.67058	33.8176	5e-05	9.75604e-05	yes
Myog	Myog	Myog	chr1:134290003-134292548	Myotubes_T_3	Myotubes_T_7	OK	947.515	398.242	-1.2505	-9.30392	5e-05	9.75604e-05	yes
Myf5	Myf5	Myf5	chr10:107482907-107486134	Myoblasts_T	Myotubes_T_3	OK	5.77913	4.84831	-0.25337	-1.32376	0.058	0.0767073	no
Myf5	Myf5	Myf5	chr10:107482907-107486134	Myoblasts_T	Myotubes_T_7	OK	5.77913	8.35167	0.531213	3.14065	0.0001	0.000190306	yes
Myf5	Myf5	Myf5	chr10:107482907-107486134	Myotubes_T_3	Myotubes_T_7	OK	4.84831	8.35167	0.784583	4.44053	5e-05	9.75604e-05	yes
Myf6	Myf6	Myf6	chr10:107492859-107494729	Myoblasts_T	Myotubes_T_3	OK	0.0433467	2.45611	5.82431	2.60343	0.24705	0.290006	no
Myf6	Myf6	Myf6	chr10:107492859-107494729	Myoblasts_T	Myotubes_T_7	OK	0.0433467	31.4058	9.50089	4.26411	0.24705	0.290006	no
Myf6	Myf6	Myf6	chr10:107492859-107494729	Myotubes_T_3	Myotubes_T_7	OK	2.45611	31.4058	3.67659	15.2006	5e-05	9.75604e-05	yes
Myod1	Myod1	Myod1	chr7:46376473-46379092	Myoblasts_T	Myotubes_T_3	OK	142.458	168.955	0.2461	2.18243	0.005	0.00777061	yes
Myod1	Myod1	Myod1	chr7:46376473-46379092	Myoblasts_T	Myotubes_T_7	OK	142.458	85.0369	-0.744377	-6.24038	5e-05	9.75604e-05	yes
Myod1	Myod1	Myod1	chr7:46376473-46379092	Myotubes_T_3	Myotubes_T_7	OK	168.955	85.0369	-0.990477	-8.26447	5e-05	9.75604e-05	yes
