# Supplementary material for: Linkages between changes in the 3D organization of the genome and transcription during myotube differentiation in vitro
Source: Skelet Muscle. 2017 Apr 5;7:5. doi: 10.1186/s13395-017-0122-1 (PMC5382473; doi:10.1186/s13395-017-0122-1)
Supplement: Supplementary file 8 — Gene ontology analysis for muscle development enrichment genes. (XLSX 22 kb) [file 13395_2017_122_MOESM8_ESM.xlsx]

## Sheet: Tubes(Day3)_Myoblasts
Top10% upregulated
Gene Ontology term	Cluster frequency	Genome frequency	Corrected P-value	FDR	Genes annotated to the term
muscle system process	47 of 266 genes	323 of 24199 genes, 1.3%	2.15e-35	0	Actn3, Mef2c, Myl6b, Actn2, Atp2a1, Trim72, Myh3, Gja5, Csrp3, Atp1a2, Adora1, Casq2, Tnnc2, Pgam2, Tnnc1, Ttn, Myom1, Myom2, Lmod2, Myog, Lmod3, Tnnt1, Myh4, Trim63, Cav3, Cacna1s, Myh1, Myh7, Myh8, Actc1, Tmod1, Casq1, Chrng, Tnni1, Scn10a, Hrc, Srl, Myl4, Tnnt3, Tnnt2, Mybpc1, Myl1, Ryr1, Tnni2, Tcap, Tpm2, Myh2
muscle contraction	43 of 266 genes	251 of 24199 genes, 1.0%	3.09e-35	0	Actn3, Myl6b, Actn2, Atp2a1, Myh3, Gja5, Csrp3, Atp1a2, Adora1, Casq2, Tnnc2, Pgam2, Tnnc1, Ttn, Myom1, Myom2, Lmod2, Lmod3, Tnnt1, Myh4, Trim63, Cav3, Cacna1s, Myh1, Myh7, Myh8, Actc1, Casq1, Tmod1, Chrng, Tnni1, Scn10a, Hrc, Myl4, Tnnt3, Tnnt2, Mybpc1, Myl1, Ryr1, Tnni2, Tcap, Tpm2, Myh2
striated muscle cell differentiation	37 of 266 genes	261 of 24199 genes, 1.1%	8.75e-27	0	Actn3, Mef2c, Actn2, Igf2, Trim72, Acta1, Capn3, Sort1, Csrp3, Ppapdc3, Casq2, Murc, Ttn, Lmod2, Mypn, Myog, Lmod3, Ldb3, Rbm38, Alpk3, Myo18b, Tmem8c, Neb, Cav3, Smyd1, Ankrd23, Cacna1s, Actc1, Popdc2, Tmod1, Casq1, Klhl40, Tnnt2, Ryr1, Ankrd2, Klhl41, Tcap
striated muscle contraction	29 of 266 genes	131 of 24199 genes, 0.5%	2.69e-26	0	Actn3, Cav3, Atp2a1, Cacna1s, Myh8, Myh7, Myh3, Actc1, Gja5, Csrp3, Atp1a2, Adora1, Casq1, Casq2, Tnnc2, Pgam2, Chrng, Tnnc1, Ttn, Tnni1, Scn10a, Hrc, Myl4, Tnnt3, Tnnt2, Myl1, Tnni2, Tcap, Tnnt1
myofibril assembly	21 of 266 genes	52 of 24199 genes, 0.2%	1.02e-24	0	Mef2c, Actn2, Neb, Cav3, Ankrd23, Acta1, Actc1, Capn3, Csrp3, Tmod1, Casq1, Casq2, Murc, Ttn, Lmod2, Tnnt2, Lmod3, Mypn, Ldb3, Tcap, Klhl41
muscle cell development	30 of 266 genes	165 of 24199 genes, 0.7%	1.47e-24	0	Myo18b, Actn3, Mef2c, Actn2, Neb, Cav3, Ankrd23, Cacna1s, Acta1, Actc1, Capn3, Popdc2, Csrp3, Tmod1, Casq1, Casq2, Murc, Ttn, Klhl40, Lmod2, Tnnt2, Ryr1, Mypn, Myog, Lmod3, Sgcg, Ldb3, Tcap, Klhl41, Alpk3
striated muscle cell development	29 of 266 genes	150 of 24199 genes, 0.6%	1.79e-24	0	Myo18b, Actn3, Mef2c, Actn2, Neb, Cav3, Ankrd23, Cacna1s, Acta1, Actc1, Capn3, Popdc2, Csrp3, Tmod1, Casq1, Casq2, Murc, Ttn, Klhl40, Lmod2, Tnnt2, Ryr1, Mypn, Myog, Lmod3, Ldb3, Tcap, Klhl41, Alpk3
muscle structure development	48 of 266 genes	599 of 24199 genes, 2.5%	4.06e-24	0	Actn3, Mef2c, Myl6b, Actn2, Mylpf, Igf2, Trim72, Acta1, Srpk3, Capn3, Sort1, Csrp3, Vamp5, Ppapdc3, Casq2, Murc, Tnnc1, Ttn, Lmod2, Mypn, Myog, Lmod3, Sgcg, Ldb3, Rbm38, Alpk3, Klhl31, Myo18b, Tmem8c, Unc45b, Neb, Smyd1, Cav3, Ankrd23, Cacna1s, Myh7, Actc1, Popdc2, Tmod1, Casq1, Klhl40, Tnni1, Lif, Tnnt2, Ryr1, Ankrd2, Tcap, Klhl41
muscle cell differentiation	38 of 266 genes	375 of 24199 genes, 1.5%	4.01e-22	0	Actn3, Mef2c, Actn2, Igf2, Trim72, Acta1, Capn3, Sort1, Csrp3, Ppapdc3, Casq2, Murc, Ttn, Lmod2, Mypn, Myog, Lmod3, Sgcg, Ldb3, Rbm38, Alpk3, Myo18b, Tmem8c, Neb, Cav3, Smyd1, Ankrd23, Cacna1s, Actc1, Popdc2, Tmod1, Casq1, Klhl40, Tnnt2, Ryr1, Ankrd2, Klhl41, Tcap
skeletal muscle contraction	14 of 266 genes	32 of 24199 genes, 0.1%	2.32e-16	0	Tnnc2, Actn3, Chrng, Tnnc1, Tnni1, Cav3, Atp2a1, Tnnt3, Myh7, Myh8, Tnni2, Myh3, Casq1, Tnnt1
Bottom10% downregulated
Gene Ontology term	Cluster frequency	Genome frequency	Corrected P-value	FDR	Genes annotated to the term
cell cycle	140 of 278 genes	1429 of 24199 genes, 5.9%	2.55e-93	0	Nek2, Kif20a, Bub1b, Reep4, Mcm3, Tacc3, Kif20b, Cenpn, Dtl, Mki67, Kif2c, Foxm1, Dbf4, Nusap1, Cenpe, Ccnf, Kif18b, Sgol1, Gmnn, Btc, Mcm5, Psrc1, Aspm, Cdca3, Ccne2, Chtf18, Fbxo5, Kifc1, Chaf1b, Ndc80, Stil, Cks1b, Ticrr, Tpx2, Cdca8, Incenp, Ckap2, Rad51, H2afx, Top2a, Map2k6, Cdc20, Ube2c, Cdkn3, Mis18bp1, Trip13, Spc25, Oip5, Gen1, Zwilch, Bora, Lmnb1, Ccnb1, Gas2l3, Pttg1, 4632434I11Rik, B…
cell cycle process	120 of 278 genes	1041 of 24199 genes, 4.3%	7.65e-86	0	Nek2, Kif20a, Bub1b, Reep4, Cks2, Tacc3, Kif20b, Nuf2, Cenpn, Cdt1, Hmga2, Kif14, E2f7, Dtl, Mki67, Kif2c, Gsg2, Cdc25c, Foxm1, Fancd2, Dbf4, Clspn, Iqgap3, Ska3, Cdca2, Plk4, Nusap1, Espl1, Cenpe, Ccnf, Mis18a, Kif18b, Mastl, Anln, Recql4, Sgol1, Fanci, Btc, Kif22, Psrc1, Ccna2, Spag5, Ercc6l, Kif11, Aspm, Cdca3, Kif23, Ccne2, Sgol2, Chtf18, Fbxo5, Kifc1, Ndc80, Kntc1, Birc5, Stil, Ticrr, Tpx2, …
mitotic cell cycle process	101 of 278 genes	659 of 24199 genes, 2.7%	6.12e-83	0	Nek2, Kif20a, Bub1b, Reep4, Kif20b, Nuf2, Cenpn, Hmga2, Kif14, E2f7, Kif2c, Gsg2, Cdc25c, Foxm1, Dbf4, Clspn, Iqgap3, Ska3, Cdca2, Nusap1, Espl1, Cenpe, Ccnf, Mis18a, Kif18b, Mastl, Anln, Sgol1, Fanci, Btc, Kif22, Psrc1, Ccna2, Spag5, Ercc6l, Kif11, Aspm, Cdca3, Kif23, Ccne2, Fbxo5, Ndc80, Kntc1, Birc5, Stil, Ticrr, Tpx2, Cdca8, Incenp, Ckap2, Tubb3, Cenph, Fam64a, Cenpf, Cep55, Ncapd2, Ttk, Pole…
mitotic cell cycle	102 of 278 genes	776 of 24199 genes, 3.2%	6.79e-77	0	Nek2, Kif20a, Bub1b, Reep4, Kif20b, Nuf2, Cenpn, Hmga2, Kif14, E2f7, Kif2c, Gsg2, Cdc25c, Foxm1, Dbf4, Clspn, Iqgap3, Ska3, Cdca2, Nusap1, Espl1, Cenpe, Ccnf, Mis18a, Kif18b, Mastl, Anln, Sgol1, Fanci, Btc, Kif22, Psrc1, Ccna2, Spag5, Ercc6l, Kif11, Aspm, Cdca3, Kif23, Ccne2, Fbxo5, Ndc80, Kntc1, Birc5, Stil, Ticrr, Tpx2, Cdca8, Incenp, Ckap2, Tubb3, Cenph, Fam64a, Cenpf, Cep55, Ncapd2, Ttk, Pole…
nuclear division	87 of 278 genes	513 of 24199 genes, 2.1%	4.06e-74	0	Nek2, Bub1b, Reep4, Cks2, Kif20b, Nuf2, Cenpn, Hmga2, Kif14, Mki67, Kif2c, Gsg2, Cdc25c, Fancd2, Ska3, Cdca2, Nusap1, Espl1, Cenpe, Ccnf, Mis18a, Kif18b, Mastl, Anln, Sgol1, Btc, Kif22, Psrc1, Ccna2, Spag5, Ercc6l, Kif11, Aspm, Cdca3, Kif23, Sgol2, Chtf18, Fbxo5, Ndc80, Kntc1, Birc5, Stil, Tpx2, Cdca8, Incenp, Tubb3, Cenph, Fam64a, Cep55, Ncapd2, Rad51, Top2a, Cdc20, Knstrn, Ube2c, Spdl1, Mis18bp…
organelle fission	89 of 278 genes	555 of 24199 genes, 2.3%	9.33e-74	0	Nek2, Bub1b, Reep4, Cks2, Kif20b, Nuf2, Cenpn, Hmga2, Kif14, Mki67, Kif2c, Gsg2, Cdc25c, Fancd2, Ska3, Cdca2, Nusap1, Espl1, Cenpe, Ccnf, Mis18a, Mtfr2, Kif18b, Mastl, Anln, Sgol1, Btc, Kif22, Psrc1, Ccna2, Spag5, Ercc6l, Kif11, Aspm, Cdca3, Kif23, Sgol2, Chtf18, Fbxo5, Ndc80, Kntc1, Birc5, Stil, Tpx2, Cdca8, Incenp, Tubb3, Cenph, Fam64a, Cep55, Ncapd2, Rad51, Top2a, Cdc20, Knstrn, Ube2c, Spdl1, …
mitotic nuclear division	79 of 278 genes	396 of 24199 genes, 1.6%	1.64e-72	0	Nek2, Bub1b, Reep4, Kif20b, Nuf2, Cenpn, Hmga2, Kif14, Kif2c, Gsg2, Cdc25c, Ska3, Cdca2, Nusap1, Espl1, Cenpe, Ccnf, Mis18a, Kif18b, Mastl, Anln, Sgol1, Btc, Kif22, Psrc1, Ccna2, Spag5, Ercc6l, Kif11, Aspm, Cdca3, Kif23, Fbxo5, Ndc80, Kntc1, Birc5, Stil, Tpx2, Cdca8, Incenp, Tubb3, Cenph, Fam64a, Cep55, Ncapd2, Cdc20, Knstrn, Ube2c, Spdl1, Mis18bp1, Spc25, Kif18a, Gen1, Oip5, Zwilch, Bora, Mybl2,…
cell division	83 of 278 genes	630 of 24199 genes, 2.6%	5.38e-61	0	Nek2, Kif20a, Bub1b, Reep4, Cks2, Kif20b, Nuf2, Nap1l2, Hmga2, Kif14, E2f7, Kif2c, Cdc25c, Ska3, Cdca2, Nusap1, Espl1, Cenpe, Ccnf, Mis18a, Kif18b, Mastl, Anln, Sgol1, Btc, Psrc1, Ccna2, Spag5, Ercc6l, Kif11, Aspm, Cdca3, Kif23, Ccne2, Sgol2, Fbxo5, Ndc80, Kntc1, Birc5, Stil, Cks1b, Tpx2, Cdca8, Incenp, Ckap2, Fam64a, Cep55, Ncapd2, Top2a, Cdc20, Knstrn, Ube2c, Spdl1, Mis18bp1, Spc25, Oip5, Gen1,…
chromosome segregation	57 of 278 genes	260 of 24199 genes, 1.1%	2.42e-53	0	Nek2, Cenpf, Bub1b, Ncapd2, Ttk, Nuf2, Cenpn, Top2a, Knstrn, Ube2c, Kif14, Spdl1, Kif2c, Gsg2, Trip13, Spc25, Kif18a, Fancd2, Gen1, Ska3, Cdca2, Nusap1, Espl1, Ccnb1, Cenpe, Mis18a, Kif18b, Pttg1, Recql4, Brca1, Chmp4c, Sgol1, Rad18, Plk1, Esco2, Fam83d, Kif22, Psrc1, Spag5, Kif11, Ncaph, Sgol2, Chtf18, Ska1, Ect2, Ndc80, Birc5, Smc2, Ncapg, Stil, Casc5, Cdc6, Cdca8, Bub1, Incenp, Cenph, Cdca5
single-organism organelle organization	116 of 278 genes	2365 of 24199 genes, 9.8%	6.54e-42	0	Nek2, Kif20a, Bub1b, Reep4, Cks2, Aqp1, Tacc3, Kif20b, Nuf2, Cenpn, Nap1l2, Hmga2, Kif14, Mki67, Kif2c, Gsg2, Cdc25c, Mns1, Fancd2, Ska3, Cdca2, Plk4, Nusap1, Espl1, Cenpe, Ccnf, Nefm, Mis18a, Kif18b, Mastl, Anln, Recql4, Sgol1, Btc, Kif22, Psrc1, Ccna2, Uhrf1, Spag5, Ercc6l, Wdhd1, Add2, Nefl, Kif11, Aspm, Hmgb2, Cdca3, Kif23, Sgol2, Diap3, Chtf18, Fbxo5, Kifc1, Chaf1b, Ndc80, Kntc1, Birc5, Abcc…
regulation of cell cycle	72 of 278 genes	829 of 24199 genes, 3.4%	2.41e-39	0	Nek2, Bub1b, Tacc3, Kif20b, Cdt1, Hmga2, Kif14, E2f7, Dtl, Gsg2, Foxm1, Dbf4, Clspn, Plk4, Nusap1, Espl1, Cenpe, Ccnf, Mastl, Recql4, Fanci, Gmnn, Btc, Psrc1, Ccna2, Spag5, Kif11, Aspm, Kif23, Ccne2, Sgol2, Fbxo5, Kifc1, Kntc1, Birc5, Id3, Stil, Ticrr, Tpx2, 2810417H13Rik, Cenpf, Ttk, Top2a, Cdc20, Map2k6, Knstrn, Ube2c, Cdkn3, Gen1, Ccnd1, Zwilch, Bora, Lmnb1, Ccnb1, Gas2l3, 4632434I11Rik, Pttg1…

## Sheet: Tubes(Day7)_Myoblasts
Top10% upregulated
Gene Ontology term	Cluster frequency	Genome frequency	Corrected P-value	FDR	Genes annotated to the term
muscle contraction	44 of 293 genes	251 of 24199 genes, 1.0%	1.12e-34	0	Actn3, Myl6b, Actn2, Atp2a1, Myh3, Gja5, Csrp3, Atp1a2, Adora1, Casq2, Tnnc2, Pgam2, Tnnc1, Ttn, Myom1, Myom2, Lmod2, Myh14, Lmod3, Tnnt1, Myh4, Trim63, Cav3, Cacna1s, Myh1, Myh7, Myh8, Tnni3, Actc1, Casq1, Tmod1, Chrng, Tnni1, Hrc, Myl4, Tnnt3, Tnnt2, Mybpc1, Myl1, Ryr1, Tnni2, Tcap, Tpm2, Myh2
muscle system process	48 of 293 genes	323 of 24199 genes, 1.3%	1.37e-34	0	Actn3, Mef2c, Myl6b, Actn2, Atp2a1, Trim72, Myh3, Gja5, Csrp3, Atp1a2, Adora1, Casq2, Tnnc2, Pgam2, Tnnc1, Ttn, Myom1, Myom2, Lmod2, Myog, Myh14, Lmod3, Tnnt1, Myh4, Trim63, Cav3, Cacna1s, Myh1, Myh7, Myh8, Tnni3, Actc1, Tmod1, Casq1, Chrng, Tnni1, Hrc, Srl, Myl4, Tnnt3, Tnnt2, Mybpc1, Myl1, Ryr1, Tnni2, Tcap, Tpm2, Myh2
muscle structure development	55 of 293 genes	599 of 24199 genes, 2.5%	6.54e-29	0	Actn3, Mef2c, Myl6b, Actn2, Mylpf, Trim72, Cyp26b1, Acta1, Srpk3, Capn3, Sort1, Csrp3, Vamp5, Ppapdc3, Casq2, Murc, Xirp1, Tnnc1, Ttn, Casp1, Xirp2, Lmod2, Mypn, Myog, Myh14, Lmod3, Sgcg, Ldb3, Alpk3, Klhl31, Myo18b, Tmem8c, Usp2, Unc45b, Neb, Smyd1, Cav3, Ankrd23, Cacna1s, Myh7, Tnni3, Actc1, Popdc2, Tmod1, Casq1, Klhl40, Tnni1, Lif, Tnnt2, Ryr1, Ankrd2, Hspb2, Tcap, Klhl41, Myf6
striated muscle cell differentiation	39 of 293 genes	261 of 24199 genes, 1.1%	1.25e-27	0	Actn3, Mef2c, Actn2, Trim72, Cyp26b1, Acta1, Capn3, Sort1, Csrp3, Ppapdc3, Casq2, Murc, Xirp1, Ttn, Casp1, Lmod2, Mypn, Myog, Lmod3, Ldb3, Alpk3, Myo18b, Tmem8c, Neb, Cav3, Smyd1, Ankrd23, Cacna1s, Actc1, Popdc2, Tmod1, Casq1, Klhl40, Tnnt2, Ryr1, Ankrd2, Klhl41, Myf6, Tcap
striated muscle contraction	30 of 293 genes	131 of 24199 genes, 0.5%	1.76e-26	0	Actn3, Cav3, Atp2a1, Cacna1s, Myh8, Myh7, Tnni3, Myh3, Actc1, Gja5, Csrp3, Atp1a2, Adora1, Casq1, Casq2, Tnnc2, Pgam2, Chrng, Tnnc1, Ttn, Tnni1, Hrc, Myl4, Tnnt3, Tnnt2, Myl1, Tnni2, Myh14, Tcap, Tnnt1
striated muscle cell development	31 of 293 genes	150 of 24199 genes, 0.6%	5.87e-26	0	Myo18b, Actn3, Mef2c, Actn2, Neb, Cav3, Ankrd23, Cacna1s, Acta1, Actc1, Capn3, Popdc2, Csrp3, Tmod1, Casq1, Casq2, Murc, Xirp1, Ttn, Klhl40, Lmod2, Tnnt2, Ryr1, Mypn, Myog, Lmod3, Ldb3, Tcap, Myf6, Klhl41, Alpk3
muscle cell development	32 of 293 genes	165 of 24199 genes, 0.7%	6.12e-26	0	Myo18b, Actn3, Mef2c, Actn2, Neb, Cav3, Ankrd23, Cacna1s, Acta1, Actc1, Capn3, Popdc2, Csrp3, Tmod1, Casq1, Casq2, Murc, Xirp1, Ttn, Klhl40, Lmod2, Tnnt2, Ryr1, Mypn, Myog, Lmod3, Sgcg, Ldb3, Tcap, Myf6, Klhl41, Alpk3
myofibril assembly	22 of 293 genes	52 of 24199 genes, 0.2%	1.32e-25	0	Mef2c, Actn2, Neb, Cav3, Ankrd23, Acta1, Actc1, Capn3, Csrp3, Tmod1, Casq1, Casq2, Murc, Xirp1, Ttn, Lmod2, Tnnt2, Lmod3, Mypn, Ldb3, Tcap, Klhl41
muscle cell differentiation	40 of 293 genes	375 of 24199 genes, 1.5%	1.21e-22	0	Actn3, Mef2c, Actn2, Trim72, Cyp26b1, Acta1, Capn3, Sort1, Csrp3, Ppapdc3, Casq2, Murc, Xirp1, Ttn, Casp1, Lmod2, Mypn, Myog, Lmod3, Sgcg, Ldb3, Alpk3, Myo18b, Tmem8c, Neb, Cav3, Smyd1, Ankrd23, Cacna1s, Actc1, Popdc2, Tmod1, Casq1, Klhl40, Tnnt2, Ryr1, Ankrd2, Tcap, Klhl41, Myf6
muscle tissue development	40 of 293 genes	401 of 24199 genes, 1.7%	1.56e-21	0	Actn3, Mef2c, Myl6b, Actn2, Mylpf, Cyp26b1, Acta1, Srpk3, Capn3, Gja5, Csrp3, Vamp5, Murc, Xirp1, Tnnc1, Ttn, Xirp2, Myog, Myh14, Sgcg, Alpk3, Klhl31, Myo18b, Usp2, Cav3, Smyd1, Cacna1s, Myh7, Tnni3, Actc1, Trp63, Popdc2, Klhl40, Tnni1, Tnnt2, Ryr1, Ankrd2, Klhl41, Myf6, Tcap
Bottom10% downregulated
Gene Ontology term	Cluster frequency	Genome frequency	Corrected P-value	FDR	Genes annotated to the term
cell cycle	114 of 315 genes	1429 of 24199 genes, 5.9%	4.91e-56	0	Nek2, Kif20a, Chek2, Bub1b, Reep4, Cks2, Tacc3, Kif20b, Nuf2, Cdt1, Hmga2, Kif14, E2f7, Mki67, Kif2c, Cdc25c, Foxm1, Dbf4, Iqgap3, Ska3, Cdca2, Espl1, Stk39, Cenpe, Ccnf, Mis18a, Kif18b, Anln, Recql4, Fanci, Gmnn, Mcm5, Kif22, Ccna2, Uhrf1, Spag5, Ercc6l, Kif11, Gas2, Aspm, Mnd1, Cdca3, Kif23, Sgol2, Met, Fbxo5, Kifc1, Chaf1b, Ndc80, Birc5, Id3, Stil, Cks1b, Ticrr, Tpx2, Cdca8, Incenp, Bcat1, Tub…
mitotic cell cycle process	81 of 315 genes	659 of 24199 genes, 2.7%	4.52e-52	0	Nek2, Kif20a, Chek2, Bub1b, Reep4, Kif20b, Nuf2, Hmga2, Kif14, E2f7, Kif2c, Cdc25c, Foxm1, Dbf4, Iqgap3, Ska3, Cdca2, Espl1, Cenpe, Ccnf, Mis18a, Kif18b, Anln, Fanci, Kif22, Ccna2, Spag5, Ercc6l, Kif11, Aspm, Cdca3, Kif23, Met, Fbxo5, Ndc80, Birc5, Stil, Ticrr, Tpx2, Cdca8, Incenp, Bcat1, Tubb3, Mad2l1, Fam64a, Cenpf, Ncapd2, Ttk, Top2a, Cdc20, Knstrn, Ube2c, Spdl1, Mis18bp1, Kif18a, Ccnd1, Cenpa…
cell cycle process	96 of 315 genes	1041 of 24199 genes, 4.3%	2.01e-51	0	Nek2, Kif20a, Chek2, Bub1b, Reep4, Cks2, Tacc3, Kif20b, Nuf2, Cdt1, Hmga2, Kif14, E2f7, Mki67, Kif2c, Cdc25c, Foxm1, Dbf4, Iqgap3, Ska3, Cdca2, Espl1, Cenpe, Ccnf, Mis18a, Kif18b, Anln, Recql4, Fanci, Kif22, Ccna2, Spag5, Ercc6l, Kif11, Gas2, Aspm, Cdca3, Kif23, Sgol2, Met, Fbxo5, Kifc1, Ndc80, Birc5, Stil, Ticrr, Tpx2, Cdca8, Incenp, Bcat1, Tubb3, Mad2l1, Fam64a, Cenpf, Ncapd2, Ttk, Top2a, Cdc20…
mitotic cell cycle	83 of 315 genes	776 of 24199 genes, 3.2%	1.27e-48	0	Nek2, Kif20a, Chek2, Bub1b, Reep4, Kif20b, Nuf2, Hmga2, Kif14, E2f7, Kif2c, Cdc25c, Foxm1, Dbf4, Iqgap3, Ska3, Cdca2, Espl1, Stk39, Cenpe, Ccnf, Mis18a, Kif18b, Anln, Fanci, Kif22, Ccna2, Spag5, Ercc6l, Kif11, Aspm, Cdca3, Kif23, Met, Fbxo5, Ndc80, Birc5, Stil, Ticrr, Tpx2, Cdca8, Incenp, Bcat1, Tubb3, Mad2l1, Fam64a, Cenpf, Ncapd2, Ttk, Top2a, Cdc20, Map2k6, Knstrn, Ube2c, Spdl1, Mis18bp1, Kif18…
mitotic nuclear division	63 of 315 genes	396 of 24199 genes, 1.6%	1.91e-46	0	Nek2, Chek2, Bub1b, Ncapd2, Reep4, Kif20b, Nuf2, Cdc20, Knstrn, Hmga2, Ube2c, Kif14, Spdl1, Mis18bp1, Kif2c, Cdc25c, Kif18a, Ska3, Mybl2, Cdca2, Espl1, Cenpe, Ccnb1, Ccnf, Mis18a, Kif18b, Pttg1, Anln, Plk1, Kif4, Kif22, Fam83d, Eps8, Ccna2, Spag5, Ercc6l, Cdk1, Aspm, Kif11, Cdca3, Ncaph, Kif23, Met, Ccnb2, Ska1, Rcc1, Cdc25b, Fbxo5, Ndc80, Birc5, Aurka, Ncapg, Stil, Casc5, Aurkb, Tpx2, Cdca8, Bub…
nuclear division	69 of 315 genes	513 of 24199 genes, 2.1%	3.15e-46	0	Nek2, Chek2, Bub1b, Reep4, Cks2, Kif20b, Nuf2, Hmga2, Kif14, Mki67, Kif2c, Cdc25c, Ska3, Cdca2, Espl1, Cenpe, Ccnf, Mis18a, Kif18b, Anln, Kif22, Ccna2, Spag5, Ercc6l, Aspm, Kif11, Cdca3, Kif23, Sgol2, Met, Fbxo5, Ndc80, Birc5, Stil, Tpx2, Cdca8, Incenp, Tubb3, Mad2l1, Fam64a, Ncapd2, Top2a, Cdc20, Knstrn, Ube2c, Mis18bp1, Spdl1, Trip13, Kif18a, Lfng, Mybl2, Ccnb1, Pttg1, Kif4, Plk1, Fam83d, Eps8,…
organelle fission	70 of 315 genes	555 of 24199 genes, 2.3%	4.97e-45	0	Nek2, Chek2, Bub1b, Reep4, Cks2, Kif20b, Nuf2, Hmga2, Kif14, Mki67, Kif2c, Cdc25c, Ska3, Cdca2, Espl1, Cenpe, Ccnf, Mis18a, Kif18b, Anln, Kif22, Ccna2, Spag5, Ercc6l, Aspm, Kif11, Cdca3, Kif23, Sgol2, Met, Fbxo5, Ndc80, Birc5, Stil, Tpx2, Cdca8, Incenp, Tubb3, Mad2l1, Fam64a, Ncapd2, Top2a, Cdc20, Knstrn, Ube2c, Mis18bp1, Spdl1, Trip13, Kif18a, Lfng, Mybl2, Ccnb1, Pttg1, Kif4, Plk1, Fam83d, Eps8,…
cell division	69 of 315 genes	630 of 24199 genes, 2.6%	3.41e-40	0	Nek2, Kif20a, Chek2, Bub1b, Reep4, Cks2, Kif20b, Nuf2, Hmga2, Kif14, E2f7, Kif2c, Cdc25c, Ska3, Cdca2, Espl1, Cenpe, Ccnf, Mis18a, Kif18b, Anln, Ccna2, Spag5, Ercc6l, Kif11, Aspm, Cdca3, Kif23, Sgol2, Met, Fbxo5, Ndc80, Birc5, Stil, Cks1b, Tpx2, Cdca8, Incenp, Mad2l1, Zfp36l2, Fam64a, Ncapd2, Top2a, Cdc20, Knstrn, Ube2c, Mis18bp1, Spdl1, Ccnd1, Lmnb1, Ccnb1, Pttg1, Prc1, Kif4, Plk1, Lig1, Fam83d,…
chromosome segregation	43 of 315 genes	260 of 24199 genes, 1.1%	2.44e-31	0	Nek2, Cenpf, Bub1b, Ncapd2, Ttk, Nuf2, Top2a, Knstrn, Ube2c, Kif14, Spdl1, Kif2c, Trip13, Kif18a, Ska3, Cdca2, Espl1, Ccnb1, Cenpe, Mis18a, Kif18b, Pttg1, Recql4, Plk1, Fam83d, Kif22, Spag5, Kif11, Ncaph, Sgol2, Rcc1, Ska1, Ect2, Birc5, Ndc80, Ncapg, Stil, Casc5, Cdca8, Bub1, Incenp, Mad2l1, Racgap1
regulation of cell cycle	63 of 315 genes	829 of 24199 genes, 3.4%	5.33e-27	0	Nek2, Chek2, Cenpf, Bub1b, Ttk, Tacc3, Kif20b, Cdt1, Top2a, Map2k6, Cdc20, Knstrn, Hmga2, Ube2c, Kif14, E2f7, Foxm1, Dbf4, Ccnd1, Lmnb1, Espl1, Stk39, Cenpe, Ccnb1, Ccnf, Gas2l3, Pttg1, Recql4, Fignl1, Fanci, Fosl1, Gmnn, Plk1, Fam83d, Ccna2, Spag5, Cdk1, Kif11, Aspm, Gas2, Kif23, Sgol2, Met, Tfap4, Rcc1, Cdc25b, Ect2, Fbxo5, Kifc1, Birc5, Aurka, Orc1, Id3, Stil, Ticrr, Aurkb, Tpx2, Bub1, Bcat1, …

## Sheet: Tubes(Day7)_Tubes(Day3)
Top10% upregulated
Gene Ontology term	Cluster frequency	Genome frequency	Corrected P-value	FDR	Genes annotated to the term
platelet-derived growth factor production	3 of 105 genes	9.87e-05	0	0	Ndrg2, Ptgs2, Serpinb7
regulation of platelet-derived growth factor production	3 of 105 genes	9.87e-05	0	0	Ndrg2, Ptgs2, Serpinb7
regulation of response to stimulus	32 of 105 genes	0.00372	0	0	Bnip3, Ptgs2, Lrtm1, Mlip, Plaur, Il13ra2, Gfra2, Cck, Kng2, Cd24a, Egf, Casp1, Grb14, Fez1, Nr1h3, Ifit1, Cxcl14, Agrp, Mal, Irf7, Rad51ap1, Zbp1, Ngf, Egfl7, Ndrg2, Gpr37, Ereg, Rgs12, Zap70, Gdf15, Cxcl1, Nckap1l
response to cytokine	12 of 105 genes	0.00547	0	0	Cd24a, Ptgs2, Irf7, Lrtm1, Ereg, Zbp1, Ifit1, Ifit3, Cxcl1, 4632434I11Rik, Pde1b, Isg15
response to type I interferon	4 of 105 genes	0.00676	0	0	Ifit1, Irf7, Zbp1, Isg15
negative regulation of biological process	38 of 105 genes	0.01637	0.0033	0.02	Bnip3, Ptgs2, Lrtm1, Mlip, Ptx3, Areg, Plaur, Il13ra2, Gfra2, Cck, Kng2, Cd24a, Egf, Mapt, Grb14, Fez1, Serpinb7, Nr1h3, 4632434I11Rik, Cxcl14, Fetub, Hist1h4h, Psrc1, Ngf, Egfl7, Ndrg2, Isg15, Gpr37, Trdn, Hist1h1e, Ereg, Hist1h4i, Rgs12, Nckap1l, Cda, Myf6, Sh2d4a, Mrvi1
muscle system process	9 of 105 genes	0.01653	0.0029	0.02	Synm, Fxyd1, Myh14, Mybpc2, Ptgs2, Scn3b, Mlip, Myh2, Mrvi1
muscle contraction	8 of 105 genes	0.0185	0.0025	0.02	Synm, Fxyd1, Myh14, Mybpc2, Ptgs2, Scn3b, Myh2, Mrvi1
regulation of multicellular organismal process	27 of 105 genes	0.02051	0.0022	0.02	Hist1h4h, Fxyd1, Ptgs2, Irf7, Lrtm1, Mlip, Areg, Ngf, Ndrg2, Cck, Isg15, Kng2, Cd24a, Egf, Casp1, Scn3b, Ereg, Hist1h4i, Mapt, Fez1, Zap70, Serpinb7, Nr1h3, Nckap1l, Cxcl1, Myf6, Mrvi1
positive regulation of platelet-derived growth factor production	2 of 105 genes	0.0232	0.008	0.08	Ptgs2, Serpinb7
Bottom10% downregulated
Gene Ontology term	Cluster frequency	Genome frequency	Corrected P-value	FDR	Genes annotated to the term
developmental process	59 of 109 genes	5585 of 24199 genes, 23.1%	3.01e-09	0	Rapgef3, Myl6b, Pdgfrb, Upk1b, Col13a1, Stc2, Lrrc17, Foxo1, Col1a1, Tnfrsf25, Egr3, Ramp2, Trib3, Slc1a3, Vav3, Igfbp3, Sox8, Pi16, Nav1, Col8a2, Bhlhe41, Irs1, Il2rg, Cplx2, Heyl, Col6a1, Nov, Fmnl3, Rab38, Twist2, Mfsd2a, Ins2, Mmp2, Cmklr1, Fam20a, Igf1, Gfra1, Mest, Slc7a5, Pcsk9, Arhgap22, Hopx, Slc40a1, Plxdc1, Clcnka, Postn, Lef1, Cd34, Nrep, Nr2f1, Cdc42ep5, Cdc42ep1, Sema4c, Lifr, Sprr2…
single-organism developmental process	58 of 109 genes	5538 of 24199 genes, 22.9%	8.21e-09	0	Rapgef3, Myl6b, Pdgfrb, Upk1b, Col13a1, Stc2, Lrrc17, Foxo1, Col1a1, Tnfrsf25, Egr3, Ramp2, Trib3, Slc1a3, Vav3, Igfbp3, Sox8, Pi16, Nav1, Col8a2, Bhlhe41, Irs1, Il2rg, Cplx2, Heyl, Col6a1, Nov, Fmnl3, Rab38, Twist2, Ins2, Mfsd2a, Mmp2, Cmklr1, Fam20a, Igf1, Gfra1, Slc7a5, Pcsk9, Arhgap22, Hopx, Slc40a1, Plxdc1, Clcnka, Postn, Lef1, Cd34, Nrep, Nr2f1, Cdc42ep5, Cdc42ep1, Sema4c, Lifr, Sprr2k, Dpy…
single-organism process	94 of 109 genes	13516 of 24199 genes, 55.9%	1.27e-08	0	Pck2, Akr1c14, Pdgfrb, Upk1b, Col13a1, Emilin1, Elovl6, Lrrc17, G0s2, Padi3, Ramp2, Vav3, Pi16, Fgf21, Rgs16, Fmo1, Irs1, Il2rg, Cplx2, Nov, Fmnl3, Rab38, Loxl1, Twist2, Mfsd2a, Ins2, Gpr153, Ttyh3, Igf1, Pcsk9, Psat1, Olfml2b, Hopx, Slc40a1, Plxdc1, Dhrs7c, Postn, Capn6, Bdkrb2, Cd34, Fam131b, Nrep, Cdc42ep5, Cdc42ep1, Spon2, Lifr, Sprr2k, Insig1, Dpysl3, Mex3b, Cdkn1c, Sec16b, Cilp, Rapgef3, My…
cellular developmental process	47 of 109 genes	3978 of 24199 genes, 16.4%	5.98e-08	0	Rapgef3, Pdgfrb, Upk1b, Col13a1, Lrrc17, Foxo1, Col1a1, Egr3, Ramp2, Trib3, Slc1a3, Igfbp3, Sox8, Pi16, Nav1, Bhlhe41, Il2rg, Cplx2, Col6a1, Heyl, Nov, Fmnl3, Rab38, Twist2, Ins2, Mfsd2a, Cmklr1, Mmp2, Igf1, Gfra1, Slc7a5, Pcsk9, Arhgap22, Hopx, Postn, Lef1, Cd34, Cdc42ep5, Nr2f1, Nrep, Cdc42ep1, Sema4c, Lifr, Sprr2k, Dpysl3, Insig1, Cdkn1c
anatomical structure development	52 of 109 genes	4983 of 24199 genes, 20.6%	3.08e-07	0	Rapgef3, Myl6b, Pdgfrb, Upk1b, Lrrc17, Foxo1, Col1a1, Egr3, Ramp2, Slc1a3, Vav3, Igfbp3, Sox8, Pi16, Nav1, Col8a2, Bhlhe41, Irs1, Il2rg, Cplx2, Heyl, Nov, Fmnl3, Twist2, Ins2, Mfsd2a, Mmp2, Fam20a, Igf1, Gfra1, Mest, Slc7a5, Pcsk9, Arhgap22, Hopx, Slc40a1, Plxdc1, Clcnka, Postn, Lef1, Cd34, Nrep, Nr2f1, Cdc42ep5, Cdc42ep1, Sema4c, Lifr, Sprr2k, Dpysl3, Insig1, Lrig1, Cdkn1c
single-multicellular organism process	56 of 109 genes	5683 of 24199 genes, 23.5%	3.33e-07	0	Rapgef3, Myl6b, Pdgfrb, Col13a1, Stc2, Lrrc17, Foxo1, Col1a1, Tnfrsf25, Egr3, Ramp2, Slc1a3, Vav3, Sox8, Kcnmb4, Pi16, Nav1, Col8a2, Bhlhe41, Irs1, Il2rg, Cplx2, Heyl, Col6a1, Nov, Fmnl3, Twist2, Ins2, Plekhg5, Cmklr1, Mmp2, Fam20a, Igf1, Gfra1, Slc7a5, Scn7a, Pcsk9, Arhgap22, Hopx, Slc40a1, Plxdc1, Clcnka, Slc7a2, Postn, Lef1, Cd34, Nrep, Nr2f1, Spon2, Sema4c, Lifr, Sprr2k, Dpysl3, Insig1, Lrig1…
cell differentiation	44 of 109 genes	3720 of 24199 genes, 15.4%	3.54e-07	0	Rapgef3, Pdgfrb, Upk1b, Col13a1, Lrrc17, Foxo1, Col1a1, Egr3, Ramp2, Trib3, Slc1a3, Igfbp3, Sox8, Pi16, Nav1, Bhlhe41, Il2rg, Cplx2, Col6a1, Heyl, Nov, Rab38, Twist2, Ins2, Mfsd2a, Cmklr1, Mmp2, Igf1, Gfra1, Slc7a5, Pcsk9, Arhgap22, Hopx, Lef1, Postn, Cd34, Nr2f1, Nrep, Sema4c, Lifr, Sprr2k, Dpysl3, Insig1, Cdkn1c
single-organism cellular process	85 of 109 genes	12115 of 24199 genes, 50.1%	2.46e-06	0	Pck2, Pdgfrb, Upk1b, Col13a1, Emilin1, Elovl6, Lrrc17, G0s2, Padi3, Ramp2, Vav3, Pi16, Fgf21, Rgs16, Fmo1, Irs1, Il2rg, Cplx2, Nov, Fmnl3, Rab38, Twist2, Mfsd2a, Ins2, Gpr153, Ttyh3, Igf1, Pcsk9, Psat1, Olfml2b, Hopx, Slc40a1, Dhrs7c, Postn, Capn6, Bdkrb2, Cd34, Fam131b, Nrep, Cdc42ep5, Cdc42ep1, Lifr, Sprr2k, Insig1, Dpysl3, Cdkn1c, Sec16b, Cilp, Rapgef3, Myl6b, Syt8, B3galt5, Stc2, Col1a1, Foxo…
regulation of developmental process	32 of 109 genes	2256 of 24199 genes, 9.3%	3.5e-06	0	Rapgef3, Pdgfrb, Stc2, Lrrc17, Foxo1, Col1a1, Egr3, Ramp2, Trib3, Igfbp3, Sox8, Pi16, Bhlhe41, Il2rg, Heyl, Nov, Fmnl3, Ins2, Twist2, Cmklr1, Igf1, Hopx, Lef1, Postn, Cd34, Cdc42ep5, Nr2f1, Nrep, Cdc42ep1, Sema4c, Insig1, Dpysl3
cell migration	22 of 109 genes	1145 of 24199 genes, 4.7%	9.66e-06	0	Nov, Rapgef3, Fmnl3, Plekhg5, Pdgfrb, Mmp2, Cmklr1, Igf1, Gfra1, Col1a1, Egr3, Postn, Lef1, Vav3, Igfbp3, Sox8, Cd34, Nr2f1, Sema4c, Nav1, Dpysl3, Irs1

## Sheet: Tubes(Day7)_Tubes(2.5)_Trapnell
Top 10%upregulated
Gene Ontology term	Cluster frequency	Genome frequency	Corrected P-value	FDR	Genes annotated to the term
positive regulation of biological process	5062 of 24198 genes, 20.9%	1.05e-05	0	0	Fxyd1, Scn1b, Pink1, Lpin1, Actn2, Card14, Emilin1, Vkorc1, Mvb12a, Slitrk1, Kcnma1, Ramp2, Rasl11a, Arx, Mst1, Rarres2, 4632428N05Rik, Dkk2, Dixdc1, Amigo1, Rap1gap, Tnfrsf19, Tap1, Ccl8, Bcl2l11, Abca1, Adamtsl4, Guca1a, Arhgef4, Sbk2, Per1, Lpl, Gas6, Atp1b2, Nog, Agap2, Htra1, Fgf13, Abcg1, Thra, Mdfi, Tenm4, Neu2, Tgfbr3, Cyp26b1, Wnt11, Oxtr, Nr4a1, Col8a1, Mylk2, Irs2, Efemp1, Nckipsd, Mrg…
regulation of multicellular organismal process	2644 of 24198 genes, 10.9%	3.23e-05	0	0	Thbd, Fxyd1, Scn1b, Fbxo31, Epor, Apod, Vkorc1, Agt, Camk2b, Slitrk1, Kcnma1, Cyr61, Ramp2, Arx, Mst1, Scara5, Ptger4, Smtnl1, Tbx1, 4632428N05Rik, Gfra4, Amigo1, Dixdc1, Gpam, Rap1gap, Brinp3, Apoe, Kank1, Bcl2l11, Enpp2, Inhbb, Ndrg2, Hopx, Ntn4, Colq, Per1, Gas6, Nog, Agap2, Spon2, Ctla2a, Fgf13, Mgp, Cma1, Lingo1, Thra, Acvr2b, Tenm4, Sema4g, Mlip, Tgfbr3, Cyp26b1, Wnt11, Oxtr, Ostn, Efemp1, …
small molecule metabolic process	1750 of 24198 genes, 7.2%	3.46e-05	0	0	Pink1, Lpin1, Apod, Hsd11b1, Vkorc1, Lpin3, Agt, Abca2, Ampd3, Pmm1, Kcnma1, Ramp2, Car9, Eno2, Cyp4f13, Shpk, Ptger4, Chpf, Pde1b, Gpam, Cyp2d22, Ugt1a6a, Pdk2, Apoe, Enpp2, Abca1, Guca1a, Mogat2, Pltp, Aldh1l1, Lpl, Lipe, Ero1lb, Cpt1a, Bckdha, Abcg1, Acad12, Acox2, Hsd3b7, Vipr2, Cyp26b1, Ostn, Irs2, Car2, Pcx, Pgam2, Thbs1, Dcn, Igfbp3, Mlycd, Pde1a, Entpd3, Ggt5, Alox5ap, Dcxr, Pdk4, Adck3, …
single-multicellular organism process	5695 of 24198 genes, 23.5%	0.00018	0	0	Thbd, Fgfrl1, Scn1b, Actn2, Apod, Hsd11b1, Vkorc1, Slitrk1, Kcnma1, Ramp2, Gabrg2, Arx, Mst1, Arvcf, Scara5, Rarres2, Dact2, 4632428N05Rik, Pde1b, Gfra4, Dkk2, Dixdc1, Amigo1, Lrfn3, Rap1gap, Tnfrsf19, Bcl2l11, Abca1, Ndrg2, Col24a1, Plxdc1, Ntn4, Ccdc64, Colq, Per1, Lpl, Gas6, Nog, Agap2, Htra1, Fgf13, Mgp, Leprel1, Mturn, Abcg1, Lingo1, Thra, Mdfi, Tenm4, Tgfbr3, Cyp26b1, Wnt11, Oxtr, Nr4a1, Co…
positive regulation of cellular process	4520 of 24198 genes, 18.7%	0.00021	0	0	Fxyd1, Scn1b, Pink1, Lpin1, Actn2, Card14, Emilin1, Mvb12a, Slitrk1, Kcnma1, Ramp2, Rasl11a, Mst1, Rarres2, 4632428N05Rik, Dkk2, Dixdc1, Amigo1, Rap1gap, Tnfrsf19, Ccl8, Bcl2l11, Abca1, Adamtsl4, Guca1a, Sbk2, Per1, Lpl, Gas6, Atp1b2, Nog, Agap2, Htra1, Fgf13, Thra, Mdfi, Tenm4, Neu2, Tgfbr3, Cyp26b1, Wnt11, Oxtr, Nr4a1, Col8a1, Efemp1, Irs2, Nckipsd, Mrgpre, Thbs1, Kcnn3, Car2, Lgr6, Igfbp3, Nod…
muscle system process	328 of 24198 genes, 1.4%	0.00024	0	0	Fxyd1, Scn1b, Mybpc2, Actn2, Mlip, Kcnj2, Agt, Atp1a3, Oxtr, Tmod4, Mylk2, Kcnma1, Chrne, Cxcr4, Pgam2, Fbxo32, Stc1, Mybpc1, Myh14, Ptger4, Tcap, Lmcd1, Myh4
muscle contraction	253 of 24198 genes, 1.0%	0.00024	0	0	Fxyd1, Scn1b, Mybpc2, Actn2, Kcnj2, Agt, Atp1a3, Oxtr, Tmod4, Mylk2, Kcnma1, Chrne, Cxcr4, Pgam2, Stc1, Mybpc1, Myh14, Ptger4, Tcap, Myh4
positive regulation of developmental process	1250 of 24198 genes, 5.2%	0.00026	0	0	Thra, Scn1b, Pink1, Acvr2b, Tenm4, Fbxo31, Epor, Neu2, Cyp26b1, Agt, Oxtr, Camk2b, Slitrk1, Cyr61, Ramp2, Nckipsd, Thbs1, Car2, Dcn, Igfbp3, Arx, Mst1, Fez1, Ypel3, Lrrc24, Has2, Rarres2, Ptger4, Tbx1, Ptpn5, 4632428N05Rik, Amigo1, Dixdc1, Nfatc2, Gpam, Brinp3, Pacsin1, Apoe, Ccl8, Enpp2, Hopx, Cxcr4, Dact1, Gja1, Ache, Gas6, Lpl, Thbs2, Nog, Agap2, Myf6, Cma1
biological adhesion	1295 of 24198 genes, 5.4%	0.0008	0	0	Fgfrl1, Mybpc2, Actn2, Wisp2, Apod, Efs, Emilin1, Cyp26b1, Emb, Agt, Col6a2, Col8a1, Tenm2, Cyr61, Thbs1, Hapln4, Sspo, Arvcf, Rgmb, Kifc3, Has2, Ptger4, Emilin2, Dact2, 4632428N05Rik, Col6a1, Lgals3bp, Amigo1, Gpam, Lrfn3, Rap1gap, Bcam, Mmp2, Kank1, Bcl2l11, Cercam, Enpp2, Egfl7, Gbp6, Tmem8, Cxcr4, Atp1b2, Ache, Gas6, Gbp9, Col3a1, Thbs2, Tgm2, Col12a1, Spon2, Ctla2a, Cyfip2
regulation of developmental process	2270 of 24198 genes, 9.4%	0.00098	0	0	Scn1b, Pink1, Lpin1, Fbxo31, Epor, Wipf3, Agt, Camk2b, Slitrk1, Cyr61, Ramp2, Arx, Mst1, Rarres2, Ptger4, Tbx1, 4632428N05Rik, Amigo1, Dixdc1, Gpam, Rap1gap, Brinp3, Apoe, Ccl8, Kank1, Bcl2l11, Enpp2, Hopx, Ntn4, Colq, Lpl, Gas6, Nog, Agap2, Ctla2a, Fgf13, Mgp, Cma1, Abcg1, Lingo1, Thra, Acvr2b, Tenm4, Sema4g, Neu2, Tgfbr3, Cyp26b1, Wnt11, Oxtr, Ostn, Efemp1, Nckipsd, Thbs1, Car2, Dcn, Igfbp3, Fe…
Bottom10% downregulated
Gene Ontology term	Cluster frequency	Genome frequency	Corrected P-value	FDR	Genes annotated to the term
cell cycle	1434 of 24198 genes, 5.9%	1.93e-84	0	0	Nek2, Kif20a, Bub1b, Mcm3, Tacc3, Kif20b, Cenpn, Mki67, Kif2c, Foxm1, Dbf4, Nsl1, Nusap1, Cenpe, Ccnf, Kif18b, Anxa1, Sgol1, Cdc7, Gmnn, Mcm5, 6430706D22Rik, Aspm, Cdca3, Chtf18, Dscc1, Fbxo5, Rbbp8, Kifc1, Chaf1b, Ndc80, E2f2, Stil, Cks1b, Ticrr, Tpx2, Cenpj, Cdca8, Incenp, Cdkn1c, Ckap2, Rad51, H2afx, Top2a, Bex2, Cdc20, Mcm6, Hes1, Ube2c, Cdkn3, Nasp, Mis18bp1, Trip13, Spc25, Ccsap, Oip5, Zwil…
mitotic cell cycle process	659 of 24198 genes, 2.7%	2.28e-79	0	0	Nek2, Kif20a, Bub1b, Kif20b, Nuf2, Cenpn, Kif14, E2f7, Kif2c, Gsg2, Cdc25c, Foxm1, Dbf4, Clspn, Iqgap3, Nsl1, Ska3, Cdca2, Nusap1, Espl1, Cenpe, Ccnf, Mis18a, Kif18b, Mastl, Anln, Anxa1, Sgol1, Cdc7, Fanci, Kif22, Ccna2, Spag5, Ercc6l, Kif11, Aspm, Cdca3, Smc4, Kif23, Dscc1, Fbxo5, Rbbp8, Ndc80, Kntc1, Birc5, Stil, Ticrr, Tpx2, Cdca8, Cenpj, Incenp, Ckap2, Tubb3, Mad2l1, Fam64a, Cenpf, Cep55, Nca…
cell cycle process	1044 of 24198 genes, 4.3%	4.9e-79	0	0	Nek2, Kif20a, Bub1b, Cks2, Tacc3, Kif20b, Nuf2, Cenpn, Kif14, E2f7, Mki67, Kif2c, Gsg2, Cdc25c, Foxm1, Fancd2, Dbf4, Clspn, Iqgap3, Nsl1, Ska3, Cdca2, Plk4, Nusap1, Espl1, Cenpe, Ccnf, Mis18a, Kif18b, Mastl, Anln, Thoc1, Recql4, Anxa1, Sgol1, Cdc7, Fanci, Kif22, Ccna2, Spag5, Ercc6l, Kif11, Aspm, Cdca3, Smc4, Kif23, Sgol2, Chtf18, Dscc1, Fbxo5, Rbbp8, Kifc1, Ndc80, Kntc1, Birc5, Stil, Ticrr, Tpx2…
mitotic cell cycle	777 of 24198 genes, 3.2%	5.39e-74	0	0	Nek2, Kif20a, Bub1b, Kif20b, Nuf2, Cenpn, Kif14, E2f7, Kif2c, Gsg2, Cdc25c, Foxm1, Dbf4, Clspn, Iqgap3, Nsl1, Ska3, Cdca2, Nusap1, Espl1, Cenpe, Ccnf, Mis18a, Kif18b, Mastl, Anln, Anxa1, Sgol1, Cdc7, Fanci, Kif22, Ccna2, Spag5, Ercc6l, Kif11, Aspm, Cdca3, Smc4, Kif23, Dscc1, Fbxo5, Rbbp8, Ndc80, Kntc1, Birc5, Stil, Ticrr, Tpx2, Cdca8, Cenpj, Incenp, Cdkn1c, Ckap2, Tubb3, Mad2l1, Fam64a, Cenpf, Ce…
nuclear division	514 of 24198 genes, 2.1%	8.02e-70	0	0	Nek2, Bub1b, Cks2, Kif20b, Nuf2, Cenpn, Kif14, Mki67, Kif2c, Gsg2, Cdc25c, Fancd2, Nsl1, Ska3, Cdca2, Nusap1, Espl1, Cenpe, Ccnf, Mis18a, Kif18b, Mastl, Anln, Sgol1, Kif22, Ccna2, Spag5, Ercc6l, Kif11, Aspm, Cdca3, Smc4, Kif23, Sgol2, Chtf18, Dscc1, Fbxo5, Rbbp8, Ndc80, Kntc1, Birc5, Stil, Tpx2, Cdca8, Incenp, Tubb3, Mad2l1, Fam64a, Cep55, Ncapd2, Rad51, Top2a, Cdc20, Ranbp1, Knstrn, Ube2c, Spdl1…
mitotic nuclear division	395 of 24198 genes, 1.6%	3.06e-68	0	0	Nek2, Bub1b, Kif20b, Nuf2, Cenpn, Kif14, Kif2c, Gsg2, Cdc25c, Nsl1, Ska3, Cdca2, Nusap1, Espl1, Cenpe, Ccnf, Mis18a, Kif18b, Mastl, Anln, Sgol1, Kif22, Ccna2, Spag5, Ercc6l, Kif11, Aspm, Cdca3, Smc4, Kif23, Dscc1, Fbxo5, Rbbp8, Ndc80, Kntc1, Birc5, Stil, Tpx2, Cdca8, Incenp, Tubb3, Mad2l1, Fam64a, Cep55, Ncapd2, Cdc20, Ranbp1, Knstrn, Ube2c, Spdl1, Mis18bp1, Spc25, Ccsap, Kif18a, Oip5, Zwilch, Bo…
organelle fission	556 of 24198 genes, 2.3%	1.28e-66	0	0	Nek2, Bub1b, Cks2, Kif20b, Nuf2, Cenpn, Kif14, Mki67, Kif2c, Gsg2, Cdc25c, Fancd2, Nsl1, Ska3, Cdca2, Nusap1, Espl1, Cenpe, Ccnf, Mis18a, Kif18b, Mastl, Anln, Sgol1, Kif22, Ccna2, Spag5, Ercc6l, Kif11, Aspm, Cdca3, Smc4, Kif23, Sgol2, Chtf18, Dscc1, Fbxo5, Rbbp8, Ndc80, Kntc1, Birc5, Stil, Tpx2, Cdca8, Incenp, Tubb3, Mad2l1, Fam64a, Cep55, Ncapd2, Rad51, Top2a, Cdc20, Ranbp1, Knstrn, Ube2c, Spdl1…
cell division	631 of 24198 genes, 2.6%	7.47e-57	0	0	Nek2, Kif20a, Bub1b, Cks2, Kif20b, Nuf2, Kif14, E2f7, Kif2c, Cdc25c, Nsl1, Ska3, Cdca2, Nusap1, Espl1, Cenpe, Ccnf, Mis18a, Kif18b, Mastl, Anln, Sgol1, Cdc7, Ccna2, Spag5, Ercc6l, Kif11, Aspm, Cdca3, Smc4, Kif23, Sgol2, Fbxo5, Rbbp8, Ndc80, Kntc1, Birc5, Stil, Cks1b, Tpx2, Cdca8, Incenp, Ckap2, Mad2l1, Fam64a, Cep55, Ncapd2, Top2a, Cdc20, Ranbp1, Knstrn, Ube2c, Spdl1, Mis18bp1, Spc25, Ccsap, Oip5…
chromosome segregation	260 of 24198 genes, 1.1%	3.15e-50	0	0	Nek2, Cenpf, Bub1b, Ncapd2, Ttk, Nuf2, Cenpn, Top2a, Knstrn, Ube2c, Kif14, Spdl1, Kif2c, Gsg2, Trip13, Spc25, Kif18a, Fancd2, Nsl1, Ska3, Cdca2, Nusap1, Espl1, Ccnb1, Cenpe, Pinx1, Mis18a, Kif18b, Pttg1, Recql4, Sgol1, Cit, Plk1, 6430706D22Rik, Fam83d, Kif22, Spag5, Dsn1, Kif11, Smc4, Ncaph, Sgol2, Chtf18, Dscc1, Ect2, Ddx11, Ndc80, Birc5, Smc2, Ncapg, Stil, Cdc6, Cdca8, Bub1, Mtbp, Incenp, Racga…
nuclear chromosome segregation	193 of 24198 genes, 0.8%	1.71e-39	0	0	Nek2, Cenpf, Bub1b, Ncapd2, Nuf2, Top2a, Knstrn, Ube2c, Kif14, Spdl1, Kif2c, Gsg2, Trip13, Fancd2, Kif18a, Nusap1, Espl1, Ccnb1, Cenpe, Pinx1, Kif18b, Pttg1, Recql4, Sgol1, Cit, Plk1, Fam83d, Kif22, Spag5, Smc4, Ncaph, Sgol2, Dscc1, Ect2, Ddx11, Ndc80, Smc2, Ncapg, Stil, Cdc6, Cdca8, Bub1, Mtbp, Racgap1, Mad2l1, Cdca5
