# Supplementary material for: Linkages between changes in the 3D organization of the genome and transcription during myotube differentiation in vitro
Source: Skelet Muscle. 2017 Apr 5;7:5. doi: 10.1186/s13395-017-0122-1 (PMC5382473; doi:10.1186/s13395-017-0122-1)
Supplement: Supplementary file 9 — Coordinates of regions that switched from A to B compartment. (XLSX 1105 kb) [file 13395_2017_122_MOESM9_ESM.xlsx]

## Sheet: Blasts_arac_from_A_to_B
chromosomes	start	stop	Myoblasts	Myotubes	Myotubes AraC treated
chr1	9600000	10000000	3.10457	-1.8992	-7.14172
chr1	10000000	10400000	3.70341	1.02843	-4.66363
chr1	13200000	13600000	3.63141	1.1267	-1.9162
chr1	13600000	14000000	13.3324	-6.56559	-8.60961
chr1	14000000	14400000	20.777	-1.82523	-8.95858
chr1	14400000	14800000	15.6318	-10.5885	-12.6122
chr1	15600000	16000000	1.83415	-7.97004	-7.19572
chr1	37200000	37600000	0.609769	-8.81416	-5.0292
chr1	44000000	44400000	5.4985	8.54808	-0.484138
chr1	44400000	44800000	3.08821	-0.856058	-8.65134
chr1	44800000	45200000	15.8427	6.31174	-5.16969
chr1	45200000	45600000	17.1408	10.7036	-0.895116
chr1	52400000	52800000	0.402177	-7.0122	-7.31409
chr1	62400000	62800000	9.92478	1.08117	-1.67015
chr1	69200000	69600000	4.66778	3.04336	-5.64338
chr1	70400000	70800000	1.81859	-8.8272	-8.79633
chr1	70800000	71200000	9.88391	-1.80511	-5.10522
chr1	79200000	79600000	5.17649	-4.58936	-2.23922
chr1	79600000	80000000	1.58247	-5.72665	-6.56379
chr1	105600000	106000000	2.30313	-1.08602	-5.34213
chr1	119200000	119600000	2.95345	4.15433	-5.43668
chr1	119600000	120000000	15.4809	5.02685	-0.943113
chr1	120000000	120400000	2.37794	-6.79444	-9.85515
chr1	143600000	144000000	2.4166	6.1323	-0.792315
chr1	144400000	144800000	8.2423	5.85937	-0.878108
chr1	144800000	145200000	12.3341	4.19475	-1.24598
chr1	145200000	145600000	12.9012	3.13131	-1.68282
chr1	145600000	146000000	11.7361	4.38261	-3.37209
chr1	146000000	146400000	7.46796	2.6343	-4.73808
chr1	146400000	146800000	7.25903	7.18318	-1.46628
chr1	153600000	154000000	1.67861	-4.60068	-10.6241
chr1	160000000	160400000	3.58992	1.09461	-1.47378
chr1	166000000	166400000	5.53805	0.801714	-0.503626
chr1	168000000	168400000	9.07081	-5.99531	-8.89834
chr1	168400000	168800000	15.5087	-2.20392	-2.59488
chr1	168800000	169200000	5.63055	-8.01477	-7.57506
chr1	169200000	169600000	8.14491	-7.83847	-9.09034
chr1	169600000	170000000	16.4129	-3.37502	-6.99435
chr1	170000000	170400000	9.81187	-7.16822	-10.3635
chr1	170400000	170800000	5.16912	-5.02173	-8.21074
chr1	171200000	171600000	0.140224	-0.00722883	-6.41089
chr10	4000000	4400000	11.9714	-4.37707	-7.2333
chr10	7200000	7600000	4.15924	1.40577	-4.87171
chr10	18400000	18800000	7.7801	-0.085698	-5.50872
chr10	18800000	19200000	11.147	0.408629	-5.34002
chr10	21200000	21600000	0.881275	-6.07368	-8.84523
chr10	23600000	24000000	0.993274	-8.80251	-9.24121
chr10	24000000	24400000	2.74505	-9.26816	-11.7377
chr10	107600000	108000000	1.8765	-0.729965	-4.52067
chr11	23200000	23600000	3.45809	2.32198	-1.08276
chr11	44000000	44400000	4.9908	-0.492883	-5.27185
chr12	8000000	8400000	14.5846	10.3183	-1.2455
chr12	10400000	10800000	8.11421	3.56862	-4.02499
chr12	15200000	15600000	7.11281	-2.31022	-6.04754
chr12	17600000	18000000	3.12897	-2.99841	-6.58327
chr12	30800000	31200000	5.85559	-5.33446	-9.66083
chr12	32000000	32400000	22.4894	2.80489	-6.20159
chr12	32400000	32800000	6.64882	-8.1077	-8.75613
chr12	32800000	33200000	18.0181	6.89387	-0.0909014
chr12	33200000	33600000	12.5031	2.98449	-4.09005
chr12	34000000	34400000	3.33345	-3.81884	-7.48906
chr12	34400000	34800000	5.87946	1.24092	-4.93538
chr12	102400000	102800000	2.96977	6.83514	-0.109894
chr12	116000000	116400000	0.166372	-1.2319	-7.05059
chr12	118400000	118800000	2.11377	-7.36811	-9.04286
chr12	118800000	119200000	0.385471	-6.25822	-7.81191
chr12	119200000	119600000	6.59525	3.84823	-4.32996
chr13	12400000	12800000	1.34922	-9.06602	-9.3312
chr13	12800000	13200000	16.6602	-8.37341	-10.045
chr13	13200000	13600000	19.0477	-0.68576	-6.94879
chr13	13600000	14000000	8.09687	-5.27008	-6.32773
chr13	15600000	16000000	5.94483	-1.04332	-6.74891
chr13	41200000	41600000	14.952	6.7959	-1.24302
chr13	41600000	42000000	11.1689	2.49773	-1.5
chr13	42000000	42400000	9.86564	-1.82567	-2.2104
chr13	42400000	42800000	8.24096	-4.864	-3.10797
chr13	42800000	43200000	5.02818	-8.04116	-6.73808
chr13	47200000	47600000	1.7435	-8.83223	-7.3644
chr13	53200000	53600000	5.56141	-6.77374	-5.63716
chr13	54000000	54400000	4.13274	-5.03555	-5.97395
chr13	56000000	56400000	1.15852	-8.8097	-10.2573
chr13	63600000	64000000	7.99288	-1.74242	-2.65524
chr13	90000000	90400000	7.28073	5.11537	-0.542694
chr13	95200000	95600000	6.24649	-2.81769	-1.38246
chr13	95600000	96000000	2.07397	-4.64749	-4.27933
chr13	108400000	108800000	8.77239	1.12448	-1.35814
chr14	7600000	8000000	9.07153	11.1431	-0.139206
chr14	33200000	33600000	6.23339	2.00059	-4.65136
chr14	52000000	52400000	11.9774	12.1349	-0.146696
chr14	65600000	66000000	4.59825	-3.98929	-4.03081
chr14	66800000	67200000	3.05596	-0.118411	-3.48884
chr14	67600000	68000000	15.7424	3.93498	-4.26384
chr14	70800000	71200000	1.12837	-4.88095	-2.77047
chr14	71200000	71600000	8.38017	-3.52271	-3.65634
chr14	86800000	87200000	10.376	3.00967	-1.14161
chr14	116800000	117200000	7.81138	7.8302	-2.80265
chr14	117200000	117600000	10.8882	5.78803	-0.0635918
chr15	10400000	10800000	6.97067	5.16491	-2.6088
chr15	11200000	11600000	4.77141	0.0699055	-0.817339
chr15	11600000	12000000	5.20895	-4.62862	-6.15352
chr15	22800000	23200000	5.98522	4.18283	-2.51255
chr15	23600000	24000000	8.37108	7.02129	-2.82904
chr15	24000000	24400000	3.78174	4.04818	-2.78464
chr15	25200000	25600000	9.41097	3.87574	-4.80376
chr15	26400000	26800000	12.005	5.27717	-2.08692
chr15	26800000	27200000	1.84481	-4.58291	-7.44381
chr15	32400000	32800000	7.05872	4.74665	-3.22797
chr15	40400000	40800000	4.99648	-5.27287	-8.11234
chr15	42400000	42800000	0.944953	0.88937	-2.76646
chr15	53200000	53600000	5.79269	5.54114	-5.07308
chr15	54800000	55200000	7.7572	6.72249	-2.25828
chr15	64400000	64800000	0.516491	0.450544	-1.9827
chr15	66800000	67200000	8.26381	8.01942	-3.37371
chr15	67200000	67600000	0.938971	-4.13502	-9.10755
chr15	86000000	86400000	0.178217	1.01319	-4.62492
chr15	90400000	90800000	1.94394	-5.08221	-10.1138
chr16	26000000	26400000	7.15419	0.327481	-5.19509
chr16	35200000	35600000	0.109137	-4.89763	-5.37662
chr16	35600000	36000000	0.86767	0.110995	-2.20812
chr16	42000000	42400000	0.822141	-0.150667	-3.80017
chr16	50400000	50800000	5.20344	1.39269	-2.98148
chr16	52000000	52400000	1.39154	-1.07131	-3.17593
chr16	55200000	55600000	1.33949	-2.24484	-0.623642
chr16	57600000	58000000	1.87449	1.17927	-3.36348
chr16	58000000	58400000	0.150273	-4.776	-8.50705
chr16	77600000	78000000	9.53054	2.79387	-1.34684
chr16	79600000	80000000	2.58661	-5.24243	-4.74778
chr16	80000000	80400000	3.26995	-2.85741	-4.58937
chr16	80400000	80800000	4.21043	-2.47304	-3.73252
chr17	36000000	36400000	3.57535	1.85711	-1.66552
chr17	66400000	66800000	5.62075	0.931306	-0.263235
chr17	72800000	73200000	9.66652	6.83066	-2.36681
chr17	75200000	75600000	4.22709	3.61247	-0.724262
chr18	8000000	8400000	0.755999	-3.00673	-3.54707
chr18	12800000	13200000	3.85453	-3.2974	-7.70354
chr18	16400000	16800000	0.70255	-0.324531	-3.50339
chr18	22800000	23200000	1.17499	-5.72412	-7.78869
chr18	31200000	31600000	1.12886	-5.37733	-5.1587
chr18	38800000	39200000	8.85356	-1.15425	-0.111898
chr18	46400000	46800000	1.60221	3.74453	-0.272582
chr18	70400000	70800000	0.411538	2.86186	-3.95929
chr19	28400000	28800000	0.527003	-6.33822	-6.0053
chr19	28800000	29200000	2.51897	-2.1346	-1.59462
chr19	42000000	42400000	1.16563	-1.57883	-0.730985
chr19	58400000	58800000	4.48537	-1.59702	-3.27492
chr2	2800000	3200000	5.40528	-6.23504	-7.74626
chr2	3200000	3600000	16.0456	3.51265	-0.986974
chr2	8800000	9200000	11.1481	-2.0651	-5.97679
chr2	9200000	9600000	9.1394	-5.41557	-7.57808
chr2	9600000	10000000	10.7886	-1.54385	-5.50076
chr2	12400000	12800000	2.54531	-5.08217	-4.75428
chr2	12800000	13200000	2.35736	-4.9924	-2.39084
chr2	13200000	13600000	16.9377	7.54935	-0.722579
chr2	13600000	14000000	2.71391	-6.56854	-10.19
chr2	14000000	14400000	0.5596	-2.51653	-7.08518
chr2	18000000	18400000	6.42596	3.80867	-0.739223
chr2	18400000	18800000	2.66895	-1.41652	-3.6734
chr2	18800000	19200000	5.83019	3.49203	-0.589487
chr2	22800000	23200000	9.77888	5.22436	-5.02441
chr2	24000000	24400000	0.78492	-12.6791	-11.8722
chr2	24400000	24800000	12.2724	-5.89924	-8.93756
chr2	44400000	44800000	1.16086	0.585829	-3.41338
chr2	68800000	69200000	1.96657	1.87121	-1.66881
chr2	69200000	69600000	0.456716	-9.16116	-6.35584
chr2	84400000	84800000	10.3408	10.0795	-1.39226
chr2	90400000	90800000	3.89066	7.05292	-1.33286
chr2	102000000	102400000	1.70938	4.61346	-2.11818
chr2	102800000	103200000	11.7083	0.390885	-5.93153
chr2	103200000	103600000	1.73404	-8.78169	-10.8004
chr2	108400000	108800000	6.03433	2.18341	-3.05509
chr2	108800000	109200000	0.182401	-0.545708	-5.54284
chr2	109200000	109600000	3.45973	-0.0152113	-3.53921
chr2	109600000	110000000	0.797283	0.288613	-5.18156
chr2	115600000	116000000	7.43295	4.79768	-1.92449
chr2	125200000	125600000	5.91801	4.69384	-3.60734
chr2	152000000	152400000	5.56421	-2.83285	-4.96501
chr3	5200000	5600000	0.357129	3.67241	-1.4719
chr3	8000000	8400000	1.57356	-3.29446	-4.31281
chr3	8400000	8800000	5.64044	3.56349	-1.36357
chr3	9200000	9600000	13.4593	1.51782	-1.58722
chr3	9600000	10000000	4.10017	-7.1566	-8.74824
chr3	14800000	15200000	1.20559	8.52204	-1.62943
chr3	28400000	28800000	2.98223	-3.53975	-0.298866
chr3	30400000	30800000	10.121	3.63497	-4.36056
chr3	32400000	32800000	1.86247	-3.35631	-7.38358
chr3	36000000	36400000	8.55352	2.77295	-3.52806
chr3	40400000	40800000	3.41026	1.34839	-4.13695
chr3	68400000	68800000	11.637	10.1659	-3.0936
chr3	79600000	80000000	4.27621	2.95938	-3.39629
chr3	81600000	82000000	2.20033	2.97739	-6.69978
chr3	106400000	106800000	0.661969	-4.44407	-7.10609
chr3	106800000	107200000	11.4877	-3.68753	-7.07704
chr3	115600000	116000000	11.304	5.74147	-4.96837
chr3	116000000	116400000	23.7561	11.8866	-1.06729
chr3	116800000	117200000	8.03314	7.33847	-2.57942
chr3	124800000	125200000	1.62229	-2.21336	-0.663708
chr3	136800000	137200000	8.32192	7.24601	-4.1052
chr3	137200000	137600000	5.01925	2.68023	-1.85678
chr3	137600000	138000000	6.78072	4.75625	-0.523855
chr3	138800000	139200000	2.10745	1.76399	-3.69593
chr3	142000000	142400000	1.07915	-0.969742	-7.85221
chr3	142400000	142800000	1.56951	-1.82628	-8.29205
chr3	146800000	147200000	3.90525	3.06269	-0.277223
chr3	148000000	148400000	3.21117	-0.668303	-2.12588
chr3	148400000	148800000	4.92652	2.96593	-1.90796
chr3	151200000	151600000	2.38695	1.42737	-3.44047
chr3	151600000	152000000	0.197305	-2.4992	-2.43321
chr3	155600000	156000000	3.46107	-2.80904	-5.02603
chr4	3600000	4000000	1.15635	-1.04021	-7.21925
chr4	8000000	8400000	0.0958991	-7.89072	-9.66633
chr4	14800000	15200000	3.03657	4.91388	-0.0320137
chr4	16000000	16400000	1.2822	0.173782	-1.4118
chr4	16400000	16800000	0.741454	-1.09074	-4.7534
chr4	16800000	17200000	0.225548	-3.74061	-6.19073
chr4	32000000	32400000	14.2625	5.34257	-5.25156
chr4	32800000	33200000	5.91259	-2.01803	-0.934232
chr4	59600000	60000000	0.710007	8.34217	-0.943253
chr4	62400000	62800000	10.7237	7.78819	-3.45435
chr4	63200000	63600000	7.93698	4.01088	-1.82193
chr4	64800000	65200000	4.71963	2.99986	-3.0915
chr4	76000000	76400000	2.0677	5.03314	-1.23577
chr4	81200000	81600000	2.17442	5.97927	-2.86275
chr4	88000000	88400000	5.64068	1.31534	-2.85721
chr4	88400000	88800000	4.82518	-4.52326	-9.7878
chr4	88800000	89200000	15.0539	4.69517	-3.83479
chr4	99600000	100000000	0.643478	1.4471	-5.35183
chr4	126800000	127200000	1.86558	2.91172	-1.54998
chr5	16400000	16800000	16.3397	11.96	-0.00138802
chr5	16800000	17200000	1.54336	-3.67103	-5.61532
chr5	21600000	22000000	3.19887	-1.53703	-3.0194
chr5	29200000	29600000	4.62263	0.705344	-4.31185
chr5	37200000	37600000	9.36844	-3.88139	-3.8435
chr5	37600000	38000000	11.2235	-2.16213	-5.93564
chr5	38000000	38400000	16.9318	5.81425	-4.20909
chr5	76000000	76400000	16.1874	4.86689	-6.94375
chr5	76400000	76800000	20.6252	5.20106	-3.98834
chr5	90400000	90800000	4.6376	-4.76777	-12.9038
chr5	90800000	91200000	18.9525	4.60198	-2.42341
chr5	91200000	91600000	4.20584	-9.04356	-9.75278
chr5	97200000	97600000	15.1498	3.85758	-4.84818
chr5	98000000	98400000	8.72971	-2.58017	-9.02916
chr5	100400000	100800000	3.1854	0.168628	-6.88134
chr5	107200000	107600000	2.96963	2.07314	-2.66336
chr6	4000000	4400000	6.84125	-1.52775	-5.04373
chr6	4800000	5200000	5.91815	-9.45939	-9.23763
chr6	5200000	5600000	16.3214	0.457823	-5.40793
chr6	5600000	6000000	7.4827	-7.27383	-8.38827
chr6	6400000	6800000	2.46431	-6.01987	-10.0752
chr6	8000000	8400000	1.48308	1.34823	-1.32828
chr6	8400000	8800000	5.36528	8.4142	-0.623559
chr6	16800000	17200000	10.3046	4.99856	-2.20402
chr6	37200000	37600000	9.9441	2.54948	-0.198508
chr6	39600000	40000000	11.0922	1.50492	-4.95382
chr6	40400000	40800000	6.35577	-5.16461	-9.15573
chr6	40800000	41200000	1.94163	-4.23627	-8.6617
chr6	42400000	42800000	4.42836	5.03394	-7.45572
chr6	48000000	48400000	4.23257	-2.88473	-6.04103
chr6	49200000	49600000	3.76326	-9.32938	-8.40363
chr6	50800000	51200000	11.1758	-6.22668	-8.09611
chr6	66800000	67200000	0.112752	7.61354	-0.538862
chr6	94400000	94800000	2.60804	7.93411	-3.82217
chr6	98400000	98800000	5.00613	7.34867	-2.84344
chr6	116800000	117200000	8.10059	-5.3937	-2.81886
chr6	117600000	118000000	15.3251	0.836889	-0.207344
chr6	118000000	118400000	11.2231	-7.37761	-4.93809
chr6	118400000	118800000	3.33784	-10.999	-6.59996
chr6	136800000	137200000	3.71074	3.39208	-6.66757
chr6	137200000	137600000	5.76923	-1.85981	-8.54707
chr7	3200000	3600000	4.55972	0.276919	-1.81443
chr7	3600000	4000000	4.87945	1.35079	-2.04154
chr7	4000000	4400000	3.97097	-3.04284	-0.465276
chr7	5200000	5600000	1.24518	-6.37569	-5.67746
chr7	16800000	17200000	5.70608	10.4973	-0.106336
chr7	24000000	24400000	0.222151	-2.42215	-6.67816
chr7	25600000	26000000	1.95585	0.487642	-4.5491
chr7	34400000	34800000	10.819	-2.96243	-8.33509
chr7	34800000	35200000	19.0388	-0.943124	-9.05866
chr7	35200000	35600000	21.2048	-3.34215	-5.93053
chr7	35600000	36000000	5.72316	-1.95297	-4.35844
chr7	91600000	92000000	1.01595	-1.57233	-0.855426
chr7	114400000	114800000	3.11474	-2.90517	-8.18259
chr7	118400000	118800000	0.994878	1.08536	-2.33228
chr7	133600000	134000000	10.9482	2.52973	-0.96995
chr7	134400000	134800000	12.4661	-1.34554	-2.54265
chr7	134800000	135200000	13.5701	-0.0274493	-1.47393
chr7	135200000	135600000	4.88056	-2.02784	-3.97833
chr7	139200000	139600000	6.29989	1.86983	-2.83709
chr7	140000000	140400000	6.6487	-2.85572	-3.67105
chr7	140400000	140800000	9.22224	-3.78503	-2.60294
chr8	3200000	3600000	3.25502	2.3055	-1.95623
chr8	6800000	7200000	10.659	-0.00779079	-3.0145
chr8	7200000	7600000	6.95404	-2.2567	-0.0962994
chr8	8400000	8800000	4.57033	-0.155229	-1.49774
chr8	10400000	10800000	3.48961	-8.94477	-10.7563
chr8	10800000	11200000	16.909	4.94188	-2.14813
chr8	12000000	12400000	1.94875	-14.0703	-10.0821
chr8	12400000	12800000	13.9582	-5.29587	-3.35312
chr8	23200000	23600000	4.36058	-3.64493	-8.25403
chr8	24400000	24800000	11.7095	-0.150888	-5.43303
chr8	26400000	26800000	2.97535	2.73854	-0.789449
chr8	31600000	32000000	17.6253	11.4498	-0.368734
chr8	33200000	33600000	6.74921	0.100612	-5.01506
chr8	36000000	36400000	4.20914	1.6918	-4.93304
chr8	36400000	36800000	1.45221	-4.37581	-7.39616
chr8	36800000	37200000	3.88408	-2.16235	-7.84616
chr8	44000000	44400000	1.97317	-0.497192	-1.33929
chr8	46800000	47200000	6.79565	-1.64017	-2.03605
chr8	47600000	48000000	5.31942	1.18346	-7.09775
chr8	60400000	60800000	0.994871	-5.85404	-4.5477
chr8	68000000	68400000	14.9055	7.00447	-1.61821
chr8	78800000	79200000	6.14577	-0.142576	-8.01562
chr8	83200000	83600000	3.09981	1.07612	-3.77808
chr8	86000000	86400000	0.540874	-5.37186	-4.12707
chr8	86800000	87200000	1.84062	-3.8645	-5.00209
chr8	88000000	88400000	7.79717	4.98492	-3.6187
chr8	90800000	91200000	1.59361	5.81321	-2.55895
chr8	93600000	94000000	1.4302	2.14211	-4.4899
chr8	115600000	116000000	1.03375	1.43726	-3.5324
chr9	20400000	20800000	1.53016	5.37517	-4.90889
chr9	32800000	33200000	4.21337	-5.49039	-7.39821
chr9	33600000	34000000	2.91584	-5.36665	-8.95601
chr9	34000000	34400000	1.8055	-3.77187	-7.89661
chr9	34800000	35200000	3.62653	-1.18699	-7.27715
chr9	35200000	35600000	7.37958	8.60366	-3.58249
chr9	42000000	42400000	9.2353	-5.10585	-6.56716
chr9	42800000	43200000	8.30165	-7.50561	-7.33529
chr9	43200000	43600000	13.6458	-4.24774	-3.87496
chr9	45600000	46000000	3.19732	-3.58743	-3.56932
chr9	54400000	54800000	3.94765	-2.29029	-3.07931
chr9	75200000	75600000	3.82627	3.33886	-2.88291
chr9	88400000	88800000	1.79874	3.7575	-4.67537
chr9	94800000	95200000	2.24177	-1.00616	-3.83041
chr9	95200000	95600000	8.90988	2.05721	-3.07684
chr9	100400000	100800000	2.03323	-0.3188	-5.98417
chr9	100800000	101200000	2.54526	5.53324	-2.22067
chr9	102800000	103200000	6.86753	0.199663	-0.667255
chr9	106800000	107200000	9.32616	-3.74281	-0.408845
chrX	88800000	89200000	1.92538	-19.2511	-16.723
chrX	89600000	90000000	1.46791	-17.9558	-12.3964
chrX	90400000	90800000	2.66269	-19.9125	-15.1201
chrX	90800000	91200000	0.89586	-19.5412	-15.1055
chrX	92000000	92400000	1.08882	-15.7414	-10.575
chrX	92400000	92800000	4.34286	-4.52128	-9.63629
chrX	96400000	96800000	4.9403	-0.504156	-1.72221
chrX	96800000	97200000	1.41213	-2.78225	-4.97362
chrX	97200000	97600000	8.89806	0.219813	-3.59923
chrX	97600000	98000000	3.9046	-7.19637	-3.05573
chrX	106400000	106800000	10.9956	6.11861	-1.80915
chrX	107200000	107600000	11.4563	-6.91852	-5.0193
chrX	107600000	108000000	12.5306	-7.6781	-0.652491
chrX	108000000	108400000	10.7036	-10.4703	-8.79494
chrX	108400000	108800000	6.21714	2.39327	-4.90103
chrX	109200000	109600000	8.07981	-2.1693	-8.25668
chrX	109600000	110000000	7.64632	-10.7831	-8.5033
chrX	110000000	110400000	11.694	-18.1748	-11.4825
chrX	110400000	110800000	8.94796	-18.3612	-13.9263
chrX	110800000	111200000	6.92017	-16.4084	-14.0997
chrX	111200000	111600000	4.36337	-5.26365	-7.66307
chrX	111600000	112000000	11.695	-9.41457	-5.8128
chrX	112400000	112800000	9.74357	-12.4704	-5.42741
chrX	113200000	113600000	11.3684	-3.55356	-1.90368
chrX	113600000	114000000	9.39018	-11.8503	-5.2458
chrX	114000000	114400000	9.3992	-10.1814	-3.36828
chrX	114400000	114800000	7.62842	-13.7834	-10.6746
chrX	114800000	115200000	5.16959	-14.6293	-14.0336
chrX	115200000	115600000	4.45074	-17.7033	-13.0842
chrX	115600000	116000000	6.82842	-16.337	-11.7187
chrX	116000000	116400000	5.04619	-13.6714	-9.02802
chrX	116400000	116800000	9.66839	-13.5168	-8.64598
chrX	116800000	117200000	9.98973	-12.7278	-0.562954
chrX	117200000	117600000	10.5449	-8.23374	-6.59867
chrX	117600000	118000000	7.35097	-14.7536	-12.9225
chrX	118000000	118400000	9.0123	-15.6772	-9.1789
chrX	118400000	118800000	9.30461	-17.833	-7.41446
chrX	118800000	119200000	10.6477	-16.3048	-10.1408
chrX	119200000	119600000	11.5483	-13.6174	-8.04193
chrX	119600000	120000000	9.69652	-14.6973	-8.27324
chrX	120000000	120400000	8.73991	-13.4771	-12.4151
chrX	120400000	120800000	8.96868	-16.0383	-5.85652
chrX	120800000	121200000	8.96287	-14.9341	-9.58786
chrX	121200000	121600000	8.06836	-14.9048	-8.5737
chrX	121600000	122000000	9.6376	-11.5853	-9.20123
chrX	122000000	122400000	11.3491	-16.5858	-5.83819
chrX	122400000	122800000	9.58694	-14.1981	-7.18088
chrX	122800000	123200000	6.75859	-8.03446	-10.9488
chrX	126000000	126400000	10.0265	-11.4771	-4.8063
chrX	126400000	126800000	10.2638	-10.648	-9.49953
chrX	126800000	127200000	14.4224	-7.50589	-4.38288
chrX	127200000	127600000	10.6409	-11.667	-7.06504
chrX	127600000	128000000	8.74596	-16.3087	-5.72125
chrX	128000000	128400000	12.4773	-14.7126	-5.95112
chrX	128400000	128800000	16.0575	-14.7621	-8.12737
chrX	128800000	129200000	13.6913	-11.7904	-8.16082
chrX	129200000	129600000	12.0638	-5.5798	-1.90895
chrX	130800000	131200000	17.5816	-9.49522	-1.5003
chrX	131200000	131600000	16.6974	-8.75915	-7.37252
chrX	131600000	132000000	15.9183	-10.613	-4.34268
chrX	132000000	132400000	15.7577	-6.08876	-4.11539
chrX	132400000	132800000	17.4575	-8.43128	-5.00041
chrX	132800000	133200000	14.6253	-7.31461	-0.75041
chrX	138000000	138400000	19.4275	-5.33795	-2.29567
chrX	146000000	146400000	10.9113	-10.2252	-3.69234
chrX	146400000	146800000	11.548	-11.1604	-2.22377
chrX	147600000	148000000	10.2672	-1.75492	-3.77089
chrX	153600000	154000000	18.0804	1.30781	-0.475415
chrX	154000000	154400000	12.6599	-14.6737	-6.374
chrX	154400000	154800000	14.7123	-5.67935	-4.04941
chrX	154800000	155200000	15.6834	0.35458	-2.97527
chrX	155600000	156000000	17.6253	-0.0469078	-3.037
chrX	156000000	156400000	15.0666	-4.10067	-7.55261
chrX	156400000	156800000	15.3132	-2.69705	-2.27115
chrX	158000000	158400000	16.8778	-13.9258	-1.55663
chrX	158400000	158800000	16.5763	-7.22588	-1.47369
chrX	164800000	165200000	18.9009	2.11212	-1.17645
chrX	165200000	165600000	16.6633	-4.90382	-11.5129
chrX	165600000	166000000	15.2709	-7.29422	-11.4861
chrX	168000000	168400000	21.1367	4.12035	-1.32906

## Sheet: Blasts_arac_from_B_to_A
chromosomes	start	stop	Myoblasts	Myotubes	Myotubes AraC treated
chr1	16800000	17200000	-4.72288	6.5441	7.24979
chr1	38800000	39200000	-1.55071	-3.47835	0.0779319
chr1	63200000	63600000	-2.48934	-2.71137	9.71695
chr1	136800000	137200000	-15.8235	-7.0443	1.1944
chr1	137200000	137600000	-17.1762	-9.13056	0.221095
chr1	137600000	138000000	-12.7506	2.2527	5.69943
chr1	138000000	138400000	-0.271494	7.0092	6.16087
chr1	138800000	139200000	-0.940716	7.53532	7.01849
chr1	177200000	177600000	-6.34237	3.90602	2.26896
chr1	177600000	178000000	-5.63447	0.493792	1.98052
chr1	178000000	178400000	-0.589018	7.46206	8.139
chr1	178400000	178800000	-2.18518	8.97821	14.9222
chr1	185600000	186000000	-5.86119	3.63777	7.17216
chr1	192800000	193200000	-5.38411	7.63533	2.50602
chr10	44400000	44800000	-1.79519	10.081	8.45759
chr10	66800000	67200000	-0.718829	4.58749	0.327734
chr10	82000000	82400000	-8.37938	-8.64216	0.227316
chr10	82400000	82800000	-0.647355	2.65172	10.7132
chr10	83600000	84000000	-11.4854	7.34653	24.2811
chr10	84000000	84400000	-10.5309	13.2468	26.7477
chr10	119200000	119600000	-7.90151	-3.30161	7.12052
chr10	119600000	120000000	-2.62071	-8.26952	2.12161
chr11	29600000	30000000	-2.22711	5.36888	6.10687
chr11	30000000	30400000	-6.73997	3.2757	4.74033
chr11	30400000	30800000	-7.24859	3.81344	8.15498
chr11	30800000	31200000	-9.77397	5.96757	10.738
chr11	31200000	31600000	-13.4111	-1.93976	4.78063
chr11	31600000	32000000	-10.8012	-1.82016	4.53121
chr11	58800000	59200000	-1.69658	9.02944	9.11182
chr11	107200000	107600000	-2.55938	4.74641	14.881
chr11	107600000	108000000	-1.63227	2.12571	10.1098
chr11	108000000	108400000	-1.24893	2.51305	8.62324
chr11	108400000	108800000	-6.20938	-6.26165	0.728494
chr12	55600000	56000000	-0.133461	6.01666	1.46883
chr12	77600000	78000000	-9.68317	-8.6406	3.24256
chr12	78000000	78400000	-2.1761	-2.88776	9.96909
chr12	82400000	82800000	-11.8554	-6.83091	0.08757
chr12	87600000	88000000	-4.47815	4.23113	2.61885
chr12	88000000	88400000	-2.23948	4.33863	4.27968
chr12	90000000	90400000	-2.44245	-2.86396	4.94105
chr12	90400000	90800000	-4.73996	0.266999	2.50502
chr12	91200000	91600000	-3.67877	1.97924	3.9526
chr12	100800000	101200000	-4.63368	1.81952	2.98146
chr12	108800000	109200000	-2.62665	-2.20435	1.19555
chr13	92800000	93200000	-1.06179	6.66454	14.9211
chr13	100000000	100400000	-0.230832	0.211464	12.2889
chr13	111200000	111600000	-0.969612	0.398009	5.38207
chr13	114000000	114400000	-1.17205	11.025	11.1446
chr14	18400000	18800000	-4.15565	1.53618	1.82309
chr14	58800000	59200000	-6.50528	-0.75956	6.45951
chr14	60400000	60800000	-7.22107	-4.27933	0.940324
chr15	2800000	3200000	-9.23885	-6.62179	0.229909
chr15	3200000	3600000	-1.56218	7.41055	13.415
chr15	4000000	4400000	-9.19539	-7.91753	1.40524
chr15	4800000	5200000	-4.85323	-0.0230949	7.21849
chr15	61200000	61600000	-3.42139	5.27854	5.2117
chr15	63600000	64000000	-2.05235	1.67016	3.93162
chr15	82400000	82800000	-12.5345	-9.12412	1.86526
chr15	82800000	83200000	-3.47316	2.79909	8.99212
chr15	84000000	84400000	-7.76043	-8.96061	1.54666
chr15	84400000	84800000	-3.11868	-6.9097	4.89378
chr15	95600000	96000000	-6.05469	0.487839	0.96454
chr15	96000000	96400000	-9.54433	2.92413	8.08836
chr15	101600000	102000000	-1.18478	3.35118	15.2868
chr16	22400000	22800000	-2.8046	-5.54738	4.00437
chr16	45200000	45600000	-0.302245	10.3078	8.40731
chr16	96000000	96400000	-1.4061	1.18165	0.637656
chr17	5200000	5600000	-2.96307	2.4738	6.32708
chr17	9200000	9600000	-2.19576	-1.93669	1.16346
chr17	10400000	10800000	-6.73736	-2.96091	0.189967
chr17	12000000	12400000	-3.50443	-1.72505	0.96787
chr17	12800000	13200000	-1.79146	-2.93532	1.64405
chr17	16400000	16800000	-4.54243	0.0573678	3.2757
chr17	63200000	63600000	-1.66351	4.40924	1.54975
chr17	64800000	65200000	-10.6443	-3.94203	2.82878
chr17	65200000	65600000	-8.46083	0.302784	5.77352
chr17	81200000	81600000	-4.93665	-0.679378	0.443154
chr17	83200000	83600000	-1.18118	4.10062	4.38161
chr17	84800000	85200000	-9.24619	-4.22566	3.39097
chr17	86000000	86400000	-10.255	-6.12389	2.91311
chr17	86400000	86800000	-8.60379	-6.43676	3.13386
chr18	64000000	64400000	-0.342483	-5.94901	7.24385
chr18	78400000	78800000	-5.22264	7.11677	10.2714
chr18	78800000	79200000	-6.42116	6.05949	10.6126
chr18	79600000	80000000	-2.99492	7.91374	13.5424
chr18	80000000	80400000	-3.7134	12.1172	15.2078
chr19	24400000	24800000	-4.30067	-5.04825	0.148721
chr19	54000000	54400000	-5.95555	2.38071	7.65445
chr19	54400000	54800000	-4.15769	-0.597149	6.33872
chr19	54800000	55200000	-2.04372	4.63018	9.03387
chr2	48800000	49200000	-0.165423	5.03448	5.30844
chr2	49200000	49600000	-0.270358	7.2465	6.03405
chr2	52000000	52400000	-2.18835	8.74988	12.4212
chr2	52400000	52800000	-6.49791	2.54638	7.53899
chr2	74000000	74400000	-10.1714	-12.9509	0.790407
chr2	74400000	74800000	-5.79088	-8.07525	3.44213
chr2	74800000	75200000	-10.0019	-12.2364	0.667658
chr2	76000000	76400000	-3.02013	-3.00165	2.90082
chr2	76400000	76800000	-2.57674	10.1099	11.1136
chr2	77200000	77600000	-10.4518	0.265003	3.85831
chr2	112400000	112800000	-8.47092	1.78118	4.5485
chr2	112800000	113200000	-6.25317	6.8603	11.8452
chr2	116800000	117200000	-1.85363	7.15841	4.55459
chr2	129600000	130000000	-1.71613	-1.4846	14.6016
chr3	20800000	21200000	-10.7101	0.153579	6.32942
chr3	21200000	21600000	-4.4626	11.4284	8.88549
chr3	22000000	22400000	-5.33953	3.1375	0.846953
chr3	53600000	54000000	-6.50238	-1.87055	15.3091
chr3	54000000	54400000	-1.97348	7.19165	18.7491
chr3	55600000	56000000	-0.30145	-3.96335	2.26938
chr3	97200000	97600000	-3.81973	-4.33466	13.5889
chr3	98800000	99200000	-12.9748	-13.4892	0.708784
chr3	99200000	99600000	-5.23542	-1.57249	11.5643
chr3	99600000	100000000	-0.481764	-1.7106	11.3127
chr3	100000000	100400000	-8.37329	-8.39947	10.7924
chr3	100400000	100800000	-3.4124	-4.99553	14.0814
chr3	130000000	130400000	-6.31762	0.604613	20.8472
chr3	130400000	130800000	-5.45076	1.22155	20.8142
chr3	147200000	147600000	-2.46403	-0.873737	1.16309
chr4	33200000	33600000	-1.61054	2.4381	0.654543
chr4	109600000	110000000	-1.62867	5.68464	2.48968
chr4	151200000	151600000	-1.49445	1.0285	7.36939
chr5	52800000	53200000	-0.541554	2.19575	2.39887
chr5	92800000	93200000	-0.869164	6.12893	2.92598
chr5	96800000	97200000	-0.442433	1.21863	0.815988
chr5	104000000	104400000	-0.166397	5.82009	1.61208
chr5	112400000	112800000	-13.9291	-12.5981	0.955675
chr5	112800000	113200000	-12.5184	-8.12273	8.59936
chr5	118800000	119200000	-1.05811	1.75078	3.20282
chr5	119200000	119600000	-3.37448	-2.31772	5.23293
chr5	138000000	138400000	-4.87869	-1.58612	5.72134
chr5	150400000	150800000	-0.285398	6.6762	9.55872
chr6	31600000	32000000	-3.3379	-2.72076	17.259
chr6	32000000	32400000	-5.78515	-8.33142	15.2316
chr6	47200000	47600000	-2.9601	6.57637	0.401286
chr6	108400000	108800000	-0.437407	10.2647	1.24822
chr6	148400000	148800000	-1.18995	5.96954	26.7272
chr7	2800000	3200000	-2.59561	-0.364477	1.79875
chr7	72800000	73200000	-2.76693	12.6088	6.25852
chr7	90400000	90800000	-6.88945	4.50329	8.40763
chr7	90800000	91200000	-14.2728	-8.50502	1.4707
chr7	91200000	91600000	-9.37573	-3.04554	1.33433
chr7	92000000	92400000	-3.74039	-0.0355109	6.06457
chr7	96800000	97200000	-0.561186	1.95167	6.64557
chr7	142800000	143200000	-1.31765	7.31837	18.7007
chr8	48400000	48800000	-4.78441	7.44404	2.06955
chr8	61200000	61600000	-3.1018	16.6538	9.54209
chr8	61600000	62000000	-4.41217	12.7636	4.70726
chr8	72800000	73200000	-5.84208	5.99562	6.37537
chr8	91600000	92000000	-7.88487	2.7008	0.227061
chr8	92000000	92400000	-4.37719	5.4699	2.08944
chr8	107600000	108000000	-3.00922	2.63587	8.86873
chr8	108000000	108400000	-8.2093	-8.0734	3.06678
chr8	108400000	108800000	-0.536248	2.47111	7.46148
chr8	109200000	109600000	-1.89316	-2.1634	3.3825
chr8	116800000	117200000	-1.61878	1.52681	3.39009
chr8	118800000	119200000	-2.45098	4.58668	22.2576
chr8	126000000	126400000	-6.60541	-6.92903	9.62698
chr9	78800000	79200000	-3.21887	8.06056	5.72065
chr9	79600000	80000000	-7.05775	8.04448	4.44974
chr9	86000000	86400000	-2.14428	11.7156	7.99063
chr9	87600000	88000000	-1.58822	11.8409	2.19135
chr9	108800000	109200000	-0.659562	5.99002	1.95717
chr9	113600000	114000000	-5.7303	1.43271	3.9506
chr9	114000000	114400000	-5.31539	-4.21058	0.609448
chr9	114400000	114800000	-0.215974	1.60219	8.85677
chr9	114800000	115200000	-4.40676	-2.30946	9.60824
chr9	115200000	115600000	-10.2092	-7.1266	9.54677
chr9	115600000	116000000	-10.7622	-6.2507	12.5798
chr9	116000000	116400000	-0.625846	17.4281	20.3757
chr9	116400000	116800000	-3.86183	12.2334	17.5127
chr9	116800000	117200000	-2.02298	13.5093	19.408
chr9	117200000	117600000	-6.4988	0.392892	13.9632
chr9	117600000	118000000	-10.6444	-1.87705	12.751
chr9	118000000	118400000	-9.50589	-6.14136	12.4302
chr9	118400000	118800000	-9.40526	-4.42001	11.0185
chr9	118800000	119200000	-7.16528	3.00623	14.447
chr9	123600000	124000000	-1.44668	4.26917	3.88456
chrX	6400000	6800000	-19.5352	8.05721	5.67569
chrX	6800000	7200000	-23.5882	13.4711	8.06799
chrX	7200000	7600000	-22.4177	17.565	12.7513
chrX	7600000	8000000	-25.177	18.5857	9.98905
chrX	8000000	8400000	-22.4693	15.1017	11.2697
chrX	9200000	9600000	-23.5139	8.6119	7.0414
chrX	9600000	10000000	-23.0872	10.3486	9.72936
chrX	10000000	10400000	-21.6023	12.4535	13.5458
chrX	10400000	10800000	-23.6537	12.2005	14.6487
chrX	10800000	11200000	-24.3444	14.5054	11.7298
chrX	11200000	11600000	-25.6825	14.2406	12.4328
chrX	12400000	12800000	-24.7088	18.7051	11.8582
chrX	12800000	13200000	-21.1868	20.1468	12.9153
chrX	13200000	13600000	-20.7471	19.2877	14.3113
chrX	13600000	14000000	-19.3102	8.56082	8.01243
chrX	14000000	14400000	-21.8708	-1.6861	0.375192
chrX	16400000	16800000	-19.6005	4.9279	5.39305
chrX	16800000	17200000	-18.397	3.8903	11.8993
chrX	17200000	17600000	-18.9925	0.860007	4.25772
chrX	18800000	19200000	-16.1095	14.8026	9.26315
chrX	19200000	19600000	-15.203	9.38812	3.76468
chrX	19600000	20000000	-20.7534	2.54685	2.60412
chrX	20000000	20400000	-20.6041	5.60459	3.75899
chrX	20400000	20800000	-19.7795	14.6298	8.36503
chrX	20800000	21200000	-21.6963	10.6721	6.68128
chrX	23600000	24000000	-23.5218	-3.0609	2.27731
chrX	36000000	36400000	-20.791	12.5479	1.64278
chrX	36400000	36800000	-20.0958	14.1842	6.92533
chrX	36800000	37200000	-19.9871	16.592	10.9473
chrX	37200000	37600000	-19.4836	12.1261	9.73413
chrX	37600000	38000000	-21.7545	8.49563	10.7725
chrX	38000000	38400000	-21.9539	10.8943	10.716
chrX	38400000	38800000	-22.4938	13.2021	8.80125
chrX	41600000	42000000	-17.2752	0.476859	3.94465
chrX	42000000	42400000	-17.4869	9.25821	6.32962
chrX	42400000	42800000	-15.0606	-3.40867	1.95542
chrX	47600000	48000000	-16.9711	7.55474	7.31814
chrX	48000000	48400000	-18.4026	23.0008	18.6389
chrX	48400000	48800000	-15.2502	20.6217	13.665
chrX	48800000	49200000	-18.4972	13.5194	8.37851
chrX	49200000	49600000	-18.6714	2.86104	1.815
chrX	50400000	50800000	-16.1867	-0.020298	2.51343
chrX	50800000	51200000	-14.4606	15.9813	8.60498
chrX	51200000	51600000	-18.999	13.0023	9.34577
chrX	51600000	52000000	-18.1949	3.26414	2.21051
chrX	52000000	52400000	-18.3255	2.96701	6.365
chrX	52400000	52800000	-15.3163	1.44229	4.91283
chrX	52800000	53200000	-15.4075	22.5044	14.9177
chrX	53200000	53600000	-12.9387	20.2746	13.333
chrX	53600000	54000000	-14.7741	-2.53084	3.55131
chrX	56000000	56400000	-15.5469	-2.13093	2.52561
chrX	56400000	56800000	-15.0926	17.4508	15.2589
chrX	56800000	57200000	-13.3599	12.9838	9.4267
chrX	57200000	57600000	-13.539	13.5428	7.76406
chrX	57600000	58000000	-18.5574	1.02336	2.28664
chrX	58800000	59200000	-18.4691	-10.1619	0.172746
chrX	59200000	59600000	-15.2793	-2.7399	3.12506
chrX	68000000	68400000	-6.28403	7.02079	2.67897
chrX	68400000	68800000	-6.94522	6.76447	0.440299
chrX	70400000	70800000	-6.1985	5.14962	6.20795
chrX	70800000	71200000	-5.20972	6.80322	11.1495
chrX	71200000	71600000	-4.5434	20.6747	13.7472
chrX	71600000	72000000	-4.76257	19.0018	12.0039
chrX	72000000	72400000	-3.15702	15.3826	16.332
chrX	72400000	72800000	-2.84257	5.16627	8.13445
chrX	72800000	73200000	-3.77944	13.588	12.1508
chrX	73200000	73600000	-3.19916	20.5801	17.8489
chrX	73600000	74000000	-3.79825	25.5227	20.0619
chrX	74000000	74400000	-3.42518	26.7817	21.535
chrX	74400000	74800000	-3.6295	13.9667	7.26488
chrX	75200000	75600000	-0.214362	5.67107	0.224366
chrX	85600000	86000000	-4.14609	-0.93648	3.60486

## Sheet: Blasts_AraC_Stable_A
chromosomes	start	stop	Myoblasts	Myotubes(Day3)	Myotubes(Day7+AraC)
chr1	12000000	12400000	1.05509	-3.89317	2.73872
chr1	12400000	12800000	3.04787	-1.61682	2.27233
chr1	16000000	16400000	10.5001	3.26455	0.304515
chr1	16400000	16800000	8.18158	12.6147	11.5833
chr1	33600000	34000000	19.7242	15.4834	5.1489
chr1	34000000	34400000	28.3636	28.7688	24.8135
chr1	36000000	36400000	20.0718	19.7011	12.4335
chr1	36400000	36800000	31.7498	30.4639	26.3206
chr1	36800000	37200000	5.19615	-2.34805	2.50148
chr1	39200000	39600000	19.0593	17.4667	20.3132
chr1	39600000	40000000	36.4062	33.4235	29.1793
chr1	40000000	40400000	32.6374	26.2499	16.815
chr1	40400000	40800000	21.2084	12.4171	3.79557
chr1	43200000	43600000	20.3826	24.9716	21.4698
chr1	43600000	44000000	19.7743	25.6225	22.1435
chr1	53600000	54000000	16.4114	19.0407	21.4642
chr1	54000000	54400000	21.1764	24.5668	26.8665
chr1	54400000	54800000	22.6525	22.1793	26.4586
chr1	54800000	55200000	21.4074	23.4861	24.9373
chr1	55200000	55600000	6.57272	6.65381	9.82993
chr1	58000000	58400000	13.5347	7.58722	5.20693
chr1	58400000	58800000	34.5853	33.7215	34.2698
chr1	58800000	59200000	38.2555	36.8248	40.0577
chr1	59200000	59600000	40.563	38.6067	42.3791
chr1	59600000	60000000	39.123	38.0162	40.3531
chr1	60000000	60400000	35.51	35.8276	36.4179
chr1	60400000	60800000	32.1819	32.004	31.8602
chr1	60800000	61200000	11.6851	9.71233	5.11813
chr1	62800000	63200000	5.42752	0.871673	5.04477
chr1	63600000	64000000	15.1585	11.2881	18.7616
chr1	64000000	64400000	26.1033	20.5339	27.9222
chr1	64400000	64800000	31.4807	26.4271	26.7294
chr1	64800000	65200000	27.5493	21.7247	19.4062
chr1	71200000	71600000	14.3967	5.80499	1.59643
chr1	71600000	72000000	31.9683	27.2835	20.99
chr1	72000000	72400000	34.2378	25.7754	26.4073
chr1	72400000	72800000	34.3039	28.3613	32.932
chr1	72800000	73200000	33.8204	28.7638	36.5599
chr1	73200000	73600000	24.9004	23.3188	29.1644
chr1	73600000	74000000	32.6135	31.1631	35.5923
chr1	74000000	74400000	39.3372	38.0465	42.0089
chr1	74400000	74800000	37.7145	37.3308	40.4849
chr1	74800000	75200000	32.0022	32.4922	34.6285
chr1	75200000	75600000	20.7431	23.6328	22.0395
chr1	78400000	78800000	9.65495	4.13106	1.01257
chr1	78800000	79200000	4.08334	-0.978315	0.227261
chr1	81600000	82000000	24.3518	19.5634	10.6537
chr1	82000000	82400000	15.6788	11.5784	4.05863
chr1	86000000	86400000	24.9694	27.7175	24.4483
chr1	86400000	86800000	40.5861	40.0758	42.2193
chr1	86800000	87200000	39.7612	40.1152	42.7248
chr1	87200000	87600000	40.9756	39.8766	42.1864
chr1	87600000	88000000	39.1889	39.0725	43.4407
chr1	88000000	88400000	20.0483	25.0148	35.2919
chr1	88400000	88800000	37.8575	36.7016	41.735
chr1	88800000	89200000	36.4861	38.6602	41.9054
chr1	89200000	89600000	35.0751	37.0883	42.0846
chr1	89600000	90000000	35.0914	36.8146	42.8798
chr1	90000000	90400000	40.307	38.6832	43.0333
chr1	90400000	90800000	40.1969	38.0535	42.3216
chr1	90800000	91200000	41.2045	39.9023	43.9109
chr1	91200000	91600000	42.2545	40.4335	42.8363
chr1	91600000	92000000	41.2134	40.2369	43.5929
chr1	92000000	92400000	41.1188	40.653	42.8949
chr1	92400000	92800000	41.1497	40.3924	42.835
chr1	92800000	93200000	39.2329	39.097	40.9688
chr1	93200000	93600000	36.138	36.0007	36.6934
chr1	93600000	94000000	12.2819	19.3661	14.3715
chr1	106000000	106400000	6.35432	8.17594	4.8268
chr1	128000000	128400000	15.1999	16.2041	11.8009
chr1	128400000	128800000	10.522	13.932	5.54414
chr1	131200000	131600000	28.1392	29.6197	28.2786
chr1	131600000	132000000	36.0541	35.4636	36.9024
chr1	132000000	132400000	39.2008	37.6988	39.5363
chr1	132400000	132800000	17.8983	18.1966	29.0435
chr1	132800000	133200000	23.4265	21.5113	30.4479
chr1	133200000	133600000	34.2224	34.3001	35.7073
chr1	133600000	134000000	39.4216	39.4547	41.6768
chr1	134000000	134400000	38.4605	38.5128	41.7751
chr1	134400000	134800000	38.0912	38.299	41.9369
chr1	134800000	135200000	40.1779	38.6037	42.3622
chr1	135200000	135600000	40.7299	39.859	42.1487
chr1	135600000	136000000	40.4408	39.4111	41.423
chr1	136000000	136400000	34.4564	35.8213	37.3294
chr1	136400000	136800000	2.11897	16.5967	20.384
chr1	138400000	138800000	10.6516	15.2073	12.6039
chr1	144000000	144400000	12.6143	8.90719	2.38875
chr1	150000000	150400000	5.82424	5.61821	2.83874
chr1	150400000	150800000	8.15223	4.05101	2.24827
chr1	150800000	151200000	14.9202	15.8611	12.9929
chr1	151200000	151600000	22.5889	24.5223	23.9466
chr1	151600000	152000000	12.8587	7.73093	16.8506
chr1	152000000	152400000	5.18688	1.6702	11.1487
chr1	152400000	152800000	20.3917	14.9518	20.0457
chr1	152800000	153200000	33.2639	27.4475	28.8879
chr1	153200000	153600000	28.6423	21.563	14.2773
chr1	155200000	155600000	6.93513	14.2953	7.74527
chr1	155600000	156000000	24.0057	27.7504	27.0703
chr1	156000000	156400000	33.8764	34.4056	36.096
chr1	156400000	156800000	34.1377	33.2493	31.1637
chr1	156800000	157200000	27.1188	27.4345	20.8481
chr1	157200000	157600000	9.51783	12.355	2.85098
chr1	160400000	160800000	32.4249	31.8956	28.1398
chr1	160800000	161200000	34.7294	35.3153	37.2784
chr1	161200000	161600000	34.8683	37.5821	40.2733
chr1	161600000	162000000	36.0891	37.5062	41.4668
chr1	162000000	162400000	37.0496	38.5285	41.7405
chr1	162400000	162800000	37.002	36.6596	41.7328
chr1	162800000	163200000	37.0219	36.9401	41.0922
chr1	163200000	163600000	40.0882	38.6272	41.0568
chr1	163600000	164000000	38.3525	37.7351	40.8426
chr1	164000000	164400000	37.5762	33.846	40.4924
chr1	164400000	164800000	36.6102	37.019	39.9131
chr1	164800000	165200000	36.561	36.5482	40.9831
chr1	165200000	165600000	32.098	31.1465	28.3329
chr1	165600000	166000000	18.6173	11.8327	12.2931
chr1	170800000	171200000	22.0111	15.4988	5.91295
chr1	176800000	177200000	6.99487	15.3241	9.53409
chr1	178800000	179200000	1.6084	10.0065	17.9323
chr1	179200000	179600000	11.1835	19.8048	27.7775
chr1	179600000	180000000	33.3285	36.5088	38.3074
chr1	180000000	180400000	37.2604	38.7121	42.7436
chr1	180400000	180800000	35.3605	37.7998	42.9929
chr1	180800000	181200000	38.0437	38.7019	42.4434
chr1	181200000	181600000	30.4625	29.7634	37.0552
chr1	181600000	182000000	25.1237	27.0959	37.1318
chr1	182000000	182400000	31.7433	33.7305	38.3822
chr1	182400000	182800000	32.5714	31.1203	39.2178
chr1	182800000	183200000	37.1191	34.2782	38.1878
chr1	183200000	183600000	37.7952	37.5851	39.8765
chr1	183600000	184000000	36.1912	38.0295	40.3879
chr1	184000000	184400000	38.1481	38.2862	41.7457
chr1	184400000	184800000	38.4309	38.6556	41.3158
chr1	184800000	185200000	29.9472	33.1073	39.0777
chr1	185200000	185600000	13.2346	21.569	22.5258
chr1	186000000	186400000	1.36	13.9754	13.8172
chr1	186400000	186800000	1.16413	12.3143	6.04825
chr1	190800000	191200000	12.9033	19.1802	11.5891
chr1	191200000	191600000	33.2366	34.0801	31.6298
chr1	191600000	192000000	26.4419	30.5668	30.3986
chr10	4400000	4800000	3.76793	7.06941	0.0798555
chr10	4800000	5200000	3.58295	12.9061	1.56825
chr10	12400000	12800000	12.3361	18.4769	8.83359
chr10	12800000	13200000	17.4005	15.6688	13.5823
chr10	13200000	13600000	12.4368	5.58967	7.45298
chr10	13600000	14000000	26.1261	25.2806	22.1313
chr10	14000000	14400000	22.0601	21.1511	20.6837
chr10	14400000	14800000	21.4346	18.3488	20.7261
chr10	14800000	15200000	16.0696	14.3169	21.1908
chr10	15200000	15600000	20.0918	20.8709	23.374
chr10	15600000	16000000	21.6622	22.7155	23.992
chr10	16000000	16400000	24.9314	23.4438	25.5387
chr10	16400000	16800000	26.3928	24.8584	27.6633
chr10	16800000	17200000	26.3376	24.583	25.0598
chr10	17200000	17600000	25.608	23.269	24.2527
chr10	17600000	18000000	21.845	20.4035	23.7844
chr10	18000000	18400000	20.8523	18.9936	18.2688
chr10	21600000	22000000	18.8107	12.8769	5.17816
chr10	23200000	23600000	15.3117	14.9328	10.3104
chr10	24400000	24800000	22.4796	13.8132	8.52375
chr10	24800000	25200000	21.8729	20.2902	16.165
chr10	25200000	25600000	27.7327	25.2104	21.2846
chr10	25600000	26000000	19.2375	23.629	23.6147
chr10	26000000	26400000	16.6142	17.2943	19.9465
chr10	26400000	26800000	22.253	20.7478	19.9876
chr10	26800000	27200000	24.3373	23.9103	21.6815
chr10	27200000	27600000	21.497	23.965	23.8776
chr10	27600000	28000000	19.1373	21.1345	21.2231
chr10	28000000	28400000	17.2474	19.2812	19.1167
chr10	28400000	28800000	5.79501	12.9348	10.5616
chr10	37200000	37600000	9.02545	12.3935	5.17976
chr10	39200000	39600000	13.4412	22.3094	21.3851
chr10	39600000	40000000	19.9527	23.9797	24.4038
chr10	40000000	40400000	24.5735	26.3597	27.5976
chr10	40400000	40800000	26.0301	24.4654	26.8365
chr10	40800000	41200000	20.6852	18.4117	25.0572
chr10	41200000	41600000	23.9428	24.9951	28.2665
chr10	41600000	42000000	28.1292	28.5919	30.2128
chr10	42000000	42400000	28.3107	29.3612	29.7286
chr10	42400000	42800000	27.0931	28.612	29.3346
chr10	42800000	43200000	24.9327	27.4316	29.1781
chr10	43200000	43600000	14.2365	18.9426	24.8898
chr10	43600000	44000000	2.12228	2.40163	18.8538
chr10	44000000	44400000	9.85209	13.0667	13.1188
chr10	44800000	45200000	1.26404	9.25836	6.90528
chr10	59200000	59600000	23.8676	26.7827	24.8959
chr10	59600000	60000000	29.3191	29.6379	29.0663
chr10	60000000	60400000	30.8422	29.7727	30.2605
chr10	60400000	60800000	27.3316	26.4898	27.4216
chr10	60800000	61200000	28.3228	27.3445	28.6989
chr10	61200000	61600000	29.9498	28.5736	29.0419
chr10	61600000	62000000	25.8953	23.0722	27.7866
chr10	62000000	62400000	25.9232	22.5625	27.0736
chr10	62400000	62800000	25.3996	25.7187	26.0666
chr10	62800000	63200000	17.865	21.4737	17.7239
chr10	67200000	67600000	18.0329	20.4176	15.7683
chr10	67600000	68000000	22.6593	25.0028	20.7402
chr10	68000000	68400000	26.7791	27.1884	25.8626
chr10	68400000	68800000	24.371	26.3208	25.9981
chr10	68800000	69200000	25.3762	26.6635	27.367
chr10	69200000	69600000	25.8132	26.0855	26.4383
chr10	69600000	70000000	22.6262	22.9028	22.7415
chr10	70000000	70400000	5.21651	14.8725	11.0811
chr10	75200000	75600000	17.4566	18.6369	13.8271
chr10	75600000	76000000	25.0651	22.7584	24.1517
chr10	76000000	76400000	24.9975	22.1067	24.9177
chr10	76400000	76800000	22.7129	15.632	15.8832
chr10	76800000	77200000	26.0903	13.2553	14.1879
chr10	77200000	77600000	26.3623	21.1035	15.5544
chr10	77600000	78000000	7.82179	-4.006	1.05993
chr10	78000000	78400000	4.41115	5.03978	1.2262
chr10	79600000	80000000	20.2231	23.4002	19.7251
chr10	80000000	80400000	27.3898	25.6759	25.678
chr10	80400000	80800000	27.5936	25.8841	24.6133
chr10	80800000	81200000	27.3006	25.7092	24.736
chr10	81200000	81600000	19.4147	23.8626	23.6717
chr10	81600000	82000000	0.302317	6.21072	10.2734
chr10	82800000	83200000	20.5252	23.6465	25.7173
chr10	83200000	83600000	7.71947	19.8379	25.3943
chr10	84400000	84800000	3.08891	20.629	28.2539
chr10	84800000	85200000	18.3696	23.8402	27.4667
chr10	85200000	85600000	21.3311	8.59757	13.4468
chr10	85600000	86000000	13.0837	-0.461187	3.9523
chr10	86000000	86400000	14.9319	0.959795	2.35839
chr10	93200000	93600000	18.2997	19.172	15.8895
chr10	93600000	94000000	23.819	24.8559	23.3513
chr10	94000000	94400000	23.6948	26.7384	26.7175
chr10	94400000	94800000	24.239	27.3415	28.4186
chr10	94800000	95200000	27.2186	28.7749	29.1934
chr10	95200000	95600000	29.3192	29.8235	30.1733
chr10	95600000	96000000	29.4453	29.0413	29.6071
chr10	96000000	96400000	26.6619	25.31	25.4943
chr10	96400000	96800000	27.03	26.5074	27.2386
chr10	96800000	97200000	28.3071	27.3342	26.7189
chr10	97200000	97600000	25.8995	24.3398	22.9202
chr10	97600000	98000000	22.9595	23.8477	22.24
chr10	98000000	98400000	24.8198	25.432	23.8218
chr10	98400000	98800000	27.3778	26.404	25.5348
chr10	98800000	99200000	23.4109	22.8668	20.4848
chr10	99200000	99600000	20.3608	19.6517	12.0972
chr10	99600000	100000000	7.74353	10.5657	5.57585
chr10	100000000	100400000	4.03238	5.65579	1.30723
chr10	110800000	111200000	3.02766	6.11166	0.775601
chr10	111200000	111600000	11.8038	12.325	11.8105
chr10	111600000	112000000	14.9821	16.5764	11.6933
chr10	116400000	116800000	2.11093	10.2912	8.36198
chr10	116800000	117200000	18.481	21.767	18.4044
chr10	117200000	117600000	23.9364	20.491	19.235
chr10	117600000	118000000	23.5695	23.7385	23.8183
chr10	118000000	118400000	15.094	20.3321	20.9933
chr10	118400000	118800000	12.9763	21.5603	23.4986
chr10	118800000	119200000	8.91599	19.09	23.6659
chr10	120000000	120400000	17.7878	4.40394	8.14597
chr10	120400000	120800000	27.397	21.6157	15.8799
chr10	120800000	121200000	14.6545	2.89715	5.62473
chr10	121200000	121600000	4.22873	1.82513	0.939014
chr10	126800000	127200000	4.57478	12.6993	9.23575
chr10	127200000	127600000	26.2727	28.048	27.2599
chr10	127600000	128000000	27.0391	27.287	27.924
chr10	128000000	128400000	26.069	26.3616	26.9543
chr10	128400000	128800000	24.5872	25.8546	25.7276
chr10	128800000	129200000	2.62545	11.557	5.08335
chr11	3600000	4000000	23.3907	24.5221	22.8959
chr11	4000000	4400000	24.8965	24.6728	24.2364
chr11	4400000	4800000	26.0557	24.8289	24.3856
chr11	4800000	5200000	25.5021	24.7355	24.5273
chr11	5200000	5600000	24.553	24.0802	24.513
chr11	5600000	6000000	23.4942	23.2807	22.3256
chr11	6000000	6400000	18.315	19.1949	17.3924
chr11	51600000	52000000	13.7097	13.1352	12.6774
chr11	52000000	52400000	11.146	10.7493	11.1279
chr11	53200000	53600000	9.63213	9.99238	10.2971
chr11	53600000	54000000	21.2014	21.4389	20.2084
chr11	54000000	54400000	21.2193	22.0884	21.7672
chr11	54400000	54800000	21.3516	20.7925	20.7662
chr11	54800000	55200000	10.5925	14.884	13.7051
chr11	59200000	59600000	16.8918	20.7781	20.7308
chr11	59600000	60000000	22.7198	23.8676	24.2748
chr11	60000000	60400000	23.655	24.2154	24.5068
chr11	60400000	60800000	22.4388	23.7782	23.0428
chr11	60800000	61200000	23.4791	24.0099	24.1573
chr11	61200000	61600000	23.3416	24.0974	24.2443
chr11	61600000	62000000	22.8935	23.3168	22.1299
chr11	62000000	62400000	21.1483	21.4352	20.8052
chr11	62400000	62800000	12.3948	12.9672	8.78537
chr11	68400000	68800000	5.30341	10.5012	8.1065
chr11	68800000	69200000	20.1605	21.8045	20.1372
chr11	69200000	69600000	23.6861	23.7152	23.4366
chr11	69600000	70000000	23.5764	23.7511	23.3936
chr11	70000000	70400000	22.0951	21.7319	21.3798
chr11	70400000	70800000	17.6066	19.373	14.4366
chr11	74800000	75200000	15.7022	19.6059	16.578
chr11	75200000	75600000	22.49	23.1987	22.6441
chr11	75600000	76000000	24.4807	24.7206	24.8964
chr11	76000000	76400000	24.3666	25.0236	24.6723
chr11	76400000	76800000	25.4885	25.0103	24.7865
chr11	76800000	77200000	24.7385	24.3354	24.2676
chr11	77200000	77600000	24.712	24.4442	23.6654
chr11	77600000	78000000	25.2684	24.1603	24.1279
chr11	78000000	78400000	26.1026	24.6876	24.9095
chr11	78400000	78800000	25.4829	24.6628	25.1982
chr11	78800000	79200000	23.6215	24.3474	24.8782
chr11	79200000	79600000	24.0144	24.2797	23.9385
chr11	79600000	80000000	22.8243	22.7653	22.5768
chr11	80000000	80400000	16.5754	16.6681	14.9438
chr11	83600000	84000000	8.16397	1.70107	0.700592
chr11	84000000	84400000	16.3981	13.6344	12.3903
chr11	84400000	84800000	0.265588	-1.64886	7.46343
chr11	84800000	85200000	17.8457	18.0595	19.8848
chr11	85200000	85600000	19.216	20.8164	21.9315
chr11	85600000	86000000	10.4181	19.9134	21.5613
chr11	86000000	86400000	20.1832	22.0518	22.7305
chr11	86400000	86800000	24.9451	24.0206	23.2568
chr11	86800000	87200000	24.6371	23.1609	22.885
chr11	87200000	87600000	20.7907	19.872	20.2113
chr11	87600000	88000000	13.8355	13.2839	14.4846
chr11	88000000	88400000	12.7301	14.115	11.8582
chr11	88400000	88800000	11.2173	13.8189	10.336
chr11	94000000	94400000	12.5205	14.3186	8.17405
chr11	94400000	94800000	17.6923	18.1936	15.0876
chr11	94800000	95200000	23.1092	23.2604	21.6614
chr11	95200000	95600000	24.624	23.6395	22.849
chr11	95600000	96000000	23.8239	23.2524	22.1784
chr11	96000000	96400000	22.2534	21.1258	20.7451
chr11	96400000	96800000	23.3	22.1835	20.3928
chr11	96800000	97200000	25.7503	24.8317	24.2152
chr11	97200000	97600000	25.3041	24.7444	23.8752
chr11	97600000	98000000	25.0524	24.4576	23.3489
chr11	98000000	98400000	25.1432	24.3293	24.0275
chr11	98400000	98800000	24.0712	23.2932	23.0945
chr11	98800000	99200000	22.653	22.0776	21.1644
chr11	99200000	99600000	15.7976	9.85236	16.2977
chr11	99600000	100000000	14.8613	7.86705	14.892
chr11	100000000	100400000	18.0451	13.6209	19.0447
chr11	100400000	100800000	24.9536	23.7404	23.2605
chr11	100800000	101200000	24.8358	23.988	22.9116
chr11	101200000	101600000	24.3893	24.0255	23.1047
chr11	101600000	102000000	23.6332	24.2649	23.5811
chr11	102000000	102400000	25.0145	24.032	23.2606
chr11	102400000	102800000	26.0292	24.6159	23.7643
chr11	102800000	103200000	24.3401	23.864	23.7256
chr11	103200000	103600000	20.1504	17.8923	19.0738
chr11	103600000	104000000	12.509	9.46398	16.542
chr11	104000000	104400000	17.3854	12.6078	19.2842
chr11	104400000	104800000	16.0734	17.0395	20.3966
chr11	104800000	105200000	11.7507	16.0425	19.4829
chr11	105200000	105600000	21.1189	22.1014	23.2449
chr11	105600000	106000000	20.4088	22.9346	23.1962
chr11	106000000	106400000	24.2251	24.5228	24.6678
chr11	106400000	106800000	23.5358	24.0377	24.1097
chr11	106800000	107200000	18.1065	21.7637	22.3172
chr11	114800000	115200000	2.83767	3.00261	5.90449
chr11	115200000	115600000	19.2888	19.5537	19.6337
chr11	115600000	116000000	24.1962	23.3385	22.9485
chr11	116000000	116400000	25.3972	23.8821	23.5519
chr11	116400000	116800000	25.3841	24.2891	24.1436
chr11	116800000	117200000	24.2346	24.2063	24.0738
chr11	117200000	117600000	25.0377	23.8318	23.2667
chr11	117600000	118000000	24.9826	24.216	23.8466
chr11	118000000	118400000	24.9453	24.0824	22.2927
chr11	118400000	118800000	9.16461	3.47463	12.235
chr11	118800000	119200000	12.9892	7.03354	12.2664
chr11	119200000	119600000	24.2235	23.3794	21.9763
chr11	119600000	120000000	24.2843	23.8553	23.0796
chr11	120000000	120400000	24.5655	23.7652	22.039
chr11	120400000	120800000	24.3297	23.7252	22.4744
chr11	120800000	121200000	24.3837	23.4181	22.5626
chr11	121200000	121600000	23.2453	22.1157	22.5408
chr12	2800000	3200000	0.587166	0.608184	0.813953
chr12	3200000	3600000	14.1435	16.5578	15.6701
chr12	3600000	4000000	11.9963	8.89717	14.7371
chr12	4000000	4400000	12.932	13.4601	12.5176
chr12	4400000	4800000	14.5293	19.2182	15.5581
chr12	8400000	8800000	28.521	26.3848	16.9911
chr12	8800000	9200000	28.506	25.2035	18.8054
chr12	9200000	9600000	21.3411	18.0354	9.71954
chr12	9600000	10000000	23.1655	22.6771	14.8908
chr12	10000000	10400000	22.1447	21.7712	13.9795
chr12	15600000	16000000	15.0516	14.8925	7.9765
chr12	16000000	16400000	18.1035	14.0945	10.6453
chr12	16400000	16800000	22.1559	13.4194	10.4245
chr12	16800000	17200000	29.7141	26.0444	22.5009
chr12	17200000	17600000	19.6643	12.6151	8.22685
chr12	31200000	31600000	21.3714	12.5871	0.475906
chr12	31600000	32000000	23.6222	16.4308	4.9173
chr12	34800000	35200000	16.9208	10.7792	2.54214
chr12	35200000	35600000	15.5849	13.6909	9.48437
chr12	35600000	36000000	9.17111	9.75405	4.66634
chr12	51600000	52000000	26.6769	26.9545	23.7985
chr12	52000000	52400000	29.4891	28.7453	28.5876
chr12	52400000	52800000	29.7046	29.3796	31.1794
chr12	52800000	53200000	27.0149	28.23	29.9929
chr12	53200000	53600000	22.5031	24.1	27.964
chr12	53600000	54000000	24.2104	25.2166	27.5666
chr12	54000000	54400000	26.5213	28.2373	31.2094
chr12	54400000	54800000	28.677	28.36	31.7443
chr12	54800000	55200000	27.7519	28.3567	28.5434
chr12	55200000	55600000	20.171	22.9253	18.7325
chr12	69200000	69600000	24.8057	25.9717	21.1796
chr12	69600000	70000000	25.875	26.2091	25.701
chr12	70000000	70400000	23.1266	14.9452	20.763
chr12	70400000	70800000	28.7748	26.8048	28.585
chr12	70800000	71200000	30.1239	29.5232	31.0887
chr12	71200000	71600000	27.3003	26.9818	31.5042
chr12	71600000	72000000	26.5788	26.3518	29.5863
chr12	72000000	72400000	10.9172	8.94846	17.1316
chr12	72400000	72800000	19.2893	14.7147	19.9595
chr12	72800000	73200000	28.1836	25.8742	28.9857
chr12	73200000	73600000	29.4774	28.7534	30.0328
chr12	73600000	74000000	23.3129	20.3049	22.4502
chr12	74000000	74400000	8.98296	5.8219	14.722
chr12	74400000	74800000	7.5931	5.6988	13.8923
chr12	74800000	75200000	6.67818	6.64772	13.5584
chr12	75200000	75600000	13.2243	15.2729	19.7262
chr12	75600000	76000000	24.2171	20.8737	26.0647
chr12	76000000	76400000	26.6198	22.0564	23.8635
chr12	76400000	76800000	19.6142	14.526	20.1931
chr12	76800000	77200000	14.0267	9.40186	13.6655
chr12	77200000	77600000	0.492618	1.44752	8.44997
chr12	78400000	78800000	6.43591	11.4643	15.9676
chr12	78800000	79200000	22.1111	25.305	28.574
chr12	79200000	79600000	29.9293	30.5396	31.9694
chr12	79600000	80000000	30.9149	31.1253	32.4926
chr12	80000000	80400000	31.5881	30.9136	33.1098
chr12	80400000	80800000	28.172	29.9023	32.3403
chr12	80800000	81200000	14.1977	24.989	28.5047
chr12	81200000	81600000	9.99225	19.0484	24.2416
chr12	81600000	82000000	18.1173	22.3785	22.3539
chr12	82000000	82400000	8.65267	18.7234	17.405
chr12	83600000	84000000	24.5696	28.4554	28.0519
chr12	84000000	84400000	29.8582	30.7193	31.1054
chr12	84400000	84800000	30.3599	30.257	31.4202
chr12	84800000	85200000	30.841	30.7892	31.7502
chr12	85200000	85600000	31.2438	30.3535	31.4172
chr12	85600000	86000000	31.1875	30.5878	30.5128
chr12	86000000	86400000	23.8828	25.2834	25.9038
chr12	86400000	86800000	18.8657	18.318	23.4253
chr12	86800000	87200000	23.5903	25.9055	25.5552
chr12	87200000	87600000	12.6629	18.5899	18.2042
chr12	89600000	90000000	0.705753	1.00761	5.96693
chr12	90800000	91200000	3.5255	15.3167	13.6041
chr12	95200000	95600000	3.30097	8.06854	0.830027
chr12	95600000	96000000	1.55047	4.62723	0.190777
chr12	98800000	99200000	10.3087	9.98533	18.6385
chr12	99200000	99600000	7.09277	15.5884	19.9077
chr12	99600000	100000000	6.30807	12.8931	15.618
chr12	100000000	100400000	21.4215	23.7419	23.7027
chr12	100400000	100800000	17.6512	22.4028	20.843
chr12	102000000	102400000	8.33211	11.6005	9.19019
chr12	108000000	108400000	8.07549	12.3493	4.05096
chr12	108400000	108800000	23.825	24.0539	17.7034
chr12	110400000	110800000	22.483	24.7173	17.6807
chr12	110800000	111200000	29.9479	29.6629	28.0571
chr12	111200000	111600000	30.0177	30.7614	30.7311
chr12	111600000	112000000	30.2574	29.9339	31.24
chr12	112000000	112400000	24.9233	21.2857	25.2596
chr12	112400000	112800000	28.9296	28.8091	27.5997
chr12	112800000	113200000	24.5962	27.2016	18.961
chr13	4800000	5200000	5.05435	12.4858	11.6863
chr13	5200000	5600000	11.4482	15.5586	11.2893
chr13	5600000	6000000	16.2426	15.7142	11.2638
chr13	6000000	6400000	14.1549	14.5897	10.5721
chr13	9200000	9600000	4.09833	11.8507	7.89695
chr13	16000000	16400000	8.63929	8.70142	1.86552
chr13	16400000	16800000	10.75	10.0397	4.7513
chr13	16800000	17200000	9.3122	7.50376	3.42713
chr13	17200000	17600000	6.26865	6.28368	0.86664
chr13	23600000	24000000	16.9217	0.342495	4.42647
chr13	24000000	24400000	18.3999	4.1291	9.88526
chr13	24400000	24800000	20.6146	17.7956	20.2284
chr13	24800000	25200000	4.75253	9.88437	17.0134
chr13	25200000	25600000	4.26509	9.68463	15.4494
chr13	25600000	26000000	11.3752	14.8911	17.6116
chr13	26000000	26400000	14.2397	17.4183	19.9732
chr13	26400000	26800000	15.7443	17.8567	19.4569
chr13	26800000	27200000	17.3249	17.1839	19.48
chr13	27200000	27600000	17.8129	15.2052	19.6117
chr13	27600000	28000000	15.6044	15.0969	19.2451
chr13	28000000	28400000	17.4902	15.8008	17.2441
chr13	28400000	28800000	21.3533	18.8362	18.798
chr13	28800000	29200000	20.7745	19.5489	20.6939
chr13	29200000	29600000	20.887	20.5946	21.8494
chr13	29600000	30000000	22.1154	20.2271	21.6738
chr13	30000000	30400000	23.471	20.4537	25.6684
chr13	30400000	30800000	25.327	23.8103	27.233
chr13	30800000	31200000	27.0629	25.8622	28.9025
chr13	31200000	31600000	25.5173	26.0644	28.86
chr13	31600000	32000000	25.7438	27.5425	28.7815
chr13	32000000	32400000	24.8335	27.0762	27.7181
chr13	32400000	32800000	27.614	27.2512	28.6861
chr13	32800000	33200000	24.9225	24.0964	25.6523
chr13	33200000	33600000	15.8729	14.0036	21.1429
chr13	33600000	34000000	19.5028	19.6574	24.7518
chr13	34000000	34400000	26.4547	25.6765	28.4742
chr13	34400000	34800000	24.5214	25.1101	27.6457
chr13	34800000	35200000	19.5807	13.8854	19.5831
chr13	35200000	35600000	12.8644	9.52716	18.1637
chr13	35600000	36000000	16.5884	13.7515	20.8199
chr13	36000000	36400000	19.0576	21.9107	23.4487
chr13	36400000	36800000	18.2101	20.829	25.8514
chr13	36800000	37200000	20.3253	21.9448	25.5439
chr13	37200000	37600000	24.8016	25.4865	24.9047
chr13	37600000	38000000	26.6419	25.918	23.1487
chr13	38000000	38400000	9.99882	7.80899	1.70079
chr13	43200000	43600000	23.2849	18.9562	17.2871
chr13	43600000	44000000	4.1656	5.49103	15.2355
chr13	44000000	44400000	7.52241	9.19771	17.4719
chr13	44400000	44800000	15.459	13.9935	15.7624
chr13	44800000	45200000	14.5486	17.6481	22.6135
chr13	45200000	45600000	13.0212	18.6042	23.0137
chr13	45600000	46000000	23.7242	24.6973	25.9567
chr13	46000000	46400000	12.1632	17.6325	22.3966
chr13	46400000	46800000	11.9404	16.24	20.4329
chr13	46800000	47200000	14.3804	8.40101	7.03694
chr13	48400000	48800000	12.9283	3.63437	4.04227
chr13	48800000	49200000	21.1589	16.481	15.1025
chr13	49200000	49600000	21.6844	20.4852	16.8261
chr13	51600000	52000000	20.8776	18.3594	13.0721
chr13	52000000	52400000	24.9913	24.8913	20.8421
chr13	52400000	52800000	23.6931	21.2199	16.2149
chr13	52800000	53200000	20.9238	18.5862	12.7782
chr13	54400000	54800000	17.1531	13.6845	12.747
chr13	54800000	55200000	19.0433	17.9654	16.9884
chr13	55200000	55600000	24.9702	24.5419	21.8893
chr13	55600000	56000000	16.6831	5.47752	3.23492
chr13	62800000	63200000	3.08589	9.61227	1.43358
chr13	63200000	63600000	10.6026	9.4289	2.81906
chr13	90400000	90800000	6.8976	2.90766	0.196293
chr13	90800000	91200000	10.6826	10.0192	6.63382
chr13	91200000	91600000	15.4947	18.1286	13.2842
chr13	91600000	92000000	6.1677	13.4686	12.4492
chr13	92000000	92400000	1.01776	4.3944	8.5114
chr13	92400000	92800000	3.65293	9.92828	14.2076
chr13	93200000	93600000	6.36287	9.55761	16.5328
chr13	93600000	94000000	18.526	19.4882	21.0242
chr13	94000000	94400000	24.4171	23.2261	22.7098
chr13	94400000	94800000	12.2525	4.32651	6.05109
chr13	96400000	96800000	12.6456	6.43699	6.9553
chr13	96800000	97200000	19.5154	17.9567	21.3196
chr13	97200000	97600000	27.3813	27.6132	27.0795
chr13	97600000	98000000	26.9661	27.2676	28.1408
chr13	98000000	98400000	23.076	24.0199	28.3008
chr13	98400000	98800000	26.5805	27.1758	26.8868
chr13	98800000	99200000	27.1899	26.5205	26.7869
chr13	99200000	99600000	23.9236	25.4366	26.6042
chr13	99600000	100000000	15.2341	14.8978	24.0333
chr13	100400000	100800000	10.2223	16.2037	20.3668
chr13	100800000	101200000	11.3461	24.4316	27.5665
chr13	101200000	101600000	12.5028	26.2348	28.2947
chr13	101600000	102000000	21.0398	27.1318	28.8617
chr13	102000000	102400000	20.4799	26.4405	27.3143
chr13	102400000	102800000	21.9189	26.3402	27.5892
chr13	102800000	103200000	27.3883	28.9734	29.8002
chr13	103200000	103600000	26.5417	29.2481	29.6588
chr13	103600000	104000000	25.0155	27.5717	28.4032
chr13	104000000	104400000	17.6581	21.9455	16.0139
chr13	104400000	104800000	2.31352	11.3138	1.30647
chr13	108800000	109200000	8.71325	1.68453	1.95253
chr13	109200000	109600000	13.2017	13.3896	13.3237
chr13	109600000	110000000	16.0473	18.0174	14.9157
chr13	110000000	110400000	6.31296	8.21113	8.16638
chr13	110400000	110800000	14.8582	21.7063	19.2513
chr13	110800000	111200000	19.4904	18.5159	18.1463
chr13	112400000	112800000	5.00814	14.2889	12.894
chr13	112800000	113200000	14.8328	17.7041	15.3192
chr13	113200000	113600000	14.9897	19.5152	17.8468
chr13	113600000	114000000	6.86934	13.9082	12.8756
chr13	114400000	114800000	0.58891	11.1577	6.0625
chr14	8000000	8400000	3.00208	2.84574	0.50615
chr14	11600000	12000000	4.48681	8.36931	8.30388
chr14	14400000	14800000	5.29043	8.61016	1.52189
chr14	19600000	20000000	1.24369	2.96161	0.69003
chr14	20000000	20400000	20.5317	21.3669	17.8494
chr14	20400000	20800000	32.4397	32.6959	33.3357
chr14	20800000	21200000	34.0485	33.3616	34.4026
chr14	21200000	21600000	31.009	31.3668	33.005
chr14	21600000	22000000	26.5044	28.0202	28.5108
chr14	22000000	22400000	6.83859	8.8268	8.06875
chr14	22400000	22800000	11.8078	16.717	16.6662
chr14	22800000	23200000	20.6941	21.8665	19.3869
chr14	23200000	23600000	8.42169	8.06462	7.18222
chr14	24400000	24800000	17.8987	19.0776	20.3039
chr14	24800000	25200000	27.6555	30.0523	29.9191
chr14	25200000	25600000	33.6335	32.1843	31.694
chr14	25600000	26000000	34.0025	33.0056	33.4549
chr14	26000000	26400000	20.5363	22.7728	28.2516
chr14	26400000	26800000	23.6237	27.8951	28.1126
chr14	26800000	27200000	8.58626	19.2254	17.8609
chr14	27200000	27600000	2.27078	9.95454	5.64691
chr14	30400000	30800000	19.2583	23.5743	16.3712
chr14	30800000	31200000	33.1852	33.3372	33.0468
chr14	31200000	31600000	33.5898	33.9256	35.1384
chr14	31600000	32000000	34.0885	33.3577	33.6069
chr14	32000000	32400000	25.4491	24.7808	17.846
chr14	34000000	34400000	6.52059	12.292	10.8193
chr14	34400000	34800000	10.7606	19.0607	15.9589
chr14	45200000	45600000	16.0192	28.3847	22.6219
chr14	45600000	46000000	21.9427	27.426	25.6506
chr14	46000000	46400000	16.1903	18.4609	21.2182
chr14	46400000	46800000	18.7415	25.4935	22.8843
chr14	46800000	47200000	32.1713	33.6929	34.0288
chr14	47200000	47600000	33.0619	33.4284	34.8057
chr14	47600000	48000000	27.2624	28.0291	24.6779
chr14	48000000	48400000	24.3197	25.2644	19.4909
chr14	50800000	51200000	2.34071	6.3466	3.19691
chr14	54000000	54400000	6.94972	19.3626	10.5615
chr14	54400000	54800000	23.2716	25.7338	23.0471
chr14	54800000	55200000	9.90135	14.0619	19.17
chr14	55200000	55600000	11.0306	11.6029	17.8718
chr14	55600000	56000000	27.1641	24.5822	24.1655
chr14	56000000	56400000	8.39212	-4.91569	2.3791
chr14	56400000	56800000	21.0987	11.7638	13.1333
chr14	56800000	57200000	25.8964	21.0174	23.4193
chr14	57200000	57600000	24.6788	25.0754	24.9146
chr14	57600000	58000000	24.188	28.4238	28.9762
chr14	58000000	58400000	2.75466	10.2614	14.725
chr14	58400000	58800000	8.08794	8.1494	13.6488
chr14	60800000	61200000	2.22928	13.288	15.8763
chr14	61200000	61600000	16.8547	20.0964	25.2815
chr14	61600000	62000000	3.82279	8.32654	18.0676
chr14	62000000	62400000	1.31028	6.20472	11.4391
chr14	62400000	62800000	22.4416	19.6469	21.3169
chr14	62800000	63200000	31.2061	29.0681	30.085
chr14	63200000	63600000	25.091	18.3922	20.5723
chr14	63600000	64000000	6.02326	-1.68648	4.34887
chr14	64000000	64400000	12.1521	-3.49481	4.65775
chr14	64400000	64800000	23.0264	17.355	18.2953
chr14	64800000	65200000	29.6099	26.7269	25.5103
chr14	65200000	65600000	17.8191	10.057	8.9482
chr14	69200000	69600000	4.2774	5.07777	1.97703
chr14	69600000	70000000	32.6366	30.9932	28.4085
chr14	70000000	70400000	34.3467	32.6415	33.2482
chr14	70400000	70800000	27.2159	24.9269	24.9005
chr14	72400000	72800000	18.2485	17.2289	15.2764
chr14	72800000	73200000	27.9617	25.8	25.8494
chr14	73200000	73600000	23.7619	25.1148	21.5934
chr14	74000000	74400000	6.57494	0.754191	1.60101
chr14	74400000	74800000	10.5982	11.0994	7.4918
chr14	74800000	75200000	18.8401	16.8616	19.5903
chr14	75600000	76000000	24.5688	20.7251	23.4514
chr14	76000000	76400000	33.2946	31.7285	33.8421
chr14	76400000	76800000	35.1934	32.7407	34.4595
chr14	76800000	77200000	32.6576	31.6632	33.2968
chr14	77200000	77600000	21.7737	27.1357	29.6129
chr14	77600000	78000000	21.0623	26.5951	27.8709
chr14	78000000	78400000	25.9245	26.7289	28.7922
chr14	78400000	78800000	27.779	28.0554	30.8088
chr14	78800000	79200000	28.6272	28.7955	28.9462
chr14	79200000	79600000	21.2705	25.7202	21.9121
chr14	99200000	99600000	18.819	20.4873	20.2535
chr14	99600000	100000000	11.4551	12.7743	11.9159
chr14	101600000	102000000	0.124808	7.6213	0.767323
chr14	105200000	105600000	12.4382	17.3857	9.44822
chr14	105600000	106000000	20.0836	16.8913	11.1151
chr14	106000000	106400000	8.07262	8.80946	0.154249
chr14	120800000	121200000	18.1886	16.1412	13.2905
chr14	121200000	121600000	29.3434	23.0849	17.4139
chr14	121600000	122000000	27.283	19.8145	16.8812
chr14	122000000	122400000	4.93321	4.11721	4.35846
chr15	3600000	4000000	2.61407	15.6194	15.5966
chr15	5200000	5600000	13.2109	19.461	21.4151
chr15	5600000	6000000	11.2106	20.4519	19.2366
chr15	6000000	6400000	16.8791	18.3184	21.0697
chr15	6400000	6800000	22.8513	22.3667	24.8596
chr15	6800000	7200000	22.5902	22.7206	25.1859
chr15	7200000	7600000	21.4641	18.2892	21.6616
chr15	7600000	8000000	21.5262	20.1304	22.2863
chr15	8000000	8400000	20.7089	21.871	19.2094
chr15	10800000	11200000	9.58328	9.5674	2.74345
chr15	23200000	23600000	11.253	9.90354	1.3422
chr15	25600000	26000000	18.9533	15.9309	6.84202
chr15	26000000	26400000	15.7593	10.3908	2.44531
chr15	27200000	27600000	18.1317	13.2211	2.74473
chr15	27600000	28000000	4.68802	8.74743	2.62565
chr15	32800000	33200000	10.527	18.1568	10.8235
chr15	33200000	33600000	14.2053	18.8998	12.0314
chr15	33600000	34000000	14.3419	18.8537	13.3709
chr15	34000000	34400000	20.6504	20.7347	16.6553
chr15	36400000	36800000	9.83686	-1.09143	1.41506
chr15	36800000	37200000	17.7281	8.5396	8.80655
chr15	37600000	38000000	8.54585	1.65489	3.68548
chr15	38000000	38400000	25.0388	22.1106	18.3262
chr15	38400000	38800000	21.8919	19.5297	15.8473
chr15	38800000	39200000	11.2325	7.61841	2.08876
chr15	52800000	53200000	14.4368	14.2927	2.51353
chr15	55200000	55600000	20.9431	19.7814	15.1877
chr15	55600000	56000000	17.7052	20.3994	17.9311
chr15	56000000	56400000	10.5449	15.9173	16.0457
chr15	56400000	56800000	17.4921	20.8995	16.8229
chr15	56800000	57200000	8.89826	17.9812	16.7007
chr15	57200000	57600000	6.63605	13.9381	14.9481
chr15	57600000	58000000	19.1842	21.7107	21.8508
chr15	58000000	58400000	26.6822	25.3222	25.4786
chr15	58400000	58800000	26.0575	24.1296	24.4359
chr15	58800000	59200000	25.9372	23.9106	22.6983
chr15	59200000	59600000	18.8234	16.3781	12.8362
chr15	59600000	60000000	3.11891	6.89743	5.50461
chr15	61600000	62000000	1.51314	3.45994	2.80795
chr15	62000000	62400000	12.8646	11.7989	9.52199
chr15	62400000	62800000	9.11904	14.5016	14.1936
chr15	62800000	63200000	3.35202	11.9284	13.3858
chr15	63200000	63600000	7.95604	9.06326	10.401
chr15	64000000	64400000	4.34804	7.16164	4.86631
chr15	73200000	73600000	14.302	13.0063	6.94457
chr15	74800000	75200000	11.8568	10.1443	14.7147
chr15	75200000	75600000	11.1016	13.2025	17.6356
chr15	75600000	76000000	24.1727	23.7725	24.1915
chr15	76000000	76400000	26.8062	24.1215	26.5152
chr15	76400000	76800000	26.6536	24.0489	25.7996
chr15	76800000	77200000	26.6361	24.5977	27.3754
chr15	77200000	77600000	21.9849	22.0175	24.4464
chr15	77600000	78000000	21.1315	20.8262	22.61
chr15	78000000	78400000	15.1011	15.9535	20.7545
chr15	78400000	78800000	18.6604	20.9278	22.7944
chr15	78800000	79200000	26.3305	25.2333	27.2856
chr15	79200000	79600000	24.3842	24.0504	26.2615
chr15	79600000	80000000	25.3619	24.8237	25.2996
chr15	80000000	80400000	24.1598	24.6592	27.0271
chr15	80400000	80800000	21.273	20.7422	26.3986
chr15	80800000	81200000	27.1398	25.7428	27.9986
chr15	81200000	81600000	27.5413	25.2979	27.8359
chr15	81600000	82000000	26.8988	25.2201	26.2594
chr15	82000000	82400000	10.7432	16.1289	16.9208
chr15	83200000	83600000	18.7347	19.1274	18.733
chr15	84800000	85200000	8.37829	6.07598	10.9678
chr15	85200000	85600000	20.8229	19.2299	16.7043
chr15	85600000	86000000	16.9583	14.4615	11.5996
chr15	88800000	89200000	12.0676	13.2652	5.59774
chr15	96400000	96800000	20.233	20.5075	20.0766
chr15	96800000	97200000	18.7119	19.2156	20.9494
chr15	97200000	97600000	10.0276	9.7851	20.0416
chr15	97600000	98000000	16.029	18.6272	21.6322
chr15	98000000	98400000	7.80096	6.74096	17.2596
chr15	98400000	98800000	21.6157	21.602	24.7812
chr15	98800000	99200000	25.747	24.5527	26.5076
chr15	99200000	99600000	26.5159	24.8487	25.5327
chr15	99600000	100000000	26.8493	24.855	27.1388
chr15	100000000	100400000	26.1314	25.9693	26.8079
chr15	100400000	100800000	23.3585	24.2857	25.2934
chr15	100800000	101200000	11	12.5592	19.6881
chr15	101200000	101600000	8.87343	15.0262	19.9544
chr15	102000000	102400000	24.1298	25.1795	26.622
chr15	102400000	102800000	25.9692	25.7802	26.8588
chr15	102800000	103200000	25.2472	25.1742	25.2896
chr15	103200000	103600000	9.1136	14.3303	12.4075
chr16	3600000	4000000	1.24582	7.13662	9.93588
chr16	4000000	4400000	23.0486	26.3513	27.7191
chr16	4400000	4800000	26.4054	27.7564	29.0015
chr16	4800000	5200000	17.6821	21.8098	22.4481
chr16	10400000	10800000	7.96428	10.5537	8.65429
chr16	10800000	11200000	21.2411	22.7803	21.4547
chr16	11200000	11600000	4.95684	9.45041	12.5607
chr16	13200000	13600000	14.3859	19.35	16.8419
chr16	13600000	14000000	19.0266	17.4589	20.7952
chr16	14000000	14400000	16.3677	14.075	18.4788
chr16	14400000	14800000	12.9667	14.9536	15.757
chr16	14800000	15200000	20.6451	17.2367	15.2018
chr16	15200000	15600000	16.713	12.0417	11.3891
chr16	15600000	16000000	11.627	11.1482	11.1116
chr16	16000000	16400000	5.42676	3.34494	3.72759
chr16	16800000	17200000	13.7006	17.1647	13.2801
chr16	17200000	17600000	25.0636	26.6665	27.0196
chr16	17600000	18000000	25.0064	27.18	28.8171
chr16	18000000	18400000	25.7091	26.5548	28.6049
chr16	18400000	18800000	19.22	22.6039	19.6184
chr16	20000000	20400000	7.46885	6.84664	1.80332
chr16	20400000	20800000	17.9611	18.135	10.5907
chr16	20800000	21200000	3.04467	-1.90713	0.031912
chr16	21200000	21600000	17.7869	15.5331	14.8875
chr16	21600000	22000000	11.4503	7.36682	12.4602
chr16	22000000	22400000	13.1635	8.85945	14.0835
chr16	22800000	23200000	16.9918	13.0336	18.3651
chr16	23200000	23600000	20.9513	18.8727	23.5738
chr16	23600000	24000000	9.23999	9.96995	16.2045
chr16	24000000	24400000	25.7328	25.5035	26.4754
chr16	24400000	24800000	26.6767	26.2856	28.1453
chr16	24800000	25200000	23.2227	25.4415	26.5356
chr16	25200000	25600000	21.8679	21.9122	20.8905
chr16	25600000	26000000	17.1003	17.6049	12.4975
chr16	29600000	30000000	17.19	22.0341	17.2655
chr16	30000000	30400000	22.1726	25.3359	24.9667
chr16	30400000	30800000	26.2534	26.674	28.8916
chr16	30800000	31200000	25.8171	26.8856	28.7596
chr16	31200000	31600000	27.622	26.526	29.0839
chr16	31600000	32000000	27.1335	26.3434	28.0643
chr16	32000000	32400000	25.7278	24.5136	27.7363
chr16	32400000	32800000	25.8149	25.255	26.6971
chr16	32800000	33200000	25.218	25.6256	28.2069
chr16	33200000	33600000	26.3477	26.3947	28.643
chr16	33600000	34000000	26.9462	27.4567	28.551
chr16	34000000	34400000	24.4713	26.0599	27.9633
chr16	34400000	34800000	24.772	24.6652	27.2859
chr16	34800000	35200000	14.8598	17.0039	19.1242
chr16	37600000	38000000	14.0694	14.0807	8.60497
chr16	38000000	38400000	20.5016	20.2507	17.253
chr16	38400000	38800000	15.5359	14.3804	8.56059
chr16	42400000	42800000	13.4191	12.2167	7.03421
chr16	42800000	43200000	13.8169	19.5305	18.1888
chr16	43200000	43600000	16.2816	22.1908	21.9603
chr16	43600000	44000000	13.3233	18.8555	18.5237
chr16	44000000	44400000	11.9905	14.7324	17.7649
chr16	44400000	44800000	7.08405	10.4876	9.39556
chr16	44800000	45200000	20.5484	21.5914	20.7091
chr16	45600000	46000000	1.24847	9.77223	4.34833
chr16	49600000	50000000	2.3868	2.87507	0.0609516
chr16	50000000	50400000	6.28706	5.75242	3.56308
chr16	55600000	56000000	10.7178	8.76308	8.6179
chr16	57200000	57600000	19.9089	18.0237	10.6612
chr16	76400000	76800000	7.32476	3.06471	2.56516
chr16	77200000	77600000	5.43701	4.14045	2.52208
chr16	84800000	85200000	2.33101	5.99432	2.75416
chr16	85600000	86000000	9.47496	12.4735	8.71549
chr16	86000000	86400000	18.8521	20.8618	15.9423
chr16	86400000	86800000	9.74599	12.5394	7.97199
chr16	86800000	87200000	7.57123	5.59287	2.93071
chr16	87200000	87600000	8.88821	11.9684	8.57968
chr16	90800000	91200000	11.9242	11.6841	6.17389
chr16	91200000	91600000	18.0344	17.9253	17.6632
chr16	91600000	92000000	26.6706	25.8448	27.5582
chr16	92000000	92400000	26.9595	25.839	27.6463
chr16	92400000	92800000	28.1991	25.8722	27.534
chr16	92800000	93200000	26.7145	25.6036	27.4131
chr16	93200000	93600000	26.1573	25.4366	27.4797
chr16	93600000	94000000	26.69	26.093	27.9618
chr16	94000000	94400000	25.6766	25.409	26.1716
chr16	94400000	94800000	10.6436	18.4966	19.6149
chr16	95600000	96000000	6.71683	12.6853	6.52692
chr16	97600000	98000000	3.5738	2.78576	6.71878
chr17	2800000	3200000	2.34317	6.74221	7.56712
chr17	3200000	3600000	8.84855	9.72189	9.36429
chr17	5600000	6000000	15.6258	16.2439	15.7426
chr17	6000000	6400000	25.4646	24.3579	23.09
chr17	6400000	6800000	25.0383	22.7429	22.5702
chr17	6800000	7200000	25.5864	23.5654	22.4242
chr17	7200000	7600000	22.9566	22.8542	20.4007
chr17	7600000	8000000	23.4488	22.8509	21.146
chr17	8000000	8400000	7.03902	0.448658	2.30645
chr17	9600000	10000000	3.23661	5.94855	6.21028
chr17	10000000	10400000	3.07135	8.36554	9.4483
chr17	13600000	14000000	2.06583	1.0544	5.47065
chr17	14000000	14400000	9.82669	0.659224	7.30876
chr17	14400000	14800000	19.3944	12.5427	14.7753
chr17	14800000	15200000	20.0992	17.1083	19.3069
chr17	15200000	15600000	17.5858	17.4165	20.1448
chr17	15600000	16000000	2.20768	8.79986	11.7002
chr17	16000000	16400000	1.63971	12.2197	7.09471
chr17	17200000	17600000	1.59836	5.86698	2.15899
chr17	23600000	24000000	15.503	16.1176	10.1635
chr17	24000000	24400000	25.0117	23.8616	21.1854
chr17	24400000	24800000	26.295	24.3732	23.7136
chr17	24800000	25200000	25.701	23.7484	22.3616
chr17	25200000	25600000	24.7823	21.7368	20.9426
chr17	25600000	26000000	26.4895	24.4449	22.9188
chr17	26000000	26400000	24.9693	24.4533	24.3727
chr17	26400000	26800000	25.6023	25.1144	23.779
chr17	26800000	27200000	23.3947	23.589	23.2138
chr17	27200000	27600000	17.4378	18.7573	19.8632
chr17	27600000	28000000	24.5763	24.0574	23.4495
chr17	28000000	28400000	26.6945	25.3168	24.4212
chr17	28400000	28800000	27.0448	25.5255	24.6318
chr17	28800000	29200000	27.1281	25.9802	25.749
chr17	29200000	29600000	26.5178	25.8221	25.6296
chr17	29600000	30000000	18.0672	23.3206	22.285
chr17	30000000	30400000	11.1279	19.1852	18.3415
chr17	31600000	32000000	20.5241	20.8212	18.1464
chr17	32000000	32400000	22.7493	20.6378	19.202
chr17	32400000	32800000	2.76296	2.07586	8.47936
chr17	32800000	33200000	5.63186	3.81303	10.481
chr17	33200000	33600000	6.78382	5.98373	11.5086
chr17	33600000	34000000	23.1861	18.4105	19.6378
chr17	34000000	34400000	12.335	5.60416	8.33145
chr17	34400000	34800000	10.6745	1.07519	5.72563
chr17	34800000	35200000	25.9284	22.4388	21.3878
chr17	35200000	35600000	25.7517	23.1622	21.0443
chr17	35600000	36000000	22.3136	20.3481	17.3629
chr17	43600000	44000000	10.6467	12.1454	10.3091
chr17	44000000	44400000	19.2776	20.4151	19.0794
chr17	44400000	44800000	24.1488	23.5925	22.436
chr17	44800000	45200000	22.4107	22.5318	22.3362
chr17	45200000	45600000	23.4565	23.6127	23.2503
chr17	45600000	46000000	27.7908	25.5717	24.8447
chr17	46000000	46400000	27.4055	25.7128	25.9433
chr17	46400000	46800000	26.7504	25.4919	25.4876
chr17	46800000	47200000	26.9492	25.3168	24.721
chr17	47200000	47600000	22.532	23.739	21.2966
chr17	47600000	48000000	3.58388	9.01925	7.37852
chr17	56000000	56400000	16.1841	16.8583	10.8584
chr17	56400000	56800000	18.3741	17.0958	12.5453
chr17	63600000	64000000	16.363	17.7487	15.2296
chr17	64000000	64400000	11.7158	16.207	15.0134
chr17	64400000	64800000	5.31508	12.5987	7.8529
chr17	65600000	66000000	21.5702	22.2756	20.6773
chr17	66000000	66400000	18.282	18.5594	16.1224
chr17	70800000	71200000	16.7202	14.7878	9.12868
chr17	71200000	71600000	15.9374	11.1218	5.00093
chr17	74000000	74400000	19.5518	18.0938	13.7796
chr17	74400000	74800000	20.9044	20.3731	16.8199
chr17	74800000	75200000	14.1487	14.2622	10.5718
chr17	78800000	79200000	18.6174	19.859	15.5978
chr17	79200000	79600000	24.1629	24.0932	21.142
chr17	79600000	80000000	23.2567	23.6552	22.5866
chr17	80000000	80400000	16.4421	17.876	17.8987
chr17	83600000	84000000	10.905	17.0226	16.0329
chr17	84000000	84400000	23.9138	23.6487	22.3407
chr17	84400000	84800000	14.1125	19.8448	20.4268
chr17	86800000	87200000	9.48278	14.8525	13.2395
chr17	87200000	87600000	19.7049	19.5198	16.6411
chr17	87600000	88000000	9.80402	8.97007	4.6677
chr18	4400000	4800000	9.15603	17.6915	12.6492
chr18	4800000	5200000	19.6449	23.1462	22.2608
chr18	5200000	5600000	23.4857	24.4487	24.0257
chr18	5600000	6000000	15.904	18.9188	15.8144
chr18	6000000	6400000	11.0751	19.1943	15.7681
chr18	9600000	10000000	0.770534	5.4542	1.01215
chr18	10000000	10400000	11.3409	8.49134	1.85798
chr18	10400000	10800000	14.1393	11.4185	9.94493
chr18	10800000	11200000	13.4557	9.73646	8.3186
chr18	11200000	11600000	16.4189	12.2092	10.4138
chr18	11600000	12000000	12.0275	11.9334	11.1488
chr18	12000000	12400000	17.4104	10.5512	8.89794
chr18	12400000	12800000	14.6368	2.70458	2.94515
chr18	23200000	23600000	12.2688	3.37314	1.95911
chr18	23600000	24000000	14.5746	2.3187	3.57089
chr18	24000000	24400000	20.5744	12.5637	9.3115
chr18	24400000	24800000	15.5895	11.232	10.4934
chr18	24800000	25200000	15.448	12.0691	12.5747
chr18	31600000	32000000	15.4021	15.976	12.7023
chr18	32000000	32400000	25.1238	25.1447	24.7749
chr18	32400000	32800000	24.2268	23.0271	22.661
chr18	32800000	33200000	16.2532	14.0016	13.8412
chr18	33200000	33600000	14.5109	12.992	12.6506
chr18	33600000	34000000	19.2884	16.4871	16.4714
chr18	34000000	34400000	20.8576	19.5905	21.0289
chr18	34400000	34800000	24.1179	24.8094	25.041
chr18	34800000	35200000	22.1875	23.1987	22.2051
chr18	35200000	35600000	26.1066	23.9754	24.7547
chr18	35600000	36000000	25.2466	24.0282	24.6148
chr18	36000000	36400000	20.9802	19.1233	21.2745
chr18	36400000	36800000	15.8897	18.086	13.6012
chr18	38000000	38400000	12.9307	2.25162	0.873405
chr18	38400000	38800000	18.6874	10.4712	6.09551
chr18	39200000	39600000	11.6954	10.4776	6.02898
chr18	39600000	40000000	8.67836	9.27489	4.63105
chr18	46800000	47200000	7.77454	8.30298	2.40091
chr18	53600000	54000000	3.7132	9.7319	11.4549
chr18	54000000	54400000	5.85758	15.5978	18.3004
chr18	54400000	54800000	11.1958	19.3162	20.811
chr18	54800000	55200000	17.9845	20.6299	22.1181
chr18	55200000	55600000	16.9344	19.8053	20.8138
chr18	55600000	56000000	7.81163	15.3671	17.8382
chr18	56000000	56400000	3.87094	9.67284	14.1366
chr18	56400000	56800000	12.4669	17.7734	18.3637
chr18	56800000	57200000	18.9331	19.292	18.1418
chr18	57200000	57600000	4.43396	12.5004	8.18941
chr18	60400000	60800000	2.54236	9.84701	2.02025
chr18	60800000	61200000	24.4197	24.4189	23.1729
chr18	61200000	61600000	27.3473	25.6227	25.7291
chr18	61600000	62000000	26.1882	24.5299	26.1922
chr18	62000000	62400000	22.916	21.6817	23.7838
chr18	62400000	62800000	18.6219	16.9517	20.4529
chr18	62800000	63200000	17.7795	19.5287	21.8269
chr18	63200000	63600000	22.6466	23.4738	23.4191
chr18	63600000	64000000	15.0701	14.5001	17.338
chr18	64400000	64800000	19.3845	18.532	20.9958
chr18	64800000	65200000	24.9671	22.9631	22.3769
chr18	65200000	65600000	24.5583	22.8167	23.8192
chr18	65600000	66000000	23.0671	20.1645	22.9943
chr18	66000000	66400000	20.3654	21.8965	22.3238
chr18	66400000	66800000	11.0256	14.3034	18.4461
chr18	66800000	67200000	8.81827	10.1312	18.6868
chr18	67200000	67600000	24.6701	24.0805	25.0003
chr18	67600000	68000000	26.674	24.9952	25.6336
chr18	68000000	68400000	23.7282	25.3622	25.9174
chr18	68400000	68800000	17.3766	23.602	23.7686
chr18	68800000	69200000	20.988	24.4946	24.2834
chr18	69200000	69600000	21.655	24.6018	24.7875
chr18	69600000	70000000	21.9029	23.4531	21.9885
chr18	70000000	70400000	18.3065	20.5321	16.5992
chr18	74800000	75200000	21.492	20.4307	19.1108
chr18	75200000	75600000	24.8935	24.7467	24.0832
chr18	75600000	76000000	24.9868	24.5887	24.1036
chr18	76000000	76400000	16.2069	20.5895	19.7887
chr18	77200000	77600000	1.29495	1.65608	5.01227
chr18	77600000	78000000	16.8309	20.6959	19.376
chr18	78000000	78400000	5.90988	14.1243	14.5963
chr18	79200000	79600000	1.52498	10.0045	14.4226
chr18	80400000	80800000	2.0103	13.2675	12.4926
chr19	3200000	3600000	8.21557	13.1936	10.8947
chr19	3600000	4000000	19.8515	19.7863	19.4982
chr19	4000000	4400000	20.8986	20.1255	20.4152
chr19	4400000	4800000	21.141	20.2097	20.2854
chr19	4800000	5200000	21.4039	20.0841	20.631
chr19	5200000	5600000	20.4441	19.9053	19.9051
chr19	5600000	6000000	20.3634	19.6124	19.345
chr19	6000000	6400000	19.5719	18.9284	19.331
chr19	6400000	6800000	16.3101	14.3985	14.8074
chr19	6800000	7200000	18.1737	18.453	16.7915
chr19	7200000	7600000	8.25261	13.0031	9.60008
chr19	8800000	9200000	5.05188	5.82779	2.85524
chr19	9600000	10000000	2.80402	3.10657	2.72964
chr19	10000000	10400000	16.5988	14.6316	13.9127
chr19	10400000	10800000	11.4656	11.5016	9.16307
chr19	16000000	16400000	2.65589	5.41241	1.41275
chr19	16400000	16800000	7.76338	10.0017	6.29913
chr19	16800000	17200000	8.43527	9.2617	7.01185
chr19	29200000	29600000	5.89552	5.76388	1.35941
chr19	29600000	30000000	9.34005	6.64983	2.61426
chr19	36000000	36400000	1.23008	4.19338	6.61595
chr19	36400000	36800000	3.72877	8.45239	12.7027
chr19	36800000	37200000	17.3729	17.4173	17.5372
chr19	37200000	37600000	17.8567	15.9269	16.4536
chr19	37600000	38000000	15.7242	15.6318	15.5362
chr19	41200000	41600000	5.69148	-0.0101059	0.214233
chr19	41600000	42000000	14.3663	10.6175	8.32178
chr19	43600000	44000000	12.5793	12.0603	9.70272
chr19	44000000	44400000	19.4542	18.7835	19.0835
chr19	44400000	44800000	14.8724	12.7149	14.1852
chr19	44800000	45200000	17.4251	15.7679	18.0328
chr19	45200000	45600000	17.9608	18.2149	20.5091
chr19	45600000	46000000	20.444	20.1466	22.4347
chr19	46000000	46400000	20.972	20.2705	21.5837
chr19	46400000	46800000	21.4939	20.9463	22.0989
chr19	46800000	47200000	20.8714	21.31	21.6101
chr19	47200000	47600000	15.5017	16.43	12.0421
chr19	53200000	53600000	4.71428	9.18894	7.04701
chr19	53600000	54000000	11.0271	16.2932	15.7002
chr19	55200000	55600000	14.7858	17.5025	17.8495
chr19	55600000	56000000	16.5313	19.7609	19.8891
chr19	56000000	56400000	16.0226	19.8032	19.9979
chr19	56400000	56800000	20.9484	21.5051	21.41
chr19	56800000	57200000	21.186	21.2226	21.2953
chr19	57200000	57600000	17.9366	16.7248	14.4864
chr19	57600000	58000000	8.7106	8.81009	7.09515
chr19	58000000	58400000	7.67356	6.15239	1.65254
chr2	3600000	4000000	14.4857	1.1561	0.646393
chr2	4000000	4400000	17.3494	5.43361	4.21929
chr2	4400000	4800000	23.6459	12.9342	12.0861
chr2	4800000	5200000	24.3618	8.21038	9.8865
chr2	5200000	5600000	28.2598	16.511	11.5099
chr2	5600000	6000000	27.4188	18.5699	16.1507
chr2	6000000	6400000	25.9405	21.1831	16.9232
chr2	6400000	6800000	20.8757	17.4188	14.6663
chr2	6800000	7200000	16.0874	16.2475	7.31375
chr2	7200000	7600000	7.31673	7.02691	5.81023
chr2	24800000	25200000	30.547	29.2269	25.8516
chr2	25200000	25600000	32.7869	32.0838	34.2101
chr2	25600000	26000000	29.3963	26.9712	30.5208
chr2	26000000	26400000	30.1615	30.1669	31.5777
chr2	26400000	26800000	29.0737	29.4631	30.2648
chr2	26800000	27200000	28.2753	28.1444	29.7556
chr2	27200000	27600000	31.1139	31.6763	33.2246
chr2	27600000	28000000	30.7655	32.0719	32.7744
chr2	28000000	28400000	29.0994	29.1122	32.5024
chr2	28400000	28800000	29.4436	30.5321	32.9792
chr2	28800000	29200000	29.5142	30.5378	32.9302
chr2	29200000	29600000	29.2293	29.5421	31.5095
chr2	29600000	30000000	31.1371	31.1073	30.7355
chr2	30000000	30400000	30.1887	30.0308	29.3276
chr2	30400000	30800000	29.3348	30.5848	31.1371
chr2	30800000	31200000	29.5329	30.9921	30.8056
chr2	31200000	31600000	28.979	30.0852	33.0677
chr2	31600000	32000000	29.3615	30.6115	32.7385
chr2	32000000	32400000	30.6756	30.2188	31.8198
chr2	32400000	32800000	30.9209	31.9093	33.7962
chr2	32800000	33200000	31.2736	32.3025	33.3405
chr2	33200000	33600000	30.4971	30.1354	31.2701
chr2	33600000	34000000	23.4292	24.3353	29.4713
chr2	34000000	34400000	25.2506	26.914	31.1496
chr2	34400000	34800000	30.7149	30.7917	32.7113
chr2	34800000	35200000	33.3802	32.3337	33.8375
chr2	35200000	35600000	30.3493	31.1214	29.4078
chr2	35600000	36000000	22.2052	24.8104	18.2617
chr2	37200000	37600000	0.51736	4.56673	0.261105
chr2	37600000	38000000	5.20465	10.9388	10.4558
chr2	38000000	38400000	18.3233	22.5855	20.7026
chr2	38400000	38800000	18.8474	24.7072	22.1168
chr2	38800000	39200000	12.316	19.5526	12.8496
chr2	44800000	45200000	7.042	7.90633	1.31168
chr2	45200000	45600000	9.62725	7.85256	3.89168
chr2	45600000	46000000	9.12257	8.33948	3.53377
chr2	46000000	46400000	4.81465	5.09504	0.886161
chr2	49600000	50000000	6.99569	7.60016	6.04799
chr2	50000000	50400000	13.4737	8.89213	7.71039
chr2	50400000	50800000	10.8506	9.89142	10.722
chr2	50800000	51200000	12.8721	16.0092	12.3361
chr2	51200000	51600000	7.75441	5.44624	6.84865
chr2	51600000	52000000	1.02191	1.12314	1.54447
chr2	59200000	59600000	9.05679	9.61828	4.21293
chr2	59600000	60000000	28.5998	26.5175	20.5874
chr2	60000000	60400000	29.689	28.8364	26.0096
chr2	60400000	60800000	28.0586	27.96	24.7199
chr2	60800000	61200000	28.5676	29.5586	25.079
chr2	61200000	61600000	23.7793	24.2329	16.282
chr2	69600000	70000000	16.0265	8.30557	7.57585
chr2	70400000	70800000	4.05793	-4.33798	0.87613
chr2	70800000	71200000	25.0072	23.2979	23.7755
chr2	71200000	71600000	31.3733	31.4674	30.898
chr2	71600000	72000000	33.1376	32.7291	33.5925
chr2	72000000	72400000	31.8661	32.3867	33.8211
chr2	72400000	72800000	31.1396	31.6025	34.4767
chr2	72800000	73200000	33.3117	32.1961	32.8533
chr2	73200000	73600000	31.6604	30.0809	29.0478
chr2	73600000	74000000	18.5709	14.7378	16.7112
chr2	75600000	76000000	11.1173	9.7959	9.56316
chr2	76800000	77200000	0.35888	12.4688	17.598
chr2	90800000	91200000	31.5937	31.4418	27.9499
chr2	91200000	91600000	34.3564	33.0784	33.4302
chr2	91600000	92000000	34.9705	33.1835	34.9538
chr2	92000000	92400000	34.3245	33.0521	34.312
chr2	92400000	92800000	29.31	26.5843	29.3813
chr2	92800000	93200000	24.0636	21.5699	23.2922
chr2	93200000	93600000	17.5452	20.7455	21.8551
chr2	93600000	94000000	17.083	21.1865	20.6949
chr2	94000000	94400000	7.53527	10.6383	5.45911
chr2	103600000	104000000	16.5972	11.8143	6.58894
chr2	104000000	104400000	14.1662	12.3255	9.12417
chr2	104400000	104800000	19.6683	14.984	8.21485
chr2	113200000	113600000	3.97442	12.6336	14.3321
chr2	113600000	114000000	7.64181	11.7554	13.0061
chr2	117200000	117600000	4.76196	19.2737	18.6597
chr2	117600000	118000000	22.6094	28.0847	29.373
chr2	118000000	118400000	24.1877	29.3143	31.4274
chr2	118400000	118800000	32.4216	32.9165	35.0332
chr2	118800000	119200000	33.7629	33.6018	35.5852
chr2	119200000	119600000	33.6614	33.2681	35.7686
chr2	119600000	120000000	33.216	33.4143	35.5567
chr2	120000000	120400000	32.2142	33.436	35.6245
chr2	120400000	120800000	32.8019	32.5977	35.1514
chr2	120800000	121200000	33.2703	33.2589	35.941
chr2	121200000	121600000	33.3843	33.3678	34.9377
chr2	121600000	122000000	30.3929	31.3445	29.238
chr2	122000000	122400000	12.7111	16.6566	10.8724
chr2	125600000	126000000	15.0051	11.1476	5.69553
chr2	126000000	126400000	8.89831	-0.964986	2.13522
chr2	126400000	126800000	18.5904	9.95701	10.3296
chr2	126800000	127200000	31.136	28.395	29.0639
chr2	127200000	127600000	31.7194	30.7503	32.042
chr2	127600000	128000000	31.8943	31.3422	33.3241
chr2	128000000	128400000	32.9146	33.3479	35.4915
chr2	128400000	128800000	33.28	33.4582	35.7016
chr2	128800000	129200000	30.9954	29.7379	30.9207
chr2	129200000	129600000	14.3293	13.1368	21.9416
chr2	130000000	130400000	5.98342	2.47251	16.191
chr2	130400000	130800000	30.5203	30.0272	32.7337
chr2	130800000	131200000	33.1124	32.4931	33.3791
chr2	131200000	131600000	30.7229	31.6837	30.6585
chr2	131600000	132000000	24.723	26.1995	25.3012
chr2	132000000	132400000	14.3017	15.2782	9.24143
chr2	152400000	152800000	21.7665	13.8655	10.579
chr2	152800000	153200000	28.0356	23.3076	21.254
chr2	153200000	153600000	25.8648	20.8233	21.8418
chr2	153600000	154000000	1.13143	-5.82952	5.26714
chr2	154000000	154400000	2.41577	-3.26805	9.59752
chr2	154400000	154800000	29.3799	31.6054	31.7317
chr2	154800000	155200000	32.2167	32.7934	34.9039
chr2	155200000	155600000	33.5129	31.2377	34.562
chr2	155600000	156000000	32.1179	31.321	35.7498
chr2	156000000	156400000	32.1489	32.5306	34.4388
chr2	156400000	156800000	32.8481	33.1046	35.5093
chr2	156800000	157200000	33.8874	33.3144	35.5869
chr2	157200000	157600000	29.8579	29.8755	31.151
chr2	157600000	158000000	22.4658	23.7261	27.7526
chr2	158000000	158400000	24.7585	26.2686	24.7734
chr2	163200000	163600000	6.28381	13.2209	15.526
chr2	163600000	164000000	22.94	25.844	27.401
chr2	164000000	164400000	25.4783	22.9228	27.4192
chr2	164400000	164800000	27.9757	25.6818	29.3355
chr2	164800000	165200000	28.0729	24.6228	27.7181
chr2	165200000	165600000	27.0544	22.3953	26.462
chr2	165600000	166000000	30.6321	29.7002	32.1838
chr2	166000000	166400000	31.0331	32.275	33.6567
chr2	166400000	166800000	31.7803	32.2511	35.2856
chr2	166800000	167200000	34.018	33.7442	35.9039
chr2	167200000	167600000	33.8722	34.0509	34.9443
chr2	167600000	168000000	31.5944	32.4164	30.1702
chr2	168000000	168400000	7.25131	7.62597	1.63766
chr2	180000000	180400000	4.24729	12.5836	12.9516
chr2	180400000	180800000	8.17996	14.8851	21.6903
chr2	180800000	181200000	12.8214	12.7077	19.8603
chr2	181200000	181600000	20.7436	23.891	27.1099
chr3	8800000	9200000	15.2068	14.6944	5.50752
chr3	19200000	19600000	6.17342	12.4419	7.83313
chr3	19600000	20000000	0.166388	1.21656	1.21512
chr3	21600000	22000000	7.40361	16.4149	14.3791
chr3	27200000	27600000	14.3968	12.676	6.63462
chr3	27600000	28000000	30.2096	34.3976	30.8266
chr3	28000000	28400000	12.7158	13.7494	8.6258
chr3	30000000	30400000	10.1909	11.3525	2.15376
chr3	30800000	31200000	9.45394	8.66655	0.231939
chr3	36400000	36800000	17.6593	14.3292	11.1389
chr3	36800000	37200000	23.508	28.082	25.9117
chr3	37200000	37600000	27.7267	32.2937	29.6846
chr3	37600000	38000000	26.2413	33.3744	30.779
chr3	38000000	38400000	16.8691	28.8697	22.7855
chr3	38400000	38800000	4.76738	14.8568	7.07353
chr3	40800000	41200000	12.9708	16.5783	9.27519
chr3	41200000	41600000	16.5623	21.8987	12.03
chr3	51200000	51600000	21.8997	31.3561	25.5814
chr3	51600000	52000000	32.3122	37.8296	39.072
chr3	52000000	52400000	31.8742	37.604	41.2576
chr3	52400000	52800000	29.3004	37.8298	41.7723
chr3	52800000	53200000	25.2599	35.8555	40.1731
chr3	53200000	53600000	10.7201	25.9257	29.4571
chr3	54400000	54800000	11.5576	24.5227	25.9696
chr3	54800000	55200000	4.6	16.2103	19.8863
chr3	55200000	55600000	11.1203	27.0682	26.2565
chr3	56800000	57200000	3.78289	0.500126	3.70137
chr3	57200000	57600000	22.1348	25.29	25.6273
chr3	57600000	58000000	9.83824	8.94266	14.4669
chr3	58000000	58400000	20.9033	15.7485	12.4016
chr3	58400000	58800000	17.5256	13.4028	10.3996
chr3	60000000	60400000	10.5662	16.6279	7.90848
chr3	60400000	60800000	11.5406	16.2599	7.38324
chr3	65200000	65600000	11.4998	15.6918	8.38618
chr3	65600000	66000000	17.697	15.8	6.05471
chr3	68800000	69200000	21.3654	20.3465	7.78224
chr3	69200000	69600000	5.61928	14.3925	3.87896
chr3	79200000	79600000	8.35212	8.66991	2.85076
chr3	80800000	81200000	10.6822	10.665	0.134545
chr3	81200000	81600000	10.649	15.6221	4.43923
chr3	83200000	83600000	6.53914	20.0363	18.3314
chr3	83600000	84000000	17.2774	31.3606	27.517
chr3	84000000	84400000	30.2473	35.474	37.2363
chr3	84400000	84800000	26.6488	35.1619	39.5439
chr3	84800000	85200000	12.3072	24.917	34.591
chr3	85200000	85600000	5.57084	18.435	33.6322
chr3	85600000	86000000	27.6269	34.7828	37.5579
chr3	86000000	86400000	21.5999	30.3344	33.4641
chr3	86400000	86800000	10.0677	14.9873	28.3162
chr3	86800000	87200000	13.4303	12.8811	19.6384
chr3	87200000	87600000	4.24514	1.98456	6.63281
chr3	87600000	88000000	26.0649	29.3714	32.5706
chr3	88000000	88400000	32.038	35.8287	38.6936
chr3	88400000	88800000	30.1725	34.7024	38.693
chr3	88800000	89200000	33.1209	35.3561	39.142
chr3	89200000	89600000	34.1366	36.5759	40.0335
chr3	89600000	90000000	33.6703	36.8821	40.3688
chr3	90000000	90400000	32.9387	36.1249	34.8123
chr3	90400000	90800000	15.3642	24.2032	9.04592
chr3	94400000	94800000	16.7831	22.084	13.2593
chr3	94800000	95200000	33.3141	34.8179	32.9101
chr3	95200000	95600000	34.1254	36.7802	38.7991
chr3	95600000	96000000	34.225	36.2944	39.5275
chr3	96000000	96400000	34.2602	35.581	39.3885
chr3	96400000	96800000	31.2201	31.5332	37.1021
chr3	96800000	97200000	9.62402	11.2114	21.689
chr3	97600000	98000000	22.6517	23.5772	27.2656
chr3	98000000	98400000	10.9589	14.5104	15.1039
chr3	100800000	101200000	23.2288	25.5691	30.4321
chr3	101200000	101600000	23.3033	30.0154	34.1218
chr3	101600000	102000000	19.8528	20.0584	34.7413
chr3	102000000	102400000	28.7819	29.034	37.949
chr3	102400000	102800000	27.5826	30.1524	36.6629
chr3	102800000	103200000	31.2979	30.7904	38.9062
chr3	103200000	103600000	33.6814	34.7313	40.3556
chr3	103600000	104000000	33.6214	36.6263	40.2838
chr3	104000000	104400000	33.7459	37.146	38.2007
chr3	104400000	104800000	33.898	36.1543	35.9298
chr3	104800000	105200000	17.6212	16.8938	10.1158
chr3	107200000	107600000	20.8012	6.84932	7.39264
chr3	107600000	108000000	34.257	33.0154	33.9647
chr3	108000000	108400000	34.6833	33.581	35.0095
chr3	108400000	108800000	33.7103	33.2683	33.7349
chr3	108800000	109200000	30.873	29.5457	21.6469
chr3	109200000	109600000	15.8857	10.9767	0.286195
chr3	116400000	116800000	24.6328	18.9836	8.73381
chr3	121200000	121600000	21.7262	26.0886	14.8827
chr3	121600000	122000000	29.3821	33.2566	29.8791
chr3	122000000	122400000	33.0601	36.7225	34.9787
chr3	122400000	122800000	34.1212	37.3563	39.4332
chr3	122800000	123200000	32.262	36.0239	36.6978
chr3	123200000	123600000	26.9252	24.9483	21.5871
chr3	123600000	124000000	14.0579	1.98057	5.06014
chr3	124000000	124400000	7.28355	-1.32278	0.481525
chr3	124400000	124800000	5.95044	-0.84262	6.02274
chr3	125200000	125600000	10.8733	3.30055	4.0707
chr3	125600000	126000000	14.0674	5.12079	4.68222
chr3	126000000	126400000	19.7854	14.0919	11.2607
chr3	126400000	126800000	27.7277	24.3035	22.4841
chr3	126800000	127200000	23.6696	17.4952	18.3127
chr3	127200000	127600000	13.4241	8.53045	12.5953
chr3	127600000	128000000	6.46949	9.82814	20.3013
chr3	128000000	128400000	4.68383	4.73763	15.9942
chr3	128400000	128800000	12.0544	22.7654	24.9903
chr3	128800000	129200000	8.31255	23.3173	24.3405
chr3	129200000	129600000	12.9696	19.1427	27.4235
chr3	129600000	130000000	8.28823	16.1434	24.0067
chr3	130800000	131200000	23.3033	31.4668	31.8306
chr3	131200000	131600000	26.1954	31.1776	30.7564
chr3	131600000	132000000	27.3687	27.5865	28.5882
chr3	132000000	132400000	23.1232	19.7733	21.1946
chr3	132400000	132800000	16.3839	15.435	14.4834
chr3	132800000	133200000	8.43165	6.86747	1.82906
chr3	135200000	135600000	12.831	12.9415	1.58971
chr3	135600000	136000000	13.7499	14.1815	3.92609
chr3	136000000	136400000	10.0495	10.7362	1.41662
chr3	136400000	136800000	13.8868	17.0311	5.25046
chr3	138000000	138400000	14.7675	10.4563	3.0192
chr3	138400000	138800000	7.66032	9.15168	2.35883
chr3	144400000	144800000	21.8335	27.0666	22.9798
chr3	144800000	145200000	28.1397	32.5063	32.9665
chr3	145200000	145600000	30.3339	34.8583	34.5745
chr3	145600000	146000000	31.5825	33.6508	32.4075
chr3	146000000	146400000	25.5673	20.2458	18.0063
chr3	146400000	146800000	19.8434	18.7776	11.1015
chr3	152000000	152400000	12.3647	17.0556	10.8739
chr3	152400000	152800000	8.01825	10.0128	2.44875
chr4	8400000	8800000	19.8452	12.5329	0.51373
chr4	8800000	9200000	22.6003	15.7926	6.74863
chr4	11200000	11600000	17.6838	10.9472	2.89991
chr4	11600000	12000000	14.8191	13.3678	9.85322
chr4	32400000	32800000	16.8399	7.71358	0.0270983
chr4	40800000	41200000	30.9442	30.3279	28.1831
chr4	41200000	41600000	33.377	31.1908	34.7059
chr4	41600000	42000000	27.6484	25.0652	30.9166
chr4	42800000	43200000	25.0447	19.2074	26.1293
chr4	43200000	43600000	32.049	27.1202	31.2532
chr4	43600000	44000000	32.6144	25.9687	27.8455
chr4	44000000	44400000	28.1405	20.0272	24.5723
chr4	44400000	44800000	16.4477	7.42756	20.0148
chr4	44800000	45200000	31.9977	26.2506	30.8028
chr4	45200000	45600000	32.7109	29.8563	33.8832
chr4	45600000	46000000	30.2261	25.043	31.0692
chr4	46000000	46400000	32.5051	22.3765	20.9017
chr4	46400000	46800000	15.2942	0.985309	2.57615
chr4	53200000	53600000	12.8476	14.2774	9.98515
chr4	53600000	54000000	15.1038	20.4341	21.1295
chr4	54000000	54400000	5.50288	7.32029	18.1814
chr4	54400000	54800000	11.7603	9.08871	17.163
chr4	54800000	55200000	24.4015	19.2859	22.3324
chr4	55200000	55600000	29.9689	28.0774	28.5565
chr4	55600000	56000000	34.1415	32.866	34.2477
chr4	56000000	56400000	33.2436	31.9792	34.8784
chr4	56400000	56800000	30.1496	27.4447	30.7187
chr4	56800000	57200000	34.7842	31.8769	34.7717
chr4	57200000	57600000	35.3994	34.9558	36.8688
chr4	57600000	58000000	35.894	35.7395	35.4343
chr4	58000000	58400000	33.89	33.8729	35.2577
chr4	58400000	58800000	34.0769	34.4691	34.8017
chr4	58800000	59200000	33.8736	32.8864	32.1009
chr4	59200000	59600000	28.5806	28.9833	21.5603
chr4	63600000	64000000	23.0796	16.8632	5.36424
chr4	64000000	64400000	20.8444	13.0463	2.6187
chr4	64400000	64800000	13.2198	8.35722	0.822254
chr4	81600000	82000000	7.39174	18.7568	13.3626
chr4	82000000	82400000	11.451	22.8394	17.8009
chr4	82400000	82800000	11.3611	19.7081	16.5038
chr4	82800000	83200000	10.7818	15.3537	7.37846
chr4	83200000	83600000	24.3174	23.5348	13.2166
chr4	83600000	84000000	16.8888	19.8283	6.17855
chr4	84000000	84400000	22.3634	25.1609	12.882
chr4	84400000	84800000	24.5152	23.6094	9.59876
chr4	94800000	95200000	4.89055	14.1855	5.3589
chr4	95200000	95600000	13.8264	20.337	13.0947
chr4	95600000	96000000	2.66945	10.6746	0.0116013
chr4	105200000	105600000	0.189758	9.25271	5.46255
chr4	105600000	106000000	6.66887	6.28768	3.19348
chr4	106000000	106400000	4.21563	8.77585	6.80718
chr4	106400000	106800000	25.5533	26.1211	24.5206
chr4	106800000	107200000	33.567	32.0592	32.2966
chr4	107200000	107600000	29.8559	28.0127	32.5526
chr4	107600000	108000000	29.3045	27.8274	32.4897
chr4	108000000	108400000	32.7243	31.3105	33.3255
chr4	108400000	108800000	32.3575	31.6466	33.2273
chr4	108800000	109200000	29.7296	30.9295	28.9717
chr4	109200000	109600000	16.8138	23.9834	18.1614
chr4	116000000	116400000	25.9578	26.5675	23.0625
chr4	116400000	116800000	32.812	32.0536	31.2029
chr4	116800000	117200000	33.9539	32.5828	33.2228
chr4	117200000	117600000	30.0525	28.2093	32.4854
chr4	117600000	118000000	30.1132	29.0483	31.1742
chr4	118000000	118400000	29.8951	25.6278	26.9317
chr4	118400000	118800000	1.64594	-0.548935	11.1777
chr4	118800000	119200000	5.16819	3.08236	16.3433
chr4	119200000	119600000	14.9712	15.116	23.7551
chr4	119600000	120000000	19.1732	17.058	26.2046
chr4	120000000	120400000	24.9907	25.747	28.498
chr4	120400000	120800000	19.8135	19.4157	20.3882
chr4	120800000	121200000	2.51197	5.19918	3.59636
chr4	122800000	123200000	2.60125	14.4561	6.35907
chr4	123200000	123600000	23.3579	29.3912	27.1858
chr4	123600000	124000000	10.7886	13.8761	14.2526
chr4	124800000	125200000	4.20536	1.6625	3.00592
chr4	126000000	126400000	20.5788	18.589	17.544
chr4	126400000	126800000	23.2952	20.8545	14.6766
chr4	128800000	129200000	19.4423	24.5847	20.2188
chr4	129200000	129600000	31.7944	32.7715	31.5413
chr4	129600000	130000000	33.2108	34.1919	34.8314
chr4	130000000	130400000	31.6857	32.6432	32.9239
chr4	130400000	130800000	20.9227	23.9457	24.5465
chr4	132000000	132400000	25.2639	22.9527	22.7817
chr4	132400000	132800000	33.5742	33.614	34.1054
chr4	132800000	133200000	32.2852	34.4479	35.1335
chr4	133200000	133600000	33.1912	34.2096	35.1187
chr4	133600000	134000000	31.1024	31.621	34.1804
chr4	134000000	134400000	28.6257	28.7269	34.1932
chr4	134400000	134800000	30.152	33.4011	33.9139
chr4	134800000	135200000	28.8911	32.3946	32.1753
chr4	135200000	135600000	28.5451	30.5691	32.2549
chr4	135600000	136000000	30.4929	30.2901	31.8573
chr4	136000000	136400000	30.823	32.2255	32.0073
chr4	136400000	136800000	28.1709	30.923	32.1757
chr4	136800000	137200000	26.1682	30.3419	32.4111
chr4	137200000	137600000	31.6589	31.599	32.3127
chr4	137600000	138000000	32.7519	31.3577	35.5364
chr4	138000000	138400000	31.9828	31.8249	33.8864
chr4	138400000	138800000	18.9102	17.2819	24.3723
chr4	138800000	139200000	23.0509	24.4455	25.7927
chr4	139200000	139600000	29.1594	30.0497	32.0071
chr4	139600000	140000000	23.7441	20.7307	25.9802
chr4	140000000	140400000	10.0564	6.168	19.3757
chr4	140400000	140800000	26.089	23.8666	29.6621
chr4	140800000	141200000	32.8477	32.478	33.5648
chr4	141200000	141600000	28.4966	30.9989	29.1358
chr4	141600000	142000000	1.56768	13.1938	6.8101
chr4	148000000	148400000	4.04885	12.4425	10.344
chr4	148400000	148800000	19.9787	26.8754	26.228
chr4	148800000	149200000	30.1362	32.1815	34.7839
chr4	149200000	149600000	34.2126	34.2343	35.9059
chr4	149600000	150000000	34.0211	34.3978	37.2179
chr4	150000000	150400000	35.7003	34.5089	37.0123
chr4	150400000	150800000	33.0927	33.5453	33.9482
chr4	150800000	151200000	21.7004	24.6153	23.754
chr4	151600000	152000000	5.05424	7.10468	12.1901
chr4	152000000	152400000	11.4907	17.1913	11.0685
chr4	155200000	155600000	16.8746	21.1507	18.9137
chr4	155600000	156000000	20.6353	23.4472	23.0266
chr5	2800000	3200000	11.8969	8.15709	7.90565
chr5	3200000	3600000	22.927	20.9583	17.9821
chr5	3600000	4000000	27.4765	28.919	25.222
chr5	4000000	4400000	24.096	25.7206	21.5097
chr5	4400000	4800000	19.396	20.8247	21.2898
chr5	4800000	5200000	20.7942	21.7307	15.1823
chr5	5200000	5600000	13.48	13.5774	3.72165
chr5	12000000	12400000	3.24846	7.08321	2.47033
chr5	12400000	12800000	12.771	13.4484	5.65338
chr5	12800000	13200000	16.0582	15.1546	9.10435
chr5	13200000	13600000	18.1882	16.4905	10.9121
chr5	13600000	14000000	18.312	18.2065	9.63784
chr5	14000000	14400000	10.2413	8.73663	5.62358
chr5	16000000	16400000	13.732	15.9488	10.3362
chr5	20800000	21200000	15.4737	12.2617	5.69976
chr5	21200000	21600000	24.3253	22.5979	16.8025
chr5	23200000	23600000	19.0792	19.3915	12.0501
chr5	23600000	24000000	29.3127	28.3277	26.6252
chr5	24000000	24400000	31.7872	29.6817	28.6401
chr5	24400000	24800000	32.393	31.2202	29.9801
chr5	24800000	25200000	29.892	28.473	23.9903
chr5	25200000	25600000	17.2659	15.7098	8.02001
chr5	29600000	30000000	29.2308	27.3302	22.3791
chr5	30000000	30400000	27.6231	25.8286	24.8761
chr5	30400000	30800000	26.8809	20.9096	23.6604
chr5	30800000	31200000	30.054	29.0632	31.2406
chr5	31200000	31600000	29.7021	29.014	32.4751
chr5	31600000	32000000	31.2044	29.9558	32.3063
chr5	32000000	32400000	30.2955	29.2855	32.1823
chr5	32400000	32800000	29.1432	28.8326	32.2383
chr5	32800000	33200000	27.5686	28.1288	31.2798
chr5	33200000	33600000	23.5827	24.3811	29.0346
chr5	33600000	34000000	27.3654	26.4033	29.9178
chr5	34000000	34400000	28.1493	26.3141	30.801
chr5	34400000	34800000	28.948	28.8093	30.9806
chr5	34800000	35200000	28.5322	25.9495	30.105
chr5	35200000	35600000	23.7473	21.8313	28.0879
chr5	35600000	36000000	31.7977	31.0874	33.0208
chr5	36000000	36400000	32.491	31.4842	33.6773
chr5	36400000	36800000	32.2682	31.0118	30.4096
chr5	36800000	37200000	18.489	10.8441	10.4564
chr5	47200000	47600000	2.01445	1.72846	0.32025
chr5	47600000	48000000	4.6247	4.98937	0.832171
chr5	53200000	53600000	14.2727	16.79	9.76063
chr5	53600000	54000000	6.05561	7.95858	3.7837
chr5	64000000	64400000	21.5067	26.648	20.7263
chr5	64400000	64800000	29.771	30.9821	30.2717
chr5	64800000	65200000	32.3419	31.3982	32.7513
chr5	65200000	65600000	33.6071	31.7977	33.8899
chr5	65600000	66000000	30.1455	30.0204	31.6529
chr5	66000000	66400000	22.9751	24.5283	24.2429
chr5	66400000	66800000	6.50823	13.1742	10.9853
chr5	72800000	73200000	22.8768	24.1119	20.0329
chr5	73200000	73600000	24.2459	25.0814	23.028
chr5	73600000	74000000	10.3451	6.47542	12.1359
chr5	74000000	74400000	17.7571	12.1348	15.3512
chr5	74400000	74800000	19.9673	16.0855	13.0047
chr5	74800000	75200000	15.536	12.6411	4.99788
chr5	76800000	77200000	18.6333	13.2925	1.83263
chr5	80800000	81200000	5.73957	10.4959	2.45489
chr5	81200000	81600000	9.25707	16.0972	9.13833
chr5	81600000	82000000	2.86377	5.73739	3.05465
chr5	92000000	92400000	16.9431	11.3433	4.16351
chr5	92400000	92800000	6.84011	5.5149	5.97543
chr5	97600000	98000000	22.2639	13.8736	2.06006
chr5	103600000	104000000	6.33546	16.006	13.3842
chr5	107600000	108000000	24.0253	20.0172	18.6239
chr5	108000000	108400000	21.4105	18.2725	16.4915
chr5	108400000	108800000	0.365895	4.47028	3.25839
chr5	110000000	110400000	12.3674	17.7107	8.67592
chr5	110400000	110800000	31.0257	30.5077	31.8155
chr5	110800000	111200000	32.1733	32.1171	34.3115
chr5	111200000	111600000	25.0044	29.9804	30.1509
chr5	111600000	112000000	18.168	29.058	27.1975
chr5	112000000	112400000	13.5763	22.9006	23.1902
chr5	113200000	113600000	2.93584	2.3692	10.5797
chr5	113600000	114000000	23.388	20.5394	21.9248
chr5	114000000	114400000	27.7903	21.3234	25.3478
chr5	114400000	114800000	29.9211	26.9467	29.5019
chr5	114800000	115200000	33.2661	31.8656	33.5633
chr5	115200000	115600000	31.579	30.5664	30.5314
chr5	115600000	116000000	10.3459	4.57845	2.03351
chr5	118000000	118400000	15.1803	14.0115	10.8836
chr5	118400000	118800000	23.5175	25.6928	23.9366
chr5	120400000	120800000	14.5724	7.82897	9.95785
chr5	120800000	121200000	14.3085	4.94912	11.8015
chr5	121200000	121600000	31.3151	31.3878	33.8756
chr5	121600000	122000000	28.747	29.4551	33.1337
chr5	122000000	122400000	26.6531	28.292	32.115
chr5	122400000	122800000	30.6811	30.2969	32.7039
chr5	122800000	123200000	30.8903	30.1892	32.6233
chr5	123200000	123600000	29.3562	29.5728	33.0285
chr5	123600000	124000000	31.8556	30.4048	34.532
chr5	124000000	124400000	32.0321	31.6595	34.0525
chr5	124400000	124800000	31.4568	32.0593	32.459
chr5	124800000	125200000	30.7536	31.7581	30.9798
chr5	125200000	125600000	8.83254	15.9617	12.4534
chr5	129600000	130000000	10.2222	11.4415	5.83744
chr5	130000000	130400000	3.86011	8.74307	4.94331
chr5	134000000	134400000	0.89354	11.8732	7.33635
chr5	134400000	134800000	25.0312	27.5851	28.0472
chr5	134800000	135200000	29.6339	27.2031	31.8244
chr5	135200000	135600000	31.0724	29.9718	34.4935
chr5	135600000	136000000	32.8	31.0992	34.0521
chr5	136000000	136400000	31.3209	31.5598	35.0711
chr5	136400000	136800000	30.2632	30.9358	33.7151
chr5	136800000	137200000	28.8661	29.0118	33.1862
chr5	137200000	137600000	28.3709	28.1688	27.9225
chr5	137600000	138000000	19.3944	20.0429	16.5485
chr5	138400000	138800000	5.68725	9.6526	12.3781
chr5	138800000	139200000	23.6962	28.5159	29.0878
chr5	139200000	139600000	30.5804	31.5322	32.459
chr5	139600000	140000000	28.2158	29.7399	32.5998
chr5	140000000	140400000	27.8237	29.2552	31.3041
chr5	140400000	140800000	16.4029	20.9895	18.9647
chr5	142400000	142800000	9.82824	16.485	13.0052
chr5	142800000	143200000	28.8961	30.3176	31.1346
chr5	143200000	143600000	29.9591	29.4947	32.3629
chr5	143600000	144000000	28.9528	28.6283	30.9039
chr5	144000000	144400000	20.0205	23.3817	26.1093
chr5	144400000	144800000	5.46409	13.0789	19.5207
chr5	144800000	145200000	17.4081	25.0411	21.8062
chr5	148400000	148800000	13.135	17.8979	18.076
chr5	148800000	149200000	20.6916	25.8461	23.9148
chr5	149200000	149600000	17.9414	26.1005	24.4244
chr5	150800000	151200000	13.1541	21.7215	22.4963
chr5	151200000	151600000	15.3794	22.2167	22.2975
chr6	4400000	4800000	14.2004	8.9174	0.569899
chr6	17200000	17600000	26.4721	24.5491	16.3854
chr6	17600000	18000000	5.78906	5.8331	1.83872
chr6	21600000	22000000	2.41695	6.23106	0.0224676
chr6	22000000	22400000	1.82189	9.7664	1.1872
chr6	28400000	28800000	18.7671	24.0562	16.7234
chr6	28800000	29200000	15.9825	24.5379	18.0896
chr6	29200000	29600000	35.2265	35.7195	34.5646
chr6	29600000	30000000	36.7513	36.6597	38.3424
chr6	30000000	30400000	36.2771	36.2944	37.1978
chr6	30400000	30800000	35.7426	36.4055	37.8227
chr6	30800000	31200000	36.9034	37.4544	38.8441
chr6	31200000	31600000	31.4152	31.5844	37.6996
chr6	32400000	32800000	7.16066	5.65226	25.0884
chr6	32800000	33200000	18.3372	19.3566	28.6064
chr6	33200000	33600000	22.2663	26.3902	32.3875
chr6	33600000	34000000	15.9124	23.0816	34.2819
chr6	34000000	34400000	24.8744	24.7803	32.5126
chr6	34400000	34800000	35.7786	36.37	38.7417
chr6	34800000	35200000	33.3783	34.6404	33.9356
chr6	35200000	35600000	7.65379	9.62168	6.51486
chr6	37600000	38000000	20.475	15.5547	14.9395
chr6	38000000	38400000	27.5883	22.7403	21.9008
chr6	38400000	38800000	35.7154	36.4718	34.7551
chr6	38800000	39200000	35.7573	36.1453	35.2924
chr6	39200000	39600000	31.3119	32.0362	23.2526
chr6	47600000	48000000	22.0076	21.606	16.054
chr6	50000000	50400000	18.3832	6.761	2.99989
chr6	50400000	50800000	26.7292	13.2615	4.03341
chr6	51200000	51600000	32.4065	20.0211	12.3625
chr6	51600000	52000000	33.5323	23.2268	20.5185
chr6	52000000	52400000	34.1473	25.4371	23.8537
chr6	52400000	52800000	33.9102	11.589	10.3831
chr6	52800000	53200000	31.2911	15.2769	9.42896
chr6	53200000	53600000	34.1954	29.261	23.2564
chr6	53600000	54000000	35.2754	31.5121	28.9673
chr6	54000000	54400000	36.9315	35.2134	34.2876
chr6	54400000	54800000	34.1777	34.8107	33.2813
chr6	54800000	55200000	24.471	29.0061	23.2994
chr6	71200000	71600000	1.69886	11.5914	9.33725
chr6	71600000	72000000	21.9886	27.353	24.6557
chr6	72000000	72400000	34.0325	35.4923	34.0116
chr6	72400000	72800000	30.2949	33.2568	29.1195
chr6	72800000	73200000	16.4798	27.2212	16.383
chr6	82800000	83200000	22.1061	29.2896	21.8232
chr6	83200000	83600000	33.2373	34.6081	36.1016
chr6	83600000	84000000	34.6584	34.4623	39.2556
chr6	84000000	84400000	33.1357	34.5458	39.2572
chr6	84400000	84800000	31.4461	32.8372	37.7306
chr6	84800000	85200000	29.5527	28.95	37.7045
chr6	85200000	85600000	23.7166	20.8268	31.162
chr6	85600000	86000000	25.1938	17.3979	24.3275
chr6	86000000	86400000	26.5964	24.2162	28.3886
chr6	86400000	86800000	35.7539	37.4539	38.2152
chr6	86800000	87200000	36.822	37.2518	38.8575
chr6	87200000	87600000	35.8823	36.9207	39.5348
chr6	87600000	88000000	36.5375	37.1372	40.019
chr6	88000000	88400000	33.7651	35.2956	38.4575
chr6	88400000	88800000	35.8459	37.0414	39.3763
chr6	88800000	89200000	32.8917	33.7577	37.5049
chr6	89200000	89600000	28.3676	32.1892	36.1008
chr6	89600000	90000000	17.4475	18.7584	25.1252
chr6	90000000	90400000	6.11779	8.8893	22.2081
chr6	90400000	90800000	20.8028	27.0116	32.5467
chr6	90800000	91200000	20.3095	21.1092	29.1312
chr6	91200000	91600000	26.2504	29.1265	31.1454
chr6	91600000	92000000	10.8317	21.86	18.145
chr6	98800000	99200000	10.4538	17.7785	7.47416
chr6	100000000	100400000	6.74782	10.9682	0.12894
chr6	100400000	100800000	12.4363	11.5972	2.0064
chr6	112800000	113200000	26.9267	29.7291	25.0164
chr6	113200000	113600000	32.6439	32.9117	29.0047
chr6	113600000	114000000	15.6052	7.57436	17.9659
chr6	114000000	114400000	11.6961	0.406547	13.0965
chr6	114400000	114800000	31.8452	30.4679	29.3463
chr6	114800000	115200000	34.949	34.9826	34.6002
chr6	115200000	115600000	36.3406	35.6339	37.1285
chr6	115600000	116000000	35.5804	35.8329	35.9074
chr6	116000000	116400000	34.6642	35.6926	35.2628
chr6	116400000	116800000	20.4343	21.7173	18.0654
chr6	117200000	117600000	18.328	4.43654	1.27336
chr6	119200000	119600000	14.371	4.13687	11.0687
chr6	119600000	120000000	33.3787	32.2263	33.8535
chr6	120000000	120400000	34.3888	33.9588	33.642
chr6	120400000	120800000	27.5086	27.453	21.8691
chr6	120800000	121200000	7.45101	16.5765	8.72097
chr6	124400000	124800000	4.50897	12.5247	5.64619
chr6	124800000	125200000	28.4092	31.9096	25.8736
chr6	125200000	125600000	17.2381	22.4685	12.21
chr6	128000000	128400000	10.8281	18.0961	8.81362
chr6	134400000	134800000	17.1077	22.2191	13.7985
chr6	134800000	135200000	19.9699	24.7159	14.7412
chr6	143200000	143600000	14.2035	10.779	10.0551
chr6	143600000	144000000	16.2407	9.83148	13.2154
chr6	144000000	144400000	12.9297	6.53788	12.6084
chr6	144400000	144800000	9.89394	7.46263	13.1455
chr6	144800000	145200000	21.3137	19.3885	19.1904
chr6	145200000	145600000	31.7615	32.5818	34.4235
chr6	145600000	146000000	33.0285	35.5279	35.171
chr6	146000000	146400000	34.6489	35.6582	37.9304
chr6	146400000	146800000	33.493	35.5317	38.781
chr6	146800000	147200000	23.6834	34.1342	37.2179
chr6	147200000	147600000	11.4386	26.2161	33.1276
chr6	147600000	148000000	16.3112	26.217	32.9616
chr6	148000000	148400000	2.128	17.2334	29.7345
chr6	148800000	149200000	13.9678	26.7953	34.1837
chr7	4400000	4800000	14.7252	5.1223	6.30342
chr7	4800000	5200000	12.6874	9.3649	2.96649
chr7	16000000	16400000	18.9394	21.3856	16.0344
chr7	16400000	16800000	27.8643	24.6588	20.8086
chr7	18800000	19200000	6.98529	9.64193	3.89393
chr7	19200000	19600000	26.2834	26.8287	23.2285
chr7	19600000	20000000	7.26631	14.5577	8.208
chr7	24400000	24800000	19.1127	6.15849	2.19793
chr7	24800000	25200000	24.6503	9.68859	6.56994
chr7	25200000	25600000	24.9232	13.408	8.85397
chr7	27200000	27600000	21.2461	24.4091	17.7268
chr7	27600000	28000000	27.9779	28.3301	28.3669
chr7	28000000	28400000	27.7693	25.0047	29.0615
chr7	28400000	28800000	31.3117	29.0961	31.0949
chr7	28800000	29200000	29.7758	29.5872	31.3277
chr7	29200000	29600000	29.2373	28.7045	32.4945
chr7	29600000	30000000	29.2555	29.5518	32.1694
chr7	30000000	30400000	29.9137	28.1619	28.8492
chr7	30400000	30800000	13.2259	10.9689	7.63246
chr7	36400000	36800000	4.07044	7.45598	0.24559
chr7	44400000	44800000	23.4836	18.1614	17.8083
chr7	44800000	45200000	30.5748	29.5759	30.2028
chr7	45200000	45600000	32.4599	30.9003	31.7722
chr7	45600000	46000000	32.3967	31.3249	33.7509
chr7	46000000	46400000	28.8375	29.4933	31.4965
chr7	46400000	46800000	28.432	28.5239	29.1597
chr7	46800000	47200000	6.73428	11.014	2.54471
chr7	48800000	49200000	3.60891	4.45791	1.3989
chr7	49200000	49600000	6.25094	13.2863	11.6841
chr7	65200000	65600000	13.3819	17.5354	16.6075
chr7	65600000	66000000	19.1119	20.525	21.3435
chr7	66000000	66400000	29.7305	31.0038	31.803
chr7	66400000	66800000	31.6245	32.3907	34.096
chr7	66800000	67200000	21.4087	29.74	30.7116
chr7	67200000	67600000	29.2489	31.4037	31.4905
chr7	67600000	68000000	14.3256	20.0632	17.5293
chr7	68000000	68400000	1.2988	12.1515	4.73592
chr7	72400000	72800000	4.43022	13.1137	2.4616
chr7	73200000	73600000	2.90903	15.9985	12.0321
chr7	75200000	75600000	14.9127	17.9626	12.981
chr7	79200000	79600000	21.0017	10.6709	6.35541
chr7	79600000	80000000	31.8189	29.0633	25.6346
chr7	80000000	80400000	33.2991	32.7802	32.9162
chr7	80400000	80800000	33.632	33.2421	34.3567
chr7	80800000	81200000	33.2246	30.9332	33.0469
chr7	81200000	81600000	23.4659	20.1037	22.2973
chr7	81600000	82000000	4.8222	-5.30846	5.54074
chr7	82000000	82400000	3.60804	-6.58982	4.85394
chr7	82400000	82800000	21.8509	16.8383	14.5945
chr7	82800000	83200000	21.7827	18.9784	18.9906
chr7	83200000	83600000	21.829	15.3821	18.5392
chr7	83600000	84000000	19.1258	22.7344	21.2733
chr7	84000000	84400000	11.823	18.5248	14.3833
chr7	89200000	89600000	8.74739	13.5877	11.3651
chr7	89600000	90000000	15.4137	23.5581	21.2662
chr7	90000000	90400000	13.285	24.3897	22.8044
chr7	92400000	92800000	2.14705	9.03243	10.8145
chr7	97200000	97600000	17.5035	25.3459	23.8896
chr7	97600000	98000000	29.5156	31.353	31.5206
chr7	98000000	98400000	31.1782	31.5207	32.5445
chr7	98400000	98800000	32.6177	32.6988	33.8838
chr7	98800000	99200000	32.6192	33.3375	34.2379
chr7	99200000	99600000	31.1266	31.6767	31.6828
chr7	99600000	100000000	23.9677	20.7252	26.1614
chr7	100000000	100400000	29.1879	28.8479	29.3713
chr7	100400000	100800000	31.9593	32.0415	33.6993
chr7	100800000	101200000	33.0651	32.8167	33.6399
chr7	101200000	101600000	32.2345	32.3699	33.2086
chr7	101600000	102000000	29.6572	30.0777	31.2641
chr7	102000000	102400000	17.2481	24.2587	23.2552
chr7	109600000	110000000	19.8047	23.0139	19.0036
chr7	110000000	110400000	31.8863	32.4432	31.4664
chr7	110400000	110800000	32.6167	32.5812	33.5371
chr7	110800000	111200000	33.0868	33.3844	35.4435
chr7	111200000	111600000	27.8587	30.7923	34.4088
chr7	111600000	112000000	27.3126	30.9754	34.5163
chr7	112000000	112400000	33.2243	33.4962	35.2259
chr7	112400000	112800000	32.7178	33.1422	34.3845
chr7	112800000	113200000	30.6112	31.9948	32.0181
chr7	113200000	113600000	27.8658	27.5196	25.0683
chr7	113600000	114000000	15.3042	9.2983	5.65444
chr7	114000000	114400000	21.0374	15.495	6.75214
chr7	125600000	126000000	0.491511	13.8632	17.2794
chr7	126000000	126400000	24.7197	27.0901	28.5889
chr7	126400000	126800000	31.1289	30.7652	31.3001
chr7	126800000	127200000	30.247	30.8682	32.2545
chr7	127200000	127600000	30.677	30.2453	32.1441
chr7	127600000	128000000	31.0771	30.737	32.2477
chr7	128000000	128400000	28.7794	30.0278	28.3626
chr7	128400000	128800000	19.0945	23.0975	18.9265
chr7	130400000	130800000	9.66654	12.5149	5.10252
chr7	130800000	131200000	14.2792	10.0734	5.07464
chr7	132400000	132800000	12.0277	16.1989	7.5287
chr7	132800000	133200000	4.51623	6.74468	4.09887
chr7	134000000	134400000	18.8176	9.85933	8.2413
chr7	140800000	141200000	26.2579	22.4331	19.1731
chr7	141200000	141600000	29.1999	29.0652	28.386
chr7	141600000	142000000	15.2222	19.2535	24.4756
chr7	142000000	142400000	12.7906	17.0513	23.0105
chr7	142400000	142800000	9.15864	17.1771	23.022
chr7	143200000	143600000	2.39086	12.5574	22.5613
chr7	143600000	144000000	26.7086	26.2817	28.7789
chr7	144000000	144400000	21.1662	21.6396	27.6631
chr7	144400000	144800000	28.5794	28.0202	29.2313
chr7	144800000	145200000	28.6236	28.9777	32.0151
chr8	6000000	6400000	5.34756	1.62447	1.0242
chr8	6400000	6800000	11.7871	2.22998	1.86819
chr8	7600000	8000000	8.37712	1.3398	2.44759
chr8	8000000	8400000	13.1354	6.79835	3.20702
chr8	11200000	11600000	27.1361	23.0107	11.8475
chr8	11600000	12000000	17.0391	4.46499	4.68147
chr8	12800000	13200000	28.2762	28.1963	25.9202
chr8	13200000	13600000	30.2288	29.9588	31.5006
chr8	13600000	14000000	29.0702	28.0936	28.2956
chr8	14000000	14400000	23.3091	17.3346	19.9669
chr8	14400000	14800000	28.0846	25.832	21.6804
chr8	14800000	15200000	12.2165	19.4589	11.8337
chr8	22400000	22800000	18.5152	18.5249	12.8753
chr8	22800000	23200000	23.5975	20.5738	14.9613
chr8	24800000	25200000	27.3374	24.1758	15.2968
chr8	25200000	25600000	32.9018	31.2361	29.872
chr8	25600000	26000000	29.1413	29.5238	24.8515
chr8	26000000	26400000	11.1363	13.8994	5.6091
chr8	26800000	27200000	10.1809	11.3801	2.69005
chr8	31200000	31600000	8.38938	6.17423	0.693864
chr8	32000000	32400000	15.3784	8.66566	1.17186
chr8	32400000	32800000	7.79605	2.57455	1.74288
chr8	33600000	34000000	14.8274	14.3961	6.70723
chr8	34000000	34400000	26.3512	24.0604	22.9987
chr8	34400000	34800000	29.4777	28.3859	21.6104
chr8	34800000	35200000	12.0441	9.56743	8.31572
chr8	35200000	35600000	8.03836	3.56995	3.09225
chr8	35600000	36000000	8.35858	7.49322	3.73664
chr8	40400000	40800000	8.13935	15.0737	8.74924
chr8	40800000	41200000	12.762	21.8405	14.9147
chr8	45200000	45600000	8.90763	8.20035	6.64939
chr8	45600000	46000000	22.614	21.8908	20.2308
chr8	46000000	46400000	18.2386	16.2882	14.6815
chr8	46400000	46800000	22.2839	15.1578	10.0578
chr8	48800000	49200000	10.882	14.6959	5.08881
chr8	49200000	49600000	8.95857	17.3858	1.91549
chr8	60800000	61200000	12.4932	17.381	10.8484
chr8	68400000	68800000	19.636	8.87518	1.29871
chr8	68800000	69200000	9.33198	5.66983	4.03654
chr8	69600000	70000000	23.087	25.04	20.0839
chr8	70000000	70400000	30.3071	29.9175	30.979
chr8	70400000	70800000	31.5649	31.4948	33.943
chr8	70800000	71200000	23.9067	25.2167	28.1617
chr8	71200000	71600000	24.2321	25.683	27.7494
chr8	71600000	72000000	15.5275	15.8598	18.6159
chr8	72000000	72400000	17.8083	19.53	21.8621
chr8	72400000	72800000	6.12558	17.9681	15.8621
chr8	77600000	78000000	4.21623	8.91131	1.21945
chr8	79200000	79600000	12.3236	10.4326	4.09589
chr8	83600000	84000000	19.8387	19.9638	17.8648
chr8	84000000	84400000	26.1704	25.4143	27.8736
chr8	84400000	84800000	27.0165	25.8758	28.2197
chr8	84800000	85200000	27.7134	25.6682	27.4688
chr8	85200000	85600000	19.7512	18.2574	18.2454
chr8	85600000	86000000	9.96068	7.30087	7.2175
chr8	86400000	86800000	10.8582	4.37681	1.73588
chr8	91200000	91600000	3.60525	12.7445	8.81782
chr8	94000000	94400000	17.8899	18.5849	14.2468
chr8	94400000	94800000	25.5467	24.4594	25.0008
chr8	94800000	95200000	26.5051	25.9495	26.6202
chr8	95200000	95600000	21.2092	22.6266	20.996
chr8	95600000	96000000	4.77647	6.1789	1.81323
chr8	104400000	104800000	4.68024	16.7668	15.2614
chr8	104800000	105200000	1.67844	15.8534	20.0885
chr8	105200000	105600000	29.3066	30.3703	31.5416
chr8	105600000	106000000	30.7555	30.5228	34.1945
chr8	106000000	106400000	31.0789	31.1576	35.1999
chr8	106400000	106800000	30.2588	30.4189	35.1616
chr8	106800000	107200000	30.9188	31.3634	34.6874
chr8	107200000	107600000	24.7717	26.5382	29.7483
chr8	108800000	109200000	7.08513	7.05915	7.07612
chr8	109600000	110000000	10.3005	11.2736	15.1326
chr8	110400000	110800000	9.40071	14.2234	16.3843
chr8	110800000	111200000	29.5214	30.2885	29.0973
chr8	111200000	111600000	28.7551	30.367	28.7558
chr8	111600000	112000000	17.7159	24.1806	18.5707
chr8	117200000	117600000	12.0903	15.2704	19.1579
chr8	117600000	118000000	3.82498	4.32351	21.155
chr8	118000000	118400000	10.8975	17.3704	25.8373
chr8	118400000	118800000	7.06743	16.4783	21.864
chr8	119200000	119600000	14.9582	21.9872	28.0756
chr8	119600000	120000000	29.1387	30.6242	33.1638
chr8	120000000	120400000	30.8523	31.0947	33.6441
chr8	120400000	120800000	26.034	28.1886	31.3943
chr8	120800000	121200000	18.6942	19.8995	28.4055
chr8	121200000	121600000	24.4234	23.9939	30.8052
chr8	121600000	122000000	27.5096	28.6077	32.6931
chr8	122000000	122400000	28.8402	29.8594	31.1809
chr8	122400000	122800000	27.7944	28.2075	30.473
chr8	122800000	123200000	28.068	28.6628	31.4607
chr8	123200000	123600000	27.5712	28.5969	31.9667
chr8	123600000	124000000	29.4228	29.443	33.408
chr8	124000000	124400000	28.5858	29.3332	31.2925
chr8	124400000	124800000	24.1172	23.3611	29.0025
chr8	124800000	125200000	14.5797	19.8572	25.3685
chr8	125200000	125600000	11.8032	17.8475	22.4666
chr8	125600000	126000000	0.237699	3.91075	12.7831
chr8	126400000	126800000	19.973	26.7969	28.6834
chr8	126800000	127200000	21.8382	26.9504	29.0731
chr8	127200000	127600000	14.8275	24.3661	27.4677
chr8	127600000	128000000	8.84137	25.664	25.9051
chr8	128000000	128400000	16.1153	27.2615	29.2319
chr8	128400000	128800000	9.64106	21.7498	23.5882
chr9	6000000	6400000	1.01934	1.4262	1.73211
chr9	14000000	14400000	3.82461	9.96904	1.72792
chr9	14400000	14800000	8.14777	10.701	2.76477
chr9	20800000	21200000	22.5236	22.4913	15.0285
chr9	21200000	21600000	27.646	26.2151	23.7498
chr9	21600000	22000000	27.4429	25.8346	24.5273
chr9	22000000	22400000	25.6964	25.0197	21.8978
chr9	22400000	22800000	12.9547	15.0841	11.8634
chr9	22800000	23200000	12.1856	16.0628	10.8964
chr9	23200000	23600000	10.2634	9.14204	2.39565
chr9	40800000	41200000	15.4006	10.1333	5.75582
chr9	41200000	41600000	22.2961	15.0636	8.52611
chr9	41600000	42000000	21.2158	14.005	4.75381
chr9	43600000	44000000	21.1754	3.20936	2.34145
chr9	44000000	44400000	27.7623	23.3139	18.1942
chr9	44400000	44800000	25.7324	24.9258	20.447
chr9	44800000	45200000	17.485	10.6088	5.62768
chr9	49600000	50000000	13.0703	23.2009	12.8908
chr9	50000000	50400000	3.85291	13.9257	7.87108
chr9	50400000	50800000	11.8067	15.2298	8.52853
chr9	50800000	51200000	5.2795	8.46146	2.82085
chr9	54800000	55200000	17.3311	12.8752	13.8132
chr9	55200000	55600000	16.8704	13.6625	17.2692
chr9	55600000	56000000	18.0413	16.6409	20.9906
chr9	56000000	56400000	25.9176	26.8119	28.8379
chr9	56400000	56800000	25.5524	26.9882	28.5845
chr9	56800000	57200000	29.0644	29.283	30.7828
chr9	57200000	57600000	30.4458	29.6733	30.5603
chr9	57600000	58000000	30.9706	29.6274	30.7297
chr9	58000000	58400000	31.0103	29.9755	32.0122
chr9	58400000	58800000	29.9121	28.9247	31.4233
chr9	58800000	59200000	28.4488	28.4394	31.0662
chr9	59200000	59600000	30.2966	29.4965	30.9957
chr9	59600000	60000000	29.8462	29.1031	31.4051
chr9	60000000	60400000	25.4398	26.1314	30.0935
chr9	60400000	60800000	27.6118	28.6217	30.7219
chr9	60800000	61200000	26.9646	26.7947	29.2334
chr9	61200000	61600000	28.6623	28.2948	30.6592
chr9	61600000	62000000	26.4892	26.9984	29.3029
chr9	62000000	62400000	28.7987	27.2545	28.9912
chr9	62400000	62800000	30.2614	29.9939	30.9752
chr9	62800000	63200000	28.7598	29.0817	30.838
chr9	63200000	63600000	28.7929	28.4249	30.7358
chr9	63600000	64000000	30.9846	29.8049	31.4957
chr9	64000000	64400000	30.2112	26.8696	29.9314
chr9	64400000	64800000	19.5553	15.4845	25.6511
chr9	64800000	65200000	30.2313	29.5152	30.7187
chr9	65200000	65600000	31.3568	30.4248	31.8051
chr9	65600000	66000000	30.9028	29.6565	30.9517
chr9	66000000	66400000	31.055	29.7624	29.9214
chr9	66400000	66800000	30.3823	29.2666	29.9375
chr9	66800000	67200000	29.6896	29.8263	29.5695
chr9	67200000	67600000	25.719	28.055	25.4337
chr9	67600000	68000000	8.60866	15.3647	11.6678
chr9	70000000	70400000	22.2457	21.6853	14.961
chr9	70400000	70800000	27.3948	25.1334	22.9725
chr9	70800000	71200000	25.2732	24.6797	23.2589
chr9	71200000	71600000	24.4044	25.9622	25.2002
chr9	71600000	72000000	28.4827	28.9001	25.3185
chr9	72000000	72400000	29.2729	29.0892	25.728
chr9	72400000	72800000	25.6625	25.5148	17.1083
chr9	77600000	78000000	10.6846	13.1587	6.9728
chr9	78000000	78400000	16.5479	17.1875	12.5594
chr9	78400000	78800000	11.0892	16.1625	9.52586
chr9	79200000	79600000	1.94645	12.2592	8.1175
chr9	84000000	84400000	3.21997	14.4149	9.24776
chr9	84400000	84800000	5.80028	13.9835	10.8072
chr9	84800000	85200000	3.39021	11.9584	7.64692
chr9	85200000	85600000	4.6377	10.9414	7.60852
chr9	85600000	86000000	1.89371	11.0032	8.04106
chr9	86400000	86800000	1.05444	5.01551	3.58159
chr9	88000000	88400000	3.14067	11.5791	2.16964
chr9	95600000	96000000	17.689	6.42138	2.49722
chr9	96000000	96400000	20.1623	19.9433	12.0893
chr9	96400000	96800000	16.7137	20.2457	7.80906
chr9	106400000	106800000	13.0064	3.16654	0.588546
chr9	107200000	107600000	10.6882	-1.20099	2.88812
chr9	107600000	108000000	28.6602	25.6394	22.8535
chr9	108000000	108400000	29.602	27.6275	24.9905
chr9	108400000	108800000	25.0947	24.5752	21.4702
chr9	110000000	110400000	21.0495	21.243	18.0376
chr9	110400000	110800000	21.3153	23.0327	20.3125
chr9	110800000	111200000	5.897	11.2816	13.1771
chr9	119200000	119600000	7.59544	16.8469	24.1137
chr9	119600000	120000000	9.49052	14.8014	25.4952
chr9	120000000	120400000	20.1496	25.4054	29.7263
chr9	120400000	120800000	24.5219	28.3335	30.6227
chr9	120800000	121200000	26.8894	28.9545	29.7563
chr9	121200000	121600000	27.7966	28.9266	30.256
chr9	121600000	122000000	26.1125	28.847	29.9918
chr9	122000000	122400000	21.8698	23.5545	27.5672
chr9	122400000	122800000	12.1947	10.5667	20.5316
chr9	122800000	123200000	16.6714	19.1923	22.5899
chr9	123200000	123600000	13.7832	19.5772	19.9694
chrX	74800000	75200000	1.29663	8.6532	1.62941
chrX	77200000	77600000	0.305056	18.371	8.11606
chrX	85200000	85600000	0.250449	0.168943	3.64721
chrX	92800000	93200000	7.95968	10.5846	1.13777
chrX	93200000	93600000	9.00597	14.9473	7.81347
chrX	93600000	94000000	4.48072	16.1753	10.1542
chrX	94000000	94400000	3.85693	25.9566	17.2414
chrX	94400000	94800000	8.0116	16.0745	8.70895
chrX	94800000	95200000	6.34602	13.8068	1.57282
chrX	95200000	95600000	7.25941	9.19965	1.06815
chrX	95600000	96000000	7.48121	11.6991	4.95207
chrX	96000000	96400000	5.59718	17.328	8.96819
chrX	98000000	98400000	6.14771	-1.78278	2.67794
chrX	98400000	98800000	10.0406	13.4163	8.75617
chrX	98800000	99200000	10.4512	24.2873	13.9212
chrX	99600000	100000000	8.79338	12.7732	7.35645
chrX	100000000	100400000	10.5151	6.27057	2.98959
chrX	100400000	100800000	12.5258	22.3615	14.3738
chrX	100800000	101200000	12.4887	24.251	13.9678
chrX	101200000	101600000	13.747	27.8658	22.0642
chrX	101600000	102000000	11.7608	26.318	21.6507
chrX	102000000	102400000	12.9795	26.3511	18.9818
chrX	102400000	102800000	16.5752	23.2168	17.1073
chrX	102800000	103200000	12.9579	8.9907	5.59694
chrX	103200000	103600000	12.6266	21.9519	14.6713
chrX	103600000	104000000	11.6391	21.5603	16.304
chrX	104000000	104400000	13.3449	14.0748	10.1363
chrX	104400000	104800000	14.8119	14.4458	10.2634
chrX	104800000	105200000	8.07975	9.12746	2.54405
chrX	105200000	105600000	10.2307	10.2614	5.47157
chrX	105600000	106000000	10.6763	23.4862	10.1487
chrX	106000000	106400000	10.2259	22.1739	12.891
chrX	106800000	107200000	10.0066	4.09575	0.182803
chrX	108800000	109200000	11.3016	11.6196	3.1544
chrX	112000000	112400000	11.5801	-7.66455	0.658209
chrX	112800000	113200000	13.6277	0.902729	2.63745
chrX	129600000	130000000	13.2091	7.68592	3.16149
[truncated: 71 more rows]

## Sheet: Blasts_AraC_stable_B
chromosomes	start	stop	Myoblasts	Myotubes(Day3)	Myotubes(Day7+AraC)
chr1	2800000	3200000	-13.3502	-17.298	-13.2902
chr1	3200000	3600000	-13.8797	-16.494	-15.7734
chr1	3600000	4000000	-16.2688	-16.3572	-15.4224
chr1	4000000	4400000	-14.4546	-16.5995	-15.3598
chr1	4400000	4800000	-10.5585	-13.3618	-14.1983
chr1	4800000	5200000	-3.11182	-4.46289	-7.85397
chr1	5200000	5600000	-13.6734	-13.9362	-13.5054
chr1	5600000	6000000	-13.1326	-14.8339	-12.8248
chr1	6000000	6400000	-5.82706	-7.43184	-7.74258
chr1	6400000	6800000	-5.02679	-9.70573	-9.64057
chr1	6800000	7200000	-9.21917	-7.92003	-9.95378
chr1	7200000	7600000	-11.707	-11.5618	-11.7778
chr1	7600000	8000000	-15.6062	-13.9571	-11.4891
chr1	8000000	8400000	-12.0489	-10.2806	-7.99474
chr1	8400000	8800000	-16.6517	-13.6102	-8.25237
chr1	8800000	9200000	-11.2876	-13.4446	-8.54926
chr1	9200000	9600000	-11.4966	-10.5602	-11.9191
chr1	10400000	10800000	-10.769	-9.8681	-11.2424
chr1	10800000	11200000	-7.98343	-10.3154	-10.088
chr1	11200000	11600000	-13.1272	-14.8541	-11.4338
chr1	11600000	12000000	-9.80826	-11.6304	-7.80787
chr1	12800000	13200000	-3.40047	-8.65194	-4.07629
chr1	14800000	15200000	-6.61605	-13.0719	-13.9247
chr1	15200000	15600000	-11.1658	-14.8812	-13.6846
chr1	17200000	17600000	-1.65941	-1.34282	-4.1812
chr1	17600000	18000000	-13.0901	-10.6934	-8.30097
chr1	18000000	18400000	-15.4632	-14.2638	-13.3863
chr1	18400000	18800000	-16.6424	-17.1832	-12.606
chr1	18800000	19200000	-18.5188	-17.6391	-14.7235
chr1	19200000	19600000	-17.4196	-17.5869	-15.477
chr1	19600000	20000000	-16.5162	-16.955	-16.2586
chr1	20000000	20400000	-15.7393	-13.747	-12.066
chr1	20400000	20800000	-10.6761	-0.335582	-4.4379
chr1	20800000	21200000	-4.11638	1.30708	-4.10787
chr1	21200000	21600000	-16.9734	-14.6705	-14.4862
chr1	21600000	22000000	-15.4762	-16.4615	-15.1022
chr1	22000000	22400000	-16.9144	-17.7357	-17.0987
chr1	22400000	22800000	-16.1852	-17.2779	-15.7968
chr1	22800000	23200000	-9.75762	-9.47485	-11.9584
chr1	23200000	23600000	-3.8	-9.53097	-12.4969
chr1	23600000	24000000	-9.03297	-13.4171	-14.069
chr1	24000000	24400000	-11.6524	-13.0396	-13.3598
chr1	24400000	24800000	-8.92884	-9.77654	-11.791
chr1	24800000	25200000	-17.4564	-16.5851	-15.9954
chr1	25200000	25600000	-17.5699	-15.7182	-15.2497
chr1	25600000	26000000	-16.2028	-16.7531	-14.1864
chr1	26000000	26400000	-17.8278	-16.4056	-12.6705
chr1	26400000	26800000	-19.0015	-16.7773	-16.0726
chr1	26800000	27200000	-15.9705	-15.9389	-14.4535
chr1	27200000	27600000	-17.4582	-16.0994	-15.0713
chr1	27600000	28000000	-16.5445	-16.9966	-15.9587
chr1	28000000	28400000	-17.6082	-15.7619	-16.4726
chr1	28400000	28800000	-16.0625	-15.9511	-15.7091
chr1	28800000	29200000	-15.3382	-14.4746	-13.2005
chr1	29200000	29600000	-16.4946	-16.8832	-13.7066
chr1	29600000	30000000	-17.0119	-16.7572	-15.6739
chr1	30000000	30400000	-17.0075	-17.1702	-16.3458
chr1	30400000	30800000	-15.7467	-15.5515	-15.725
chr1	30800000	31200000	-11.1102	-9.04766	-11.8618
chr1	31200000	31600000	-16.6085	-17.105	-14.3122
chr1	31600000	32000000	-16.5892	-16.2393	-16.6342
chr1	32000000	32400000	-15.9096	-15.7056	-16.3396
chr1	32400000	32800000	-15.6183	-17.3527	-16.3849
chr1	32800000	33200000	-18.6273	-16.5969	-17.0878
chr1	33200000	33600000	-14.2527	-14.4066	-13.0396
chr1	34400000	34800000	-7.91428	-10.7919	-10.7517
chr1	34800000	35200000	-10.6037	-14.0136	-13.3472
chr1	35200000	35600000	-12.0751	-14.7087	-11.9549
chr1	35600000	36000000	-6.51734	-5.53581	-6.67481
chr1	37600000	38000000	-0.589228	-10.0199	-7.19075
chr1	38000000	38400000	-2.43189	-7.29551	-7.74432
chr1	38400000	38800000	-9.22372	-15.2573	-9.92905
chr1	40800000	41200000	-4.35974	-12.85	-10.9277
chr1	41200000	41600000	-16.0196	-16.7601	-16.4009
chr1	41600000	42000000	-17.7502	-16.7508	-16.7312
chr1	42000000	42400000	-18.4297	-18.134	-17.4298
chr1	42400000	42800000	-18.8317	-17.6308	-17.2225
chr1	42800000	43200000	-2.93292	-6.18725	-10.1682
chr1	45600000	46000000	-4.00485	-2.39107	-9.90594
chr1	46000000	46400000	-18.078	-16.0147	-15.8347
chr1	46400000	46800000	-18.8535	-17.2232	-15.2987
chr1	46800000	47200000	-17.982	-16.5042	-14.9732
chr1	47200000	47600000	-16.4756	-16.398	-16.5379
chr1	47600000	48000000	-17.9585	-17.2395	-15.9169
chr1	48000000	48400000	-17.061	-17.0085	-16.4251
chr1	48400000	48800000	-17.9035	-16.8082	-16.1975
chr1	48800000	49200000	-16.914	-16.0818	-16.8915
chr1	49200000	49600000	-17.156	-17.2705	-15.9694
chr1	49600000	50000000	-18.0357	-17.1855	-15.3377
chr1	50000000	50400000	-17.6718	-16.2543	-15.7416
chr1	50400000	50800000	-15.1033	-15.7974	-16.1576
chr1	50800000	51200000	-3.92872	-1.6416	-9.29176
chr1	51200000	51600000	-0.172653	-4.66372	-8.61632
chr1	51600000	52000000	-3.27745	-11.4182	-14.3495
chr1	52000000	52400000	-0.199192	-7.84469	-10.6193
chr1	52800000	53200000	-2.79373	-9.6298	-7.30645
chr1	53200000	53600000	-7.30334	-6.96175	-2.3206
chr1	55600000	56000000	-5.82814	-4.71982	-2.21443
chr1	56000000	56400000	-12.8533	-15.101	-12.2315
chr1	56400000	56800000	-10.4043	-12.5364	-11.1881
chr1	56800000	57200000	-14.4622	-13.3112	-11.9646
chr1	57200000	57600000	-12.3116	-11.6346	-8.35599
chr1	57600000	58000000	-9.35445	-9.28382	-7.16031
chr1	61200000	61600000	-10.1024	-13.8789	-11.525
chr1	61600000	62000000	-7.85166	-13.2049	-9.99854
chr1	62000000	62400000	-3.24793	-8.47279	-5.23118
chr1	65200000	65600000	-2.09276	-8.69876	-10.5681
chr1	65600000	66000000	-10.2434	-15.0084	-12.3512
chr1	66000000	66400000	-12.9236	-12.622	-11.9914
chr1	66400000	66800000	-9.56624	-10.7272	-9.20117
chr1	66800000	67200000	-7.63172	-4.34576	-4.79266
chr1	67200000	67600000	-14.6243	-14.1127	-14.9722
chr1	67600000	68000000	-13.8982	-15.4203	-15.2107
chr1	68000000	68400000	-12.5964	-16.6174	-16.5586
chr1	68400000	68800000	-13.9847	-15.869	-16.0109
chr1	68800000	69200000	-12.8191	-13.0422	-15.8511
chr1	69600000	70000000	-0.494778	-5.08284	-7.59739
chr1	70000000	70400000	-0.840099	-7.96466	-8.36834
chr1	75600000	76000000	-17.7788	-15.4916	-15.1557
chr1	76000000	76400000	-19.8193	-17.7972	-16.7437
chr1	76400000	76800000	-17.6887	-17.1822	-15.3279
chr1	76800000	77200000	-16.7108	-16.2701	-14.8186
chr1	77200000	77600000	-13.4062	-14.2251	-14.2048
chr1	77600000	78000000	-15.3673	-15.5893	-17.7014
chr1	78000000	78400000	-1.39965	-9.694	-14.1223
chr1	80000000	80400000	-2.09105	-8.06577	-8.01224
chr1	80400000	80800000	-6.82051	-10.5741	-10.4712
chr1	80800000	81200000	-13.8415	-14.8697	-14.0182
chr1	81200000	81600000	-3.14418	-4.31559	-7.89947
chr1	82400000	82800000	-9.71134	-10.9196	-13.5354
chr1	82800000	83200000	-14.3306	-14.0845	-15.5868
chr1	83200000	83600000	-17.7656	-16.277	-15.1503
chr1	83600000	84000000	-15.6665	-13.641	-13.0262
chr1	84000000	84400000	-11.405	-10.1786	-12.5364
chr1	84400000	84800000	-12.7674	-10.12	-12.5333
chr1	84800000	85200000	-16.5281	-14.8422	-13.9839
chr1	85200000	85600000	-18.1627	-17.2773	-15.9146
chr1	85600000	86000000	-16.74	-14.9005	-15.2704
chr1	94000000	94400000	-17.8173	-13.5433	-13.2347
chr1	94400000	94800000	-16.135	-14.2772	-12.4301
chr1	94800000	95200000	-16.1536	-13.2746	-11.8262
chr1	95200000	95600000	-16.9103	-12.9318	-11.0431
chr1	95600000	96000000	-19.2919	-15.2051	-13.6554
chr1	96000000	96400000	-17.6908	-15.8067	-13.2444
chr1	96400000	96800000	-17.5152	-14.8478	-13.639
chr1	96800000	97200000	-18.9866	-15.9651	-14.5383
chr1	97200000	97600000	-17.3098	-15.3148	-13.502
chr1	97600000	98000000	-9.46061	-7.18307	-9.81436
chr1	98000000	98400000	-7.92196	-5.02764	-8.64822
chr1	98400000	98800000	-16.7226	-13.5016	-11.4966
chr1	98800000	99200000	-17.5906	-15.1099	-14.8665
chr1	99200000	99600000	-17.3164	-16.5272	-15.1321
chr1	99600000	100000000	-18.2519	-17.2327	-15.2
chr1	100000000	100400000	-16.5691	-15.5088	-15.0408
chr1	100400000	100800000	-19.6952	-15.97	-14.6165
chr1	100800000	101200000	-18.1687	-16.8975	-16.513
chr1	101200000	101600000	-18.0947	-17.3238	-15.9
chr1	101600000	102000000	-18.2829	-16.7313	-14.9607
chr1	102000000	102400000	-18.8358	-15.7192	-15.3305
chr1	102400000	102800000	-18.4833	-17.1356	-14.8592
chr1	102800000	103200000	-18.1668	-16.835	-14.3514
chr1	103200000	103600000	-19.451	-17.1829	-15.3042
chr1	103600000	104000000	-18.0333	-16.5994	-16.2631
chr1	104000000	104400000	-18.7364	-17.0012	-16.876
chr1	104400000	104800000	-19.2253	-18.78	-17.0597
chr1	104800000	105200000	-18.8596	-18.9014	-17.3064
chr1	105200000	105600000	-18.9412	-18.5624	-17.2751
chr1	106400000	106800000	-6.3635	3.06809	-2.09616
chr1	106800000	107200000	-16.885	-16.6337	-16.5767
chr1	107200000	107600000	-13.2069	-15.321	-13.235
chr1	107600000	108000000	-16.3762	-16.7725	-15.0676
chr1	108000000	108400000	-19.1794	-17.7979	-15.7215
chr1	108400000	108800000	-18.6685	-16.0965	-16.277
chr1	108800000	109200000	-19.2382	-18.6	-16.8165
chr1	109200000	109600000	-16.9726	-16.8566	-15.2491
chr1	109600000	110000000	-16.7613	-16.8738	-14.7874
chr1	110000000	110400000	-17.2889	-17.7411	-15.4842
chr1	110400000	110800000	-16.2292	-14.8242	-14.3176
chr1	110800000	111200000	-15.9513	-17.8208	-15.9653
chr1	111200000	111600000	-16.7504	-16.6187	-16.4135
chr1	111600000	112000000	-16.1787	-14.2762	-12.3793
chr1	112000000	112400000	-18.9629	-16.7372	-14.283
chr1	112400000	112800000	-17.6681	-16.3103	-12.9679
chr1	112800000	113200000	-14.2879	-12.6708	-9.93428
chr1	113200000	113600000	-18.1261	-15.8158	-12.3696
chr1	113600000	114000000	-17.6841	-14.5663	-13.7689
chr1	114000000	114400000	-15.3379	-14.5091	-12.1001
chr1	114400000	114800000	-15.3965	-14.3407	-12.1289
chr1	114800000	115200000	-17.461	-15.0039	-14.178
chr1	115200000	115600000	-18.0208	-15.0153	-12.975
chr1	115600000	116000000	-17.9283	-14.9174	-12.403
chr1	116000000	116400000	-18.8375	-14.2744	-11.2637
chr1	116400000	116800000	-18.1272	-15.1993	-13.2346
chr1	116800000	117200000	-18.0313	-14.1414	-13.1226
chr1	117200000	117600000	-19.2027	-15.8908	-15.0464
chr1	117600000	118000000	-19.2649	-16.6191	-16.6723
chr1	118000000	118400000	-15.424	-9.50319	-9.23192
chr1	118400000	118800000	-10.1632	-3.81467	-5.4297
chr1	118800000	119200000	-12.38	-9.96534	-12.0509
chr1	120400000	120800000	-7.94168	-13.8934	-13.0572
chr1	120800000	121200000	-3.6757	-8.07315	-10.5027
chr1	121200000	121600000	-9.32643	-7.17215	-10.3725
chr1	121600000	122000000	-20.0061	-16.5783	-14.7935
chr1	122000000	122400000	-19.3425	-14.9786	-14.6745
chr1	122400000	122800000	-18.9722	-15.3034	-13.5363
chr1	122800000	123200000	-18.5399	-14.745	-13.8082
chr1	123200000	123600000	-16.5096	-13.4907	-13.1077
chr1	123600000	124000000	-18.0533	-12.0198	-14.3336
chr1	124000000	124400000	-17.8572	-12.1283	-13.7293
chr1	124400000	124800000	-19.0677	-13.654	-13.8134
chr1	124800000	125200000	-19.8527	-11.4322	-13.8337
chr1	125200000	125600000	-13.5311	-4.30594	-7.2591
chr1	125600000	126000000	-14.4757	-8.71131	-10.3606
chr1	126000000	126400000	-18.6114	-14.6629	-14.946
chr1	126400000	126800000	-18.393	-9.96975	-13.0594
chr1	126800000	127200000	-19.5348	-13.1736	-14.3325
chr1	127200000	127600000	-18.4937	-13.023	-14.8262
chr1	127600000	128000000	-1.24346	0.968092	-6.05377
chr1	128800000	129200000	-15.5484	-10.3391	-12.9162
chr1	129200000	129600000	-7.01683	-7.67185	-10.1961
chr1	129600000	130000000	-9.91344	-8.65969	-11.0281
chr1	130000000	130400000	-16.5877	-14.9683	-14.0402
chr1	130400000	130800000	-14.5408	-11.604	-14.2298
chr1	130800000	131200000	-4.18883	2.88306	-3.41828
chr1	139200000	139600000	-11.3738	-5.87723	-8.81744
chr1	139600000	140000000	-18.7597	-14.6052	-15.3069
chr1	140000000	140400000	-15.4126	-12.2877	-11.6042
chr1	140400000	140800000	-17.3823	-11.6481	-11.8282
chr1	140800000	141200000	-15.4662	-12.6396	-11.6178
chr1	141200000	141600000	-17.4073	-12.4719	-13.0398
chr1	141600000	142000000	-18.3583	-13.8396	-13.7845
chr1	142000000	142400000	-17.2927	-12.5413	-13.9629
chr1	142400000	142800000	-17.5115	-13.3084	-12.5659
chr1	142800000	143200000	-15.6581	-12.4487	-12.5709
chr1	143200000	143600000	-17.4709	-8.28111	-9.65538
chr1	146800000	147200000	-0.233829	2.6036	-4.29073
chr1	147200000	147600000	-5.64932	2.27931	-5.15248
chr1	147600000	148000000	-9.54054	-3.41472	-7.35141
chr1	148000000	148400000	-12.8636	-7.50071	-9.28141
chr1	148400000	148800000	-14.1281	-10.7412	-9.92241
chr1	148800000	149200000	-14.472	-8.42354	-9.97645
chr1	149200000	149600000	-14.5281	-11.3349	-11.1497
chr1	149600000	150000000	-0.801642	0.218928	-3.09987
chr1	154000000	154400000	-15.8554	-14.135	-16.1753
chr1	154400000	154800000	-19.5749	-16.7611	-16.4466
chr1	154800000	155200000	-11.759	-8.11294	-11.8212
chr1	157600000	158000000	-16.5997	-12.5828	-14.0217
chr1	158000000	158400000	-19.3733	-16.4578	-16.1847
chr1	158400000	158800000	-18.137	-14.2803	-15.7276
chr1	158800000	159200000	-14.2034	-11.8988	-14.1536
chr1	159200000	159600000	-15.5784	-12.8702	-15.0322
chr1	159600000	160000000	-17.8468	-15.5981	-14.5034
chr1	166400000	166800000	-15.2431	-14.9004	-16.4289
chr1	166800000	167200000	-15.0639	-15.0113	-15.9485
chr1	167200000	167600000	-14.1246	-13.8554	-14.1609
chr1	167600000	168000000	-17.2041	-16.3762	-15.4237
chr1	171600000	172000000	-20.3391	-14.9665	-16.0137
chr1	172000000	172400000	-5.53407	2.77168	-5.3727
chr1	172400000	172800000	-14.2775	-12.7914	-14.3961
chr1	172800000	173200000	-14.8756	-15.7654	-17.7137
chr1	173200000	173600000	-17.1886	-15.9128	-16.4046
chr1	173600000	174000000	-10.9286	-8.63332	-13.2087
chr1	174000000	174400000	-16.3392	-13.8767	-15.5633
chr1	174400000	174800000	-13.103	-12.8506	-15.9632
chr1	174800000	175200000	-15.6242	-12.6995	-14.9299
chr1	175200000	175600000	-17.9919	-13.3155	-16.3328
chr1	175600000	176000000	-15.6296	-14.23	-16.1212
chr1	176000000	176400000	-16.7206	-15.4744	-17.0815
chr1	176400000	176800000	-14.1315	-13.3118	-16.1952
chr1	186800000	187200000	-13.3113	-13.7959	-14.7599
chr1	187200000	187600000	-14.1553	-13.209	-16.694
chr1	187600000	188000000	-18.4595	-15.4243	-15.0697
chr1	188000000	188400000	-16.0018	-16.2051	-15.9273
chr1	188400000	188800000	-15.6671	-15.6733	-14.8457
chr1	188800000	189200000	-15.1861	-14.4681	-15.2667
chr1	189200000	189600000	-14.6228	-15.0528	-14.5205
chr1	189600000	190000000	-9.94803	-6.44088	-12.5078
chr1	190000000	190400000	-18.5746	-16.3415	-16.5628
chr1	190400000	190800000	-15.9969	-15.003	-16.9449
chr1	192000000	192400000	-5.80903	-1.09173	-0.136844
chr1	192400000	192800000	-10.2137	-5.29894	-4.44683
chr1	193200000	193600000	-5.01606	-1.10711	-7.11506
chr1	193600000	194000000	-11.7534	-15.4006	-12.5012
chr1	194000000	194400000	-13.1074	-14.1736	-13.2702
chr1	194400000	194800000	-4.06677	-4.20653	-8.07478
chr1	194800000	195200000	-4.74198	-1.76879	-5.40429
chr10	2800000	3200000	-14.7135	-14.2969	-10.7867
chr10	3200000	3600000	-12.0181	-13.1362	-8.57448
chr10	3600000	4000000	-10.4348	-13.8501	-11.0744
chr10	5200000	5600000	-11.1993	-10.7171	-12.3188
chr10	5600000	6000000	-13.638	-15.3491	-14.9828
chr10	6000000	6400000	-16.0887	-15.8338	-14.7406
chr10	6400000	6800000	-16.3374	-15.9062	-14.9339
chr10	6800000	7200000	-6.34239	-11.2321	-12.3011
chr10	7600000	8000000	-1.67858	-6.10232	-8.65718
chr10	8000000	8400000	-11.4602	-14.7858	-14.3375
chr10	8400000	8800000	-13.1311	-14.7328	-15.2847
chr10	8800000	9200000	-14.7822	-16.0521	-15.9214
chr10	9200000	9600000	-16.0369	-16.2566	-15.7985
chr10	9600000	10000000	-16.311	-15.9505	-16.1085
chr10	10000000	10400000	-14.1621	-15.2618	-15.5704
chr10	10400000	10800000	-14.0738	-14.8148	-13.877
chr10	10800000	11200000	-12.8862	-12.7763	-13.3156
chr10	11200000	11600000	-12.7627	-11.5089	-10.3023
chr10	11600000	12000000	-12.4752	-14.0728	-14.163
chr10	12000000	12400000	-1.67579	-8.91274	-11.2636
chr10	19200000	19600000	-3.03091	-10.1416	-10.0783
chr10	19600000	20000000	-10.6036	-14.0668	-14.247
chr10	20000000	20400000	-11.8723	-15.6939	-14.9797
chr10	20400000	20800000	-13.4528	-14.1519	-14.4204
chr10	20800000	21200000	-11.4522	-14.6904	-15.5438
chr10	22000000	22400000	-1.64777	-10.0543	-9.56969
chr10	22400000	22800000	-8.96673	-14.3878	-14.7318
chr10	22800000	23200000	-5.90823	-13.0186	-12.351
chr10	28800000	29200000	-11.3735	-12.7385	-12.4509
chr10	29200000	29600000	-12.9358	-13.5824	-14.4434
chr10	29600000	30000000	-15.9411	-15.5094	-14.0014
chr10	30000000	30400000	-15.0157	-16.0599	-14.634
chr10	30400000	30800000	-8.59634	-11.6944	-13.6656
chr10	30800000	31200000	-12.7592	-15.4319	-14.2192
chr10	31200000	31600000	-11.3705	-10.053	-11.6327
chr10	31600000	32000000	-11.7489	-12.0138	-11.7921
chr10	32000000	32400000	-13.5797	-13.3669	-13.1552
chr10	32400000	32800000	-16.1732	-15.1102	-13.554
chr10	32800000	33200000	-15.86	-15.4799	-14.2406
chr10	33200000	33600000	-16.0639	-15.691	-14.8101
chr10	33600000	34000000	-16.0522	-15.2349	-14.4926
chr10	34000000	34400000	-8.60007	-7.53623	-9.25965
chr10	34400000	34800000	-12.9072	-14.005	-13.3247
chr10	34800000	35200000	-14.9889	-15.1554	-14.6287
chr10	35200000	35600000	-14.5699	-15.483	-15.2975
chr10	35600000	36000000	-15.6419	-15.7995	-15.0792
chr10	36000000	36400000	-15.8749	-16.3334	-16.7462
chr10	36400000	36800000	-16.5322	-16.4637	-16.9058
chr10	36800000	37200000	-9.87448	-8.69726	-10.8395
chr10	37600000	38000000	-2.73539	6.98658	-1.81362
chr10	38000000	38400000	-8.40038	-3.08291	-6.45294
chr10	38400000	38800000	-14.4389	-11.4557	-13.0185
chr10	38800000	39200000	-6.43959	-4.11773	-4.77235
chr10	45200000	45600000	-4.98841	-1.15248	-6.49081
chr10	45600000	46000000	-14.5044	-14.6825	-15.5032
chr10	46000000	46400000	-15.2512	-16.123	-15.8539
chr10	46400000	46800000	-15.2591	-15.9108	-15.6381
chr10	46800000	47200000	-15.6477	-15.2059	-15.206
chr10	47200000	47600000	-14.2492	-14.6534	-14.3058
chr10	47600000	48000000	-14.6342	-15.2148	-13.9566
chr10	48000000	48400000	-13.816	-13.8499	-15.1476
chr10	48400000	48800000	-14.679	-14.2273	-13.1468
chr10	48800000	49200000	-13.3713	-13.563	-12.2436
chr10	49200000	49600000	-12.0611	-13.2542	-11.9212
chr10	49600000	50000000	-13.169	-14.4642	-14.1977
chr10	50000000	50400000	-14.7044	-14.863	-14.6204
chr10	50400000	50800000	-13.6348	-13.4421	-13.1696
chr10	50800000	51200000	-16.6322	-15.8707	-14.7003
chr10	51200000	51600000	-16.5097	-16.137	-15.1734
chr10	51600000	52000000	-14.353	-13.9567	-13.812
chr10	52000000	52400000	-13.8113	-13.6496	-13.621
chr10	52400000	52800000	-15.9735	-15.8611	-15.032
chr10	52800000	53200000	-16.5765	-16.2416	-14.8776
chr10	53200000	53600000	-14.6667	-14.2194	-13.6404
chr10	53600000	54000000	-16.2449	-15.95	-15.6891
chr10	54000000	54400000	-16.7093	-16.3281	-14.4012
chr10	54400000	54800000	-16.8522	-15.7697	-13.596
chr10	54800000	55200000	-14.3286	-14.7783	-11.2388
chr10	55200000	55600000	-13.764	-14.5379	-11.5625
chr10	55600000	56000000	-16.2518	-15.6732	-13.9895
chr10	56000000	56400000	-14.6192	-14.8657	-14.6979
chr10	56400000	56800000	-3.8884	-6.09269	-8.39623
chr10	56800000	57200000	-6.5212	-9.59456	-10.1232
chr10	57200000	57600000	-14.8545	-14.6578	-15.7732
chr10	57600000	58000000	-15.2435	-15.0794	-14.839
chr10	58000000	58400000	-6.77091	-2.9364	-4.75197
chr10	58400000	58800000	-14.7394	-6.76309	-8.58865
chr10	58800000	59200000	-11.2652	-0.374393	-4.87579
chr10	63200000	63600000	-5.2646	-2.09902	-1.82054
chr10	63600000	64000000	-17.3796	-17.1107	-16.3948
chr10	64000000	64400000	-17.3695	-16.5284	-16.9252
chr10	64400000	64800000	-15.5188	-15.9711	-15.2773
chr10	64800000	65200000	-16.0085	-16.0662	-15.4888
chr10	65200000	65600000	-16.5715	-15.748	-15.2302
chr10	65600000	66000000	-16.2963	-16.2021	-15.3819
chr10	66000000	66400000	-14.8113	-14.2685	-13.8214
chr10	66400000	66800000	-16.3804	-16.3427	-15.699
chr10	70400000	70800000	-8.00381	-3.69505	-7.37709
chr10	70800000	71200000	-15.7842	-13.682	-12.937
chr10	71200000	71600000	-15.8414	-14.7444	-15.623
chr10	71600000	72000000	-17.3173	-16.7859	-16.7987
chr10	72000000	72400000	-15.9653	-16.7539	-16.1318
chr10	72400000	72800000	-16.7475	-15.9841	-16.5487
chr10	72800000	73200000	-17.4398	-16.6334	-17.2824
chr10	73200000	73600000	-16.6859	-16.068	-15.8089
chr10	73600000	74000000	-16.9842	-16.4172	-15.5422
chr10	74000000	74400000	-16.9538	-16.271	-16.0463
chr10	74400000	74800000	-15.5151	-16.3219	-16.1343
chr10	74800000	75200000	-10.5523	-10.6661	-12.8602
chr10	78400000	78800000	-14.5969	-13.4096	-11.6276
chr10	78800000	79200000	-15.5146	-15.7674	-12.9839
chr10	79200000	79600000	-11.6646	-10.3988	-8.96104
chr10	86400000	86800000	-5.67368	-8.83194	-9.54709
chr10	86800000	87200000	-16.7078	-15.4861	-15.7869
chr10	87200000	87600000	-17.7066	-17.2358	-16.4023
chr10	87600000	88000000	-12.268	-11.4456	-13.2986
chr10	88000000	88400000	-14.0142	-10.8181	-12.4804
chr10	88400000	88800000	-13.672	-11.1173	-12.1054
chr10	88800000	89200000	-15.7646	-16.0775	-15.9594
chr10	89200000	89600000	-16.6339	-16.1271	-15.4968
chr10	89600000	90000000	-14.1811	-14.6821	-15.7981
chr10	90000000	90400000	-16.2314	-16.2074	-15.3575
chr10	90400000	90800000	-16.9379	-17.0114	-16.4288
chr10	90800000	91200000	-14.1707	-13.5759	-15.1937
chr10	91200000	91600000	-14.7519	-15.2428	-15.475
chr10	91600000	92000000	-15.7433	-16.1494	-15.2649
chr10	92000000	92400000	-15.0827	-14.6671	-12.2744
chr10	92400000	92800000	-12.524	-13.7343	-13.0217
chr10	92800000	93200000	-3.15179	-6.54766	-8.46343
chr10	100400000	100800000	-11.5351	-11.9318	-11.0881
chr10	100800000	101200000	-14.6358	-13.9632	-13.4946
chr10	101200000	101600000	-13.1953	-14.085	-12.7116
chr10	101600000	102000000	-15.9243	-14.7424	-12.5387
chr10	102000000	102400000	-15.4671	-14.8752	-13.3276
chr10	102400000	102800000	-12.6174	-12.542	-13.1116
chr10	102800000	103200000	-14.5248	-14.329	-13.3565
chr10	103200000	103600000	-16.157	-15.5565	-15.1504
chr10	103600000	104000000	-15.3347	-15.047	-14.189
chr10	104000000	104400000	-13.8574	-14.3502	-14.3906
chr10	104400000	104800000	-14.4686	-14.4244	-14.0176
chr10	104800000	105200000	-13.7711	-14.6539	-14.1771
chr10	105200000	105600000	-15.4625	-14.9109	-15.6205
chr10	105600000	106000000	-16.3042	-15.2856	-15.3455
chr10	106000000	106400000	-16.0613	-15.5578	-14.5806
chr10	106400000	106800000	-13.8529	-15.6931	-14.2139
chr10	106800000	107200000	-9.70235	-12.8078	-12.8869
chr10	107200000	107600000	-1.80914	-5.79725	-9.43998
chr10	108000000	108400000	-12.7859	-10.4845	-9.52441
chr10	108400000	108800000	-17.5194	-16.6591	-16.6419
chr10	108800000	109200000	-15.3495	-16.4848	-16.3511
chr10	109200000	109600000	-15.9038	-15.9985	-15.1218
chr10	109600000	110000000	-8.77149	-9.44958	-9.33644
chr10	110000000	110400000	-6.60203	-3.01397	-3.50873
chr10	110400000	110800000	-6.14748	-4.45449	-6.33054
chr10	112000000	112400000	-6.17732	-10.182	-13.3659
chr10	112400000	112800000	-10.2411	-11.6206	-14.5345
chr10	112800000	113200000	-12.5488	-13.6401	-13.7928
chr10	113200000	113600000	-12.8689	-15.5506	-15.3876
chr10	113600000	114000000	-14.6899	-15.8783	-14.5179
chr10	114000000	114400000	-15.5335	-15.0383	-15.7416
chr10	114400000	114800000	-14.9728	-14.5918	-15.5019
chr10	114800000	115200000	-16.6452	-15.657	-15.2676
chr10	115200000	115600000	-13.3908	-9.19642	-12.3654
chr10	115600000	116000000	-13.9561	-11.8352	-11.3728
chr10	116000000	116400000	-5.38765	-2.38841	-5.91182
chr10	121600000	122000000	-13.232	-13.7712	-12.232
chr10	122000000	122400000	-13.928	-15.1169	-12.9725
chr10	122400000	122800000	-15.7781	-16.4814	-16.3524
chr10	122800000	123200000	-11.8879	-12.1211	-13.5097
chr10	123200000	123600000	-10.3077	-12.4354	-13.1251
chr10	123600000	124000000	-13.0778	-14.7038	-14.8313
chr10	124000000	124400000	-9.1914	-12.5484	-12.8155
chr10	124400000	124800000	-11.9922	-12.9141	-11.9416
chr10	124800000	125200000	-13.5439	-15.2143	-14.8928
chr10	125200000	125600000	-14.4336	-16.2317	-15.6879
chr10	125600000	126000000	-12.4468	-13.8896	-13.5183
chr10	126000000	126400000	-12.0885	-13.3211	-13.6889
chr10	126400000	126800000	-14.4086	-15.5876	-15.1396
chr10	129200000	129600000	-14.0464	-14.5806	-13.3589
chr10	129600000	130000000	-12.6909	-13.6417	-12.8955
chr10	130000000	130400000	-11.7798	-14.5682	-12.5711
chr11	6400000	6800000	-9.22969	-7.60358	-9.73862
chr11	6800000	7200000	-15.8604	-15.2732	-15.2587
chr11	7200000	7600000	-15.0851	-14.7711	-14.843
chr11	7600000	8000000	-14.3282	-14.0325	-14.5801
chr11	8000000	8400000	-14.5678	-14.9265	-15.3485
chr11	8400000	8800000	-10.5228	-9.06153	-10.5009
chr11	8800000	9200000	-14.7441	-14.0115	-14.475
chr11	9200000	9600000	-14.9113	-14.7613	-15.0922
chr11	9600000	10000000	-14.2621	-14.2312	-14.2098
chr11	10000000	10400000	-14.968	-14.6116	-13.1127
chr11	10400000	10800000	-14.3407	-14.3498	-15.1525
chr11	10800000	11200000	-14.6435	-14.3705	-14.9198
chr11	11200000	11600000	-14.7712	-14.335	-15.4417
chr11	11600000	12000000	-15.3637	-15.0733	-15.3356
chr11	12000000	12400000	-14.2149	-14.0535	-14.3453
chr11	12400000	12800000	-14.2652	-14.4227	-14.7861
chr11	12800000	13200000	-14.5552	-14.0499	-14.4581
chr11	13200000	13600000	-14.1496	-13.8972	-14.3299
chr11	13600000	14000000	-13.5842	-13.0947	-13.2138
chr11	14000000	14400000	-14.1766	-13.5993	-14.8492
chr11	14400000	14800000	-14.5403	-14.1891	-14.1701
chr11	14800000	15200000	-14.3724	-14.1101	-14.501
chr11	15200000	15600000	-14.1687	-14.01	-15.0886
chr11	15600000	16000000	-14.6534	-13.4908	-14.1079
chr11	16000000	16400000	-14.9946	-14.5166	-14.5619
chr11	16400000	16800000	-13.6788	-13.098	-13.9705
chr11	16800000	17200000	-14.1483	-12.9092	-14.4455
chr11	17200000	17600000	-12.6892	-12.8878	-14.0268
chr11	17600000	18000000	-11.0848	-12.9443	-14.0631
chr11	18000000	18400000	-11.7861	-13.2185	-13.5766
chr11	18400000	18800000	-13.2543	-13.7115	-14.2212
chr11	18800000	19200000	-12.9238	-13.5644	-15.2059
chr11	19200000	19600000	-15.1195	-14.6915	-15.2186
chr11	19600000	20000000	-11.2784	-11.6895	-12.1053
chr11	20000000	20400000	-2.4803	-5.79311	-6.58745
chr11	20400000	20800000	-3.62464	-5.09343	-5.41686
chr11	20800000	21200000	-12.5167	-14.1182	-12.3907
chr11	21200000	21600000	-11.0312	-13.1244	-11.5327
chr11	21600000	22000000	-12.9575	-14.4403	-12.0042
chr11	22000000	22400000	-8.66503	-9.20166	-6.02231
chr11	22400000	22800000	-3.77968	-1.49378	-3.51784
chr11	22800000	23200000	-0.560639	-3.14513	-1.9976
chr11	23600000	24000000	-12.9264	-13.4871	-13.9232
chr11	24000000	24400000	-15.688	-15.1446	-16.0845
chr11	24400000	24800000	-15.2638	-14.5999	-14.6885
chr11	24800000	25200000	-14.7705	-14.2517	-14.361
chr11	25200000	25600000	-14.5313	-13.9578	-14.7576
chr11	25600000	26000000	-14.9009	-14.1791	-14.6087
chr11	26000000	26400000	-14.402	-14.0883	-15.0958
chr11	26400000	26800000	-14.8836	-14.5421	-14.941
chr11	26800000	27200000	-14.5394	-13.6942	-13.856
chr11	27200000	27600000	-14.3474	-13.635	-14.1208
chr11	27600000	28000000	-14.4753	-13.5347	-14.0658
chr11	28000000	28400000	-14.2338	-13.4949	-14.2544
chr11	28400000	28800000	-14.113	-13.6503	-14.581
chr11	28800000	29200000	-10.1472	-9.5487	-12.3417
chr11	29200000	29600000	-1.47944	0.633993	-2.22235
chr11	32000000	32400000	-6.36129	0.606415	-1.96043
chr11	32400000	32800000	-6.15455	-4.0292	-8.40968
chr11	32800000	33200000	-16.3635	-15.4025	-16.033
chr11	33200000	33600000	-16.3635	-15.0398	-15.4546
chr11	33600000	34000000	-16.3538	-14.8651	-15.3668
chr11	34000000	34400000	-14.8939	-13.9007	-14.9913
chr11	34400000	34800000	-15.3248	-14.1359	-14.7992
chr11	34800000	35200000	-15.7822	-14.7423	-15.2397
chr11	35200000	35600000	-15.775	-14.4777	-15.1161
chr11	35600000	36000000	-16.0228	-15.2191	-15.6594
chr11	36000000	36400000	-14.823	-14.0431	-15.045
chr11	36400000	36800000	-14.8198	-14.6495	-14.768
chr11	36800000	37200000	-15.1661	-14.3893	-15.1756
chr11	37200000	37600000	-14.7705	-14.6341	-15.5229
chr11	37600000	38000000	-14.6761	-13.905	-15.0899
chr11	38000000	38400000	-14.36	-14.1946	-14.0291
chr11	38400000	38800000	-13.9392	-14.3923	-15.2515
chr11	38800000	39200000	-14.2302	-14.0344	-14.7592
chr11	39200000	39600000	-14.2395	-14.367	-14.6692
chr11	39600000	40000000	-14.8278	-14.474	-14.5968
chr11	40000000	40400000	-14.5944	-14.1402	-13.867
chr11	40400000	40800000	-14.4313	-14.6438	-15.4175
chr11	40800000	41200000	-12.1432	-13.8166	-13.9291
chr11	41200000	41600000	-12.4573	-13.585	-14.1635
chr11	41600000	42000000	-13.6638	-14.2347	-14.5091
chr11	42000000	42400000	-13.0947	-13.9025	-14.848
chr11	42400000	42800000	-13.8587	-14.3579	-15.3301
chr11	42800000	43200000	-13.2771	-12.4473	-13.7416
chr11	43200000	43600000	-12.9742	-13.4931	-14.2805
chr11	43600000	44000000	-4.06092	-7.66073	-10.384
chr11	44400000	44800000	-7.62411	-11.6449	-13.4238
chr11	44800000	45200000	-9.12225	-13.2249	-14.7845
chr11	45200000	45600000	-13.7626	-15.0568	-14.7563
chr11	45600000	46000000	-12.4149	-13.5564	-14.2256
chr11	46000000	46400000	-13.5665	-11.4929	-13.7492
chr11	46400000	46800000	-15.4679	-15.3003	-15.3358
chr11	46800000	47200000	-15.6309	-14.6475	-15.6066
chr11	47200000	47600000	-15.3919	-14.0062	-14.9596
chr11	47600000	48000000	-15.0051	-14.2922	-14.6496
chr11	48000000	48400000	-15.3433	-14.2734	-15.0249
chr11	48400000	48800000	-15.8939	-15.0182	-15.8836
chr11	48800000	49200000	-13.8238	-13.0728	-14.7081
chr11	49200000	49600000	-15.9991	-15.1629	-15.6184
chr11	49600000	50000000	-15.2042	-15.1309	-15.2496
chr11	50000000	50400000	-6.97754	-7.99603	-9.01572
chr11	50400000	50800000	-13.766	-11.7284	-10.2938
chr11	50800000	51200000	-15.0922	-14.5093	-12.6647
chr11	51200000	51600000	-12.7852	-13.4659	-9.03842
chr11	52400000	52800000	-14.2829	-13.9143	-9.59571
chr11	52800000	53200000	-14.9134	-14.289	-11.1275
chr11	55200000	55600000	-10.2997	-9.58971	-7.80165
chr11	55600000	56000000	-16.1684	-15.1928	-15.4951
chr11	56000000	56400000	-14.6935	-14.6153	-14.6314
chr11	56400000	56800000	-14.2911	-14.8917	-14.0245
chr11	56800000	57200000	-13.2597	-15.1914	-15.158
chr11	57200000	57600000	-10.6783	-13.3888	-11.8139
chr11	57600000	58000000	-3.61347	-4.23833	-3.52554
chr11	58000000	58400000	-5.15061	-3.23055	-1.29796
chr11	58400000	58800000	-10.8692	-10.6846	-5.16713
chr11	62800000	63200000	-6.82983	-7.31622	-9.93675
chr11	63200000	63600000	-14.5768	-15.6816	-15.6721
chr11	63600000	64000000	-15.8638	-15.5219	-16.0099
chr11	64000000	64400000	-15.5723	-15.8495	-16.2432
chr11	64400000	64800000	-14.351	-14.605	-14.8843
chr11	64800000	65200000	-15.1653	-15.2563	-15.419
chr11	65200000	65600000	-15.048	-15.1448	-15.1299
chr11	65600000	66000000	-15.5386	-15.2169	-15.582
chr11	66000000	66400000	-15.3131	-14.2811	-15.3229
chr11	66400000	66800000	-14.8837	-14.6606	-15.0996
chr11	66800000	67200000	-15.9289	-15.1637	-15.0735
chr11	67200000	67600000	-15.4318	-15.0436	-14.8116
chr11	67600000	68000000	-15.2222	-13.5504	-13.4403
chr11	68000000	68400000	-3.57529	3.07908	-0.843633
chr11	70800000	71200000	-5.73698	-5.65925	-8.54224
chr11	71200000	71600000	-15.2611	-14.3823	-15.1251
chr11	71600000	72000000	-16.2475	-15.798	-15.978
chr11	72000000	72400000	-14.949	-13.5365	-13.8325
chr11	72400000	72800000	-4.46553	-2.78563	-2.943
chr11	72800000	73200000	-10.2065	-7.86412	-9.05225
chr11	73200000	73600000	-15.6115	-14.7862	-14.5661
chr11	73600000	74000000	-14.7983	-14.4644	-15.21
chr11	74000000	74400000	-16.2069	-15.1623	-15.7433
chr11	74400000	74800000	-11.7572	-4.40292	-6.28532
chr11	80400000	80800000	-4.64772	-4.20702	-6.26994
chr11	80800000	81200000	-16.2063	-15.6663	-15.8922
chr11	81200000	81600000	-15.7806	-15.1467	-15.6586
chr11	81600000	82000000	-16.2961	-15.077	-15.2348
chr11	82000000	82400000	-16.1527	-15.3698	-15.0468
chr11	82400000	82800000	-16.0272	-15.0064	-15.5148
chr11	82800000	83200000	-13.9004	-14.2744	-14.0251
chr11	83200000	83600000	-3.27827	-6.64629	-9.27664
chr11	88800000	89200000	-5.91258	-4.13217	-4.85461
chr11	89200000	89600000	-14.8206	-15.0399	-14.4832
chr11	89600000	90000000	-13.387	-14.3846	-14.7878
chr11	90000000	90400000	-13.6232	-14.4815	-15.1404
chr11	90400000	90800000	-11.6065	-14.9711	-15.8258
chr11	90800000	91200000	-10.6245	-14.3909	-15.253
chr11	91200000	91600000	-10.3963	-14.2252	-14.868
chr11	91600000	92000000	-10.9139	-13.901	-14.2249
chr11	92000000	92400000	-11.6513	-14.3055	-15.45
chr11	92400000	92800000	-10.7882	-14.1067	-15.3255
chr11	92800000	93200000	-10.9789	-14.6758	-15.2565
chr11	93200000	93600000	-11.5765	-14.1895	-15.314
chr11	93600000	94000000	-8.1339	-12.7384	-12.8222
chr11	108800000	109200000	-8.20883	-11.5886	-2.43664
chr11	109200000	109600000	-5.22452	-8.12937	-2.41109
chr11	109600000	110000000	-1.78968	0.900212	-1.51527
chr11	110000000	110400000	-3.02618	-4.91004	-3.77434
chr11	110400000	110800000	-2.7365	-8.2602	-8.03717
chr11	110800000	111200000	-3.12086	-9.83578	-6.91703
chr11	111200000	111600000	-3.7549	-8.67284	-9.17643
chr11	111600000	112000000	-0.644168	-7.78531	-9.56523
chr11	112000000	112400000	-0.975129	-10.1555	-10.3747
chr11	112400000	112800000	-2.07615	-8.52453	-9.62034
chr11	112800000	113200000	-0.0696706	-5.4856	-6.52666
chr11	113200000	113600000	-2.51803	-9.32751	-9.77259
chr11	113600000	114000000	-6.64561	-14.4926	-12.6661
chr11	114000000	114400000	-10.6071	-14.3324	-13.9138
chr11	114400000	114800000	-8.97666	-14.2578	-13.0955
chr12	4800000	5200000	-8.29614	-6.38953	-8.19624
chr12	5200000	5600000	-14.4735	-15.0079	-14.3662
chr12	5600000	6000000	-14.0241	-14.5448	-13.7676
chr12	6000000	6400000	-13.7756	-13.412	-12.8725
chr12	6400000	6800000	-11.6635	-11.8637	-13.7475
chr12	6800000	7200000	-12.3767	-12.5337	-12.3735
chr12	7200000	7600000	-13.5905	-12.5353	-12.2765
chr12	7600000	8000000	-6.38328	-10.0927	-10.8229
chr12	10800000	11200000	-12.2874	-13.1329	-14.1756
chr12	11200000	11600000	-7.06328	-10.098	-12.1812
chr12	11600000	12000000	-12.386	-13.0965	-13.6946
chr12	12000000	12400000	-13.7647	-14.041	-13.2655
chr12	12400000	12800000	-14.4207	-14.7864	-13.5643
chr12	12800000	13200000	-14.3277	-14.222	-14.352
chr12	13200000	13600000	-9.07545	-9.73847	-12.2971
chr12	13600000	14000000	-11.2552	-13.0033	-12.4901
chr12	14000000	14400000	-8.82582	-12.0177	-11.1052
chr12	14400000	14800000	-9.52393	-13.3401	-11.4718
chr12	14800000	15200000	-6.39213	-12.1574	-11.2686
chr12	18000000	18400000	-11.668	-12.6913	-13.0144
chr12	18800000	19200000	-14.179	-13.809	-13.0107
chr12	19200000	19600000	-13.2568	-13.2264	-11.8356
chr12	20000000	20400000	-13.2677	-13.3317	-13.1853
chr12	20400000	20800000	-14.2435	-13.3227	-13.071
chr12	20800000	21200000	-8.20294	-9.62144	-9.03441
chr12	21200000	21600000	-0.726993	1.61942	-2.03575
chr12	21600000	22000000	-12.9677	-12.4548	-11.9773
chr12	24400000	24800000	-1.92262	0.391606	-1.69243
chr12	24800000	25200000	-3.61737	1.39172	-2.14441
chr12	25200000	25600000	-4.27406	-6.84257	-9.53664
chr12	25600000	26000000	-12.1905	-12.6525	-12.1551
chr12	26000000	26400000	-14.1033	-13.4053	-11.8356
chr12	26400000	26800000	-13.1209	-12.7912	-10.8687
chr12	26800000	27200000	-11.6116	-12.5116	-13.0945
chr12	27200000	27600000	-6.49691	-3.5629	-5.90512
chr12	27600000	28000000	-10.7057	-11.2471	-8.04531
chr12	28000000	28400000	-11.8635	-11.5828	-10.3023
chr12	28400000	28800000	-8.99955	-6.29045	-8.28549
chr12	28800000	29200000	-12.6992	-12.509	-12.3948
chr12	29200000	29600000	-14.0922	-14.1016	-13.3938
chr12	29600000	30000000	-9.9962	-10.3584	-12.58
chr12	30000000	30400000	-9.61752	-10.5176	-11.7125
chr12	30400000	30800000	-10.9958	-11.5708	-13.6148
chr12	33600000	34000000	-7.55631	-10.4939	-8.97642
chr12	36000000	36400000	-5.19748	-5.77607	-8.01952
chr12	36400000	36800000	-10.8731	-10.2533	-10.3231
chr12	36800000	37200000	-9.90242	-10.3668	-10.1402
chr12	37200000	37600000	-12.5256	-12.7837	-10.8675
chr12	37600000	38000000	-13.1787	-12.6316	-11.3909
chr12	38000000	38400000	-12.4924	-12.0696	-9.79958
chr12	38400000	38800000	-9.50642	-9.66884	-8.68971
chr12	38800000	39200000	-9.63734	-8.60144	-9.30948
chr12	39200000	39600000	-12.4305	-13.0222	-10.792
chr12	39600000	40000000	-11.9267	-9.35922	-9.50861
chr12	40000000	40400000	-2.08009	2.99382	-2.83468
chr12	40400000	40800000	-1.36212	0.954279	-3.1713
chr12	40800000	41200000	-6.83346	-7.97373	-9.17488
chr12	41200000	41600000	-12.1653	-11.4756	-12.0083
chr12	41600000	42000000	-11.7643	-12.3431	-11.3858
chr12	42000000	42400000	-12.0234	-11.2156	-11.3911
chr12	42400000	42800000	-14.0646	-13.4389	-11.0802
chr12	42800000	43200000	-14.1895	-13.1801	-11.123
chr12	43200000	43600000	-12.128	-12.948	-11.2242
chr12	43600000	44000000	-12.9369	-13.8814	-12.9101
chr12	44000000	44400000	-11.1901	-9.80624	-10.7981
chr12	44400000	44800000	-13.1665	-13.4946	-12.4106
chr12	44800000	45200000	-14.4365	-14.6695	-13.7662
chr12	45200000	45600000	-12.4842	-12.2579	-10.5859
chr12	45600000	46000000	-10.897	-11.4921	-10.5406
chr12	46000000	46400000	-12.3674	-13.2098	-11.5606
chr12	46400000	46800000	-13.0404	-12.9057	-11.4802
chr12	46800000	47200000	-14.1193	-13.469	-13.0133
chr12	47200000	47600000	-12.5837	-13.5209	-12.7971
chr12	47600000	48000000	-13.826	-13.8262	-12.4727
chr12	48000000	48400000	-13.9124	-13.4987	-12.5241
chr12	48400000	48800000	-14.3161	-13.4862	-12.6637
chr12	48800000	49200000	-13.4759	-13.5933	-11.9651
chr12	49200000	49600000	-13.5117	-12.9594	-12.9187
chr12	49600000	50000000	-7.71216	-8.01002	-8.77979
chr12	50000000	50400000	-8.49508	-10.5827	-10.4724
chr12	50400000	50800000	-13.435	-13.8943	-12.775
chr12	50800000	51200000	-15.492	-15.0781	-14.4768
chr12	51200000	51600000	-5.1543	3.84949	-2.73441
chr12	56000000	56400000	-14.4907	-13.4306	-13.4834
chr12	56400000	56800000	-14.4819	-14.3335	-14.4731
chr12	56800000	57200000	-13.9252	-13.4857	-12.8975
chr12	57200000	57600000	-14.219	-12.787	-11.9524
chr12	57600000	58000000	-15.0272	-13.9383	-13.342
chr12	58000000	58400000	-12.6483	-12.7042	-11.4929
chr12	58400000	58800000	-14.634	-13.3436	-12.7471
chr12	58800000	59200000	-7.20061	-2.03487	-6.33134
chr12	59200000	59600000	-11.7563	-8.79037	-10.9742
chr12	59600000	60000000	-11.7617	-12.3608	-11.4618
chr12	60000000	60400000	-12.4088	-11.8993	-11.6473
chr12	60400000	60800000	-14.1183	-13.0246	-12.8687
chr12	60800000	61200000	-12.6531	-12.981	-11.829
chr12	61200000	61600000	-13.2119	-12.792	-12.3487
chr12	61600000	62000000	-13.8073	-12.6958	-12.8405
chr12	62000000	62400000	-14.1868	-13.5226	-11.6134
chr12	62400000	62800000	-13.7068	-12.7553	-12.2503
chr12	62800000	63200000	-12.0072	-11.1316	-10.5401
chr12	63200000	63600000	-10.9996	-11.3135	-11.5099
chr12	63600000	64000000	-13.3324	-11.7995	-11.1808
chr12	64000000	64400000	-13.035	-12.7185	-10.9632
chr12	64400000	64800000	-13.0387	-12.6588	-11.7202
chr12	64800000	65200000	-5.24366	-0.739826	-4.27895
chr12	65200000	65600000	-14.2567	-11.7133	-11.159
chr12	65600000	66000000	-14.075	-12.6972	-12.0686
chr12	66000000	66400000	-12.9549	-12.2907	-11.3483
chr12	66400000	66800000	-12.0543	-12.2766	-10.5535
chr12	66800000	67200000	-13.3172	-11.8324	-11.1401
chr12	67200000	67600000	-13.7494	-12.5785	-11.6671
chr12	67600000	68000000	-14.2305	-12.6832	-11.9687
chr12	68000000	68400000	-13.8906	-11.9302	-11.568
chr12	68400000	68800000	-13.1917	-11.8899	-11.2805
chr12	68800000	69200000	-8.74199	-5.08483	-7.86647
chr12	82800000	83200000	-14.143	-13.6042	-6.49085
chr12	83200000	83600000	-12.8295	-7.98659	-4.54211
chr12	88400000	88800000	-13.1031	-12.907	-12.0031
chr12	88800000	89200000	-13.996	-14.0628	-13.8821
chr12	89200000	89600000	-9.43006	-11.2383	-9.9122
chr12	91600000	92000000	-1.82352	3.86112	-0.63654
chr12	92000000	92400000	-13.3556	-11.9034	-9.82552
chr12	92400000	92800000	-13.6927	-12.8295	-10.974
chr12	92800000	93200000	-13.1591	-12.5645	-10.2973
chr12	93200000	93600000	-12.8764	-9.79312	-7.65138
chr12	93600000	94000000	-12.0483	-8.90554	-5.78365
chr12	94000000	94400000	-10.3793	-7.9316	-6.1444
chr12	94400000	94800000	-8.27476	-6.46287	-3.52971
chr12	94800000	95200000	-5.24108	-2.04228	-1.90847
chr12	96000000	96400000	-9.14496	-6.30839	-5.33378
chr12	96400000	96800000	-11.0922	-10.2703	-6.76458
chr12	96800000	97200000	-12.8256	-10.816	-7.49721
chr12	97200000	97600000	-12.6082	-12.8417	-8.36602
chr12	97600000	98000000	-13.3868	-12.0244	-8.73081
chr12	98000000	98400000	-10.8523	-8.5809	-7.26675
chr12	98400000	98800000	-7.50894	-2.81425	-0.871374
chr12	101200000	101600000	-11.9131	-13.2773	-10.7076
chr12	101600000	102000000	-4.65451	-3.51932	-4.05566
chr12	102800000	103200000	-12.3668	-11.5718	-11.3703
chr12	103200000	103600000	-13.0377	-11.3214	-12.0481
chr12	103600000	104000000	-11.7731	-11.2976	-11.8346
chr12	104000000	104400000	-9.45179	-9.71969	-10.7745
chr12	104400000	104800000	-7.04375	-8.30703	-9.4103
chr12	104800000	105200000	-3.0934	-3.94136	-6.51432
chr12	105200000	105600000	-10.9723	-10.4331	-9.86234
chr12	105600000	106000000	-8.51995	-7.34846	-8.84767
chr12	106000000	106400000	-13.279	-12.1328	-12.1557
chr12	106400000	106800000	-13.9233	-12.4256	-12.0801
chr12	106800000	107200000	-13.5439	-12.8018	-12.4901
chr12	107200000	107600000	-13.5478	-12.6636	-12.5442
chr12	107600000	108000000	-13.3015	-12.6041	-12.7842
chr12	109200000	109600000	-8.21259	-12.3497	-9.17328
chr12	109600000	110000000	-7.90224	-12.0563	-7.9122
chr12	110000000	110400000	-5.57796	-8.48222	-7.26646
chr12	113200000	113600000	-10.6756	-10.5504	-12.8936
chr12	113600000	114000000	-14.0413	-13.6098	-13.9903
chr12	114000000	114400000	-14.2748	-14.1294	-14.668
chr12	114400000	114800000	-14.2394	-13.6297	-14.3452
chr12	114800000	115200000	-14.0512	-13.1321	-13.9436
chr12	115600000	116000000	-13.6575	-12.9373	-15.6579
chr12	116400000	116800000	-10.481	-10.1025	-9.42
chr12	116800000	117200000	-12.793	-13.5515	-14.2699
chr12	117200000	117600000	-10.6408	-13.6486	-13.7638
chr12	117600000	118000000	-10.3612	-13.6588	-12.1719
chr12	118000000	118400000	-7.81594	-11.9105	-11.7129
chr13	2800000	3200000	-16.4722	-15.6874	-14.1781
chr13	3200000	3600000	-15.3623	-16.0944	-14.9472
chr13	3600000	4000000	-5.04172	-9.04191	-12.4
chr13	4000000	4400000	-11.5216	-14.371	-15.508
chr13	4400000	4800000	-8.24525	-8.76242	-8.30023
chr13	6400000	6800000	-5.49255	-6.64694	-8.69778
chr13	6800000	7200000	-14.1992	-15.3492	-14.5881
chr13	7200000	7600000	-15.7186	-14.1543	-14.6426
chr13	7600000	8000000	-14.631	-13.6614	-13.8982
chr13	8000000	8400000	-13.7217	-14.3392	-14.3761
chr13	8400000	8800000	-14.8831	-14.7543	-15.2177
chr13	8800000	9200000	-5.15051	-4.2189	-7.8749
chr13	9600000	10000000	-12.9632	-12.6581	-11.9619
chr13	10000000	10400000	-14.1712	-13.898	-15.1303
chr13	10400000	10800000	-13.4244	-14.0023	-13.8094
chr13	10800000	11200000	-14.9846	-14.5213	-14.3113
chr13	11200000	11600000	-16.1029	-14.7945	-14.4766
chr13	11600000	12000000	-16.333	-15.8519	-15.4575
chr13	12000000	12400000	-13.6326	-12.9198	-10.4924
chr13	14000000	14400000	-3.68251	-8.54856	-10.366
chr13	14400000	14800000	-9.78901	-11.8214	-15.0349
chr13	14800000	15200000	-13.3558	-14.5824	-14.0521
chr13	15200000	15600000	-2.71923	-8.26794	-11.4877
chr13	17600000	18000000	-8.77406	-4.3206	-8.56014
chr13	18000000	18400000	-17.0847	-16.3207	-15.8352
chr13	18400000	18800000	-14.7428	-14.9227	-15.0298
chr13	18800000	19200000	-16.4604	-15.9391	-15.4502
chr13	19200000	19600000	-11.4634	-12.2027	-14.0146
chr13	19600000	20000000	-12.2107	-12.2052	-14.4688
chr13	20000000	20400000	-15.7554	-15.1389	-15.0283
chr13	20400000	20800000	-17.2208	-15.619	-14.8415
chr13	20800000	21200000	-16.0793	-14.6549	-14.3339
chr13	21200000	21600000	-10.5023	-10.65	-12.4878
chr13	21600000	22000000	-0.07438	-6.10115	-8.70877
chr13	22000000	22400000	-14.0103	-14.3064	-13.3539
chr13	22400000	22800000	-16.3422	-14.6542	-14.2211
chr13	22800000	23200000	-16.7996	-14.6598	-14.1516
chr13	23200000	23600000	-6.6425	-7.25376	-8.38893
chr13	38400000	38800000	-1.09182	-5.02878	-10.6244
chr13	38800000	39200000	-11.3568	-13.7493	-14.3356
chr13	39200000	39600000	-14.0458	-14.5597	-15.2284
chr13	39600000	40000000	-13.9773	-15.2497	-14.6062
chr13	40000000	40400000	-14.1143	-15.5977	-15.0844
chr13	40400000	40800000	-15.896	-16.233	-15.8567
chr13	40800000	41200000	-3.73598	-8.17053	-12.2523
chr13	47600000	48000000	-6.25273	-11.6043	-9.54725
chr13	48000000	48400000	-3.1007	-11.6676	-7.9074
chr13	49600000	50000000	-8.97594	-9.18821	-7.65267
chr13	50000000	50400000	-14.6491	-14.6549	-13.6195
chr13	50400000	50800000	-15.8687	-15.0419	-13.8591
chr13	50800000	51200000	-9.22834	-7.64603	-10.703
chr13	51200000	51600000	-5.257	-3.58748	-8.3583
chr13	53600000	54000000	-3.20491	-12.0655	-9.37644
chr13	56400000	56800000	-8.57331	-8.86166	-12.607
chr13	56800000	57200000	-15.7441	-14.5439	-13.9709
chr13	57200000	57600000	-16.3886	-14.9125	-14.0365
chr13	57600000	58000000	-16.3421	-14.8739	-14.8375
chr13	58000000	58400000	-12.7839	-11.2142	-13.0079
chr13	58400000	58800000	-13.0385	-12.0569	-13.5755
chr13	58800000	59200000	-16.7947	-15.2601	-15.3115
chr13	59200000	59600000	-15.2046	-14.115	-13.8179
chr13	59600000	60000000	-6.43824	-3.351	-8.93084
chr13	60000000	60400000	-3.90371	3.97938	-6.11258
chr13	60400000	60800000	-15.1701	-12.2142	-14.7301
chr13	60800000	61200000	-15.5756	-14.168	-14.3504
chr13	61200000	61600000	-14.5157	-14.1488	-15.0801
chr13	61600000	62000000	-16.0192	-14.7819	-14.5164
chr13	62000000	62400000	-15.8877	-15.0178	-14.4986
chr13	62400000	62800000	-15.2226	-13.261	-12.7462
chr13	64000000	64400000	-0.199813	0.381173	-5.7689
chr13	64400000	64800000	-15.3773	-13.2285	-13.6633
chr13	64800000	65200000	-15.7923	-14.8023	-13.8508
chr13	65200000	65600000	-15.1684	-14.0308	-14.0473
chr13	66800000	67200000	-10.894	-11.1761	-13.2987
chr13	67200000	67600000	-11.3663	-11.1212	-11.6528
chr13	67600000	68000000	-13.0362	-13.9513	-14.3261
chr13	68000000	68400000	-14.4117	-14.4698	-13.9037
chr13	68400000	68800000	-17.1676	-14.6547	-14.8042
chr13	68800000	69200000	-17.0828	-16.0367	-15.5765
chr13	69200000	69600000	-16.9572	-16.0174	-15.5063
chr13	69600000	70000000	-17.3309	-15.5294	-15.5406
chr13	70000000	70400000	-17.9956	-16.6668	-15.7492
chr13	70400000	70800000	-14.336	-10.8433	-12.3551
chr13	70800000	71200000	-16.3375	-13.9465	-14.5214
chr13	71200000	71600000	-16.738	-15.5024	-13.9028
chr13	71600000	72000000	-16.719	-16.2008	-14.3694
chr13	72000000	72400000	-17.0818	-16.2938	-15.3971
chr13	72400000	72800000	-17.4505	-16.5721	-15.9593
chr13	72800000	73200000	-17.7971	-16.0538	-15.3876
chr13	73200000	73600000	-16.6645	-15.7495	-15.8742
chr13	73600000	74000000	-10.1953	-11.0907	-12.6409
chr13	74000000	74400000	-10.3362	-14.1699	-14.0245
chr13	74400000	74800000	-7.25747	-10.374	-10.9549
chr13	74800000	75200000	-9.27992	-13.2436	-11.2217
chr13	75200000	75600000	-6.86808	-6.70207	-6.33825
chr13	75600000	76000000	-4.96169	-2.37471	-8.42546
chr13	76000000	76400000	-11.4893	-11.1033	-12.293
chr13	76400000	76800000	-15.425	-13.23	-13.9021
chr13	76800000	77200000	-10.4156	-8.68245	-8.81299
chr13	77200000	77600000	-13.6212	-10.7009	-9.91665
chr13	77600000	78000000	-11.8691	-9.96677	-10.342
chr13	78000000	78400000	-10.4754	-7.43851	-10.835
chr13	78400000	78800000	-5.67338	-6.74966	-9.83256
chr13	78800000	79200000	-7.32958	-7.77412	-8.2665
chr13	79200000	79600000	-13.6442	-11.5417	-13.0191
chr13	79600000	80000000	-14.3534	-11.7088	-13.1819
chr13	80000000	80400000	-14.8378	-12.2346	-11.8793
chr13	80400000	80800000	-11.7268	-10.8231	-11.6244
chr13	80800000	81200000	-11.9444	-11.2687	-12.4804
chr13	81200000	81600000	-16.3127	-14.802	-14.242
chr13	81600000	82000000	-15.7984	-14.9091	-13.588
chr13	82000000	82400000	-16.7198	-13.9783	-8.08701
chr13	82400000	82800000	-16.3361	-14.5151	-4.75973
chr13	82800000	83200000	-15.126	-12.778	-4.22868
chr13	83200000	83600000	-15.3533	-10.3374	-2.29264
chr13	83600000	84000000	-15.3082	-14.6846	-12.8112
chr13	84000000	84400000	-15.9127	-14.2111	-12.839
chr13	84400000	84800000	-16.3223	-14.8205	-13.0253
chr13	84800000	85200000	-14.9502	-11.7944	-11.1208
chr13	85200000	85600000	-5.37755	-2.37288	-5.05633
chr13	85600000	86000000	-12.8785	-10.6311	-10.307
chr13	86000000	86400000	-12.1429	-12.3743	-11.4171
chr13	86400000	86800000	-13.6917	-12.5808	-11.5247
chr13	86800000	87200000	-15.2963	-11.8511	-11.8216
chr13	87200000	87600000	-13.7035	-11.3466	-12.1455
chr13	87600000	88000000	-14.571	-10.8747	-11.0175
chr13	88000000	88400000	-15.3429	-12.5797	-11.2557
chr13	88400000	88800000	-11.0423	-7.76117	-11.0026
chr13	88800000	89200000	-10.2225	-6.69934	-9.46112
chr13	89200000	89600000	-12.9245	-9.6543	-9.561
chr13	89600000	90000000	-0.0970839	-0.174896	-5.20492
chr13	94800000	95200000	-2.84228	-8.79391	-3.75301
chr13	96000000	96400000	-5.18494	-11.1154	-9.86996
chr13	104800000	105200000	-17.5365	-13.4108	-14.4075
chr13	105200000	105600000	-17.5782	-15.285	-14.9208
chr13	105600000	106000000	-17.5336	-15.2585	-14.1759
chr13	106000000	106400000	-16.4035	-14.1521	-14.7602
chr13	106400000	106800000	-16.345	-14.3676	-14.1718
chr13	106800000	107200000	-11.8848	-5.95239	-8.85502
chr13	107200000	107600000	-11.2038	-1.55701	-5.83624
chr13	107600000	108000000	-8.30241	1.02656	-6.00135
chr13	108000000	108400000	-0.483233	2.94189	-4.06469
chr13	111600000	112000000	-12.3467	-8.24477	-1.38113
chr13	112000000	112400000	-9.51825	-5.69229	-0.676693
chr13	114800000	115200000	-13.6938	-10.2773	-11.7454
chr13	115200000	115600000	-16.1068	-13.0693	-13.859
chr13	115600000	116000000	-9.08317	-9.99069	-12.2954
chr13	116000000	116400000	-13.1531	-13.0284	-12.2349
chr13	116400000	116800000	-11.9331	-12.4428	-10.4034
chr13	116800000	117200000	-8.23249	-8.25472	-10.344
chr13	117200000	117600000	-14.6495	-11.7201	-11.6923
chr13	117600000	118000000	-11.574	-10.6814	-9.86838
chr13	118000000	118400000	-13.0648	-13.013	-11.7255
chr13	118400000	118800000	-11.1711	-11.9217	-11.8915
chr13	118800000	119200000	-5.71804	-6.57981	-12.435
chr13	119200000	119600000	-7.16447	-7.29479	-9.72545
chr13	119600000	120000000	-13.3149	-10.8534	-13.4852
chr14	8400000	8800000	-11.4943	-13.2319	-13.598
chr14	8800000	9200000	-10.2063	-11.2291	-11.8183
chr14	9200000	9600000	-2.52322	-0.426484	-5.6612
chr14	9600000	10000000	-11.117	-9.76112	-10.8481
chr14	10000000	10400000	-13.1973	-11.6403	-13.276
chr14	10400000	10800000	-14.3175	-13.9516	-13.3584
chr14	10800000	11200000	-12.8377	-13.0513	-13.9292
chr14	11200000	11600000	-9.26515	-8.67775	-5.8985
chr14	12000000	12400000	-8.33394	-8.65056	-6.86972
chr14	12400000	12800000	-12.2002	-11.9743	-11.4861
chr14	12800000	13200000	-8.85608	-7.1061	-8.26971
chr14	13200000	13600000	-7.13249	-9.41445	-6.53067
chr14	13600000	14000000	-2.0268	-2.21817	-2.43131
chr14	14000000	14400000	-8.23027	-5.23293	-7.6021
chr14	14800000	15200000	-8.16622	-5.1508	-7.64745
chr14	15200000	15600000	-14.6105	-12.2543	-12.9105
chr14	15600000	16000000	-14.3429	-13.0708	-12.6347
chr14	16000000	16400000	-8.52776	-5.37368	-8.91273
chr14	16400000	16800000	-8.26505	-4.0187	-6.22413
chr14	16800000	17200000	-8.08435	-8.23872	-11.3799
chr14	17200000	17600000	-12.0335	-11.8774	-12.24
chr14	17600000	18000000	-14.2867	-12.5543	-12.6053
chr14	18000000	18400000	-6.80624	-5.30318	-5.86876
chr14	18800000	19200000	-9.02294	-5.79175	-3.29919
chr14	19200000	19600000	-14.6726	-11.1512	-12.2729
chr14	23600000	24000000	-8.61333	-9.90124	-6.57422
chr14	24000000	24400000	-0.339986	-4.09618	-1.57672
chr14	27600000	28000000	-12.0548	-11.9015	-11.5746
chr14	28000000	28400000	-12.5564	-11.6843	-11.5497
chr14	28400000	28800000	-11.5466	-10.7557	-11.3902
chr14	28800000	29200000	-12.0308	-11.6536	-10.6839
chr14	29200000	29600000	-12.8658	-12.2818	-11.2023
chr14	29600000	30000000	-12.1494	-11.1786	-10.5853
chr14	30000000	30400000	-6.57632	-5.48465	-7.4639
chr14	32400000	32800000	-2.58592	-6.92333	-5.85661
chr14	32800000	33200000	-7.11903	-10.0648	-9.31068
chr14	33600000	34000000	-9.92998	-10.9518	-8.66377
chr14	34800000	35200000	-10.9813	-11.8589	-10.1267
chr14	35200000	35600000	-11.6094	-11.7058	-11.3901
chr14	35600000	36000000	-6.59821	-9.96315	-9.77387
chr14	36000000	36400000	-0.513105	-5.16183	-6.00466
chr14	36400000	36800000	-1.46727	-3.63716	-3.41589
chr14	36800000	37200000	-4.17563	-3.33699	-7.30082
chr14	37200000	37600000	-12.1273	-12.7059	-11.7901
chr14	37600000	38000000	-11.9103	-12.1933	-11.2621
chr14	38000000	38400000	-11.6537	-11.2694	-11.8335
chr14	38400000	38800000	-10.5307	-11.532	-11.7579
chr14	38800000	39200000	-11.3349	-12.083	-13.586
chr14	39200000	39600000	-12.7789	-11.7576	-11.5993
chr14	39600000	40000000	-12.0189	-11.7366	-12.2463
chr14	40000000	40400000	-11.4162	-11.711	-9.48199
chr14	40400000	40800000	-13.0395	-11.5451	-11.7217
chr14	40800000	41200000	-11.9197	-9.16461	-10.5363
chr14	41200000	41600000	-12.7405	-12.8127	-13.4518
chr14	43200000	43600000	-12.5796	-11.0336	-12.8503
chr14	43600000	44000000	-11.3666	-9.72757	-11.2649
chr14	44000000	44400000	-10.5298	-11.5026	-11.2551
chr14	44400000	44800000	-12.7064	-11.0857	-12.5603
chr14	44800000	45200000	-9.94969	-7.67319	-8.46896
chr14	48400000	48800000	-0.0353578	-3.03659	-3.04793
chr14	48800000	49200000	-3.27928	-3.82775	-5.8933
chr14	49200000	49600000	-11.6538	-10.0196	-10.5698
chr14	49600000	50000000	-14.0188	-11.9958	-11.1921
chr14	50000000	50400000	-13.4658	-12.0702	-12.0117
chr14	50400000	50800000	-10.6793	-11.4176	-12.252
chr14	51200000	51600000	-10.9866	-7.82664	-6.71912
chr14	51600000	52000000	-2.05108	-0.862522	-6.16083
chr14	52400000	52800000	-12.0514	-10.7783	-13.5694
chr14	53200000	53600000	-12.2508	-11.9703	-11.2896
chr14	53600000	54000000	-8.09376	-9.14043	-8.92807
chr14	59200000	59600000	-8.05914	-3.22184	-0.52879
chr14	59600000	60000000	-13.5133	-11.5763	-6.27053
chr14	60000000	60400000	-10.3478	-11.7889	-6.27094
chr14	66000000	66400000	-1.78036	-5.89157	-7.09333
chr14	66400000	66800000	-8.96368	-12.954	-12.5987
chr14	67200000	67600000	-7.31321	-12.702	-10.3774
chr14	68000000	68400000	-5.78133	-11.7488	-13.4758
chr14	68400000	68800000	-5.96653	-11.9196	-11.0688
chr14	68800000	69200000	-6.3749	-8.24845	-9.0963
chr14	71600000	72000000	-1.61664	-10.0418	-7.14091
chr14	72000000	72400000	-6.84679	-12.2128	-9.22491
chr14	73600000	74000000	-0.449576	-5.08764	-0.447236
chr14	75200000	75600000	-0.52562	-8.43796	-3.44726
chr14	79600000	80000000	-12.4039	-9.06532	-9.59291
chr14	80000000	80400000	-14.4715	-13.0519	-13.2317
chr14	80400000	80800000	-13.9691	-14.0192	-12.9135
chr14	80800000	81200000	-12.8996	-12.1657	-13.1034
chr14	81200000	81600000	-13.6967	-12.158	-10.6418
chr14	81600000	82000000	-12.1936	-12.534	-9.4247
chr14	82000000	82400000	-12.6612	-11.715	-10.2747
chr14	82400000	82800000	-10.9317	-11.7954	-12.1936
chr14	82800000	83200000	-12.9566	-12.0099	-10.7657
chr14	83200000	83600000	-13.1078	-12.5503	-9.77969
chr14	83600000	84000000	-13.8743	-14.0469	-10.7826
chr14	84000000	84400000	-13.6828	-13.3857	-11.2376
chr14	84400000	84800000	-13.686	-11.9066	-10.2785
chr14	84800000	85200000	-12.9578	-11.5904	-9.09844
chr14	85200000	85600000	-12.1995	-11.396	-10.2018
chr14	85600000	86000000	-11.6418	-10.7405	-8.05772
chr14	86000000	86400000	-4.01462	-4.83461	-7.02931
chr14	86400000	86800000	-2.95105	-2.26276	-3.48038
chr14	87200000	87600000	-5.67306	-4.46738	-5.86476
chr14	87600000	88000000	-10.3827	-10.5152	-10.0835
chr14	88000000	88400000	-5.77108	-5.78386	-4.89704
chr14	88400000	88800000	-5.88549	-7.46015	-4.54113
chr14	88800000	89200000	-11.0944	-10.2844	-7.08006
chr14	89200000	89600000	-12.0573	-10.5061	-8.76758
chr14	89600000	90000000	-9.98117	-8.84379	-6.23938
chr14	90000000	90400000	-11.2279	-11.5433	-8.51966
chr14	90400000	90800000	-11.3824	-11.6054	-7.30522
chr14	90800000	91200000	-11.2361	-11.6809	-7.88019
chr14	91200000	91600000	-9.54768	-10.4593	-7.53669
chr14	91600000	92000000	-6.20425	-8.26237	-6.52605
chr14	92000000	92400000	-6.05678	-7.05871	-3.32464
chr14	92400000	92800000	-10.4624	-10.0564	-6.99918
chr14	92800000	93200000	-9.03882	-10.1269	-5.55708
chr14	93200000	93600000	-5.27589	-7.2539	-4.52531
chr14	93600000	94000000	-10.0652	-9.74622	-8.29082
chr14	94000000	94400000	-12.4305	-12.7406	-10.5465
chr14	94400000	94800000	-10.6063	-12.5807	-11.2223
chr14	94800000	95200000	-9.69033	-11.56	-7.9224
chr14	95200000	95600000	-10.7329	-12.3058	-7.64996
chr14	95600000	96000000	-10.6172	-11.1366	-11.3023
chr14	96000000	96400000	-10.8353	-10.2487	-9.89715
chr14	96400000	96800000	-10.1099	-9.95074	-11.4512
chr14	96800000	97200000	-11.1291	-11.7496	-11.9652
chr14	97200000	97600000	-12.1394	-12.8261	-12.3879
chr14	97600000	98000000	-12.9077	-12.7518	-11.3011
chr14	98000000	98400000	-13.5755	-13.519	-12.4569
chr14	98400000	98800000	-14.2066	-13.7389	-13.6013
chr14	98800000	99200000	-9.28599	-4.53689	-6.64062
chr14	100000000	100400000	-10.9718	-11.9007	-10.3567
chr14	100400000	100800000	-14.2447	-13.9851	-11.1885
chr14	100800000	101200000	-13.4102	-13.4489	-12.3753
chr14	101200000	101600000	-8.49282	-7.38338	-10.0889
chr14	102000000	102400000	-13.196	-11.801	-10.437
chr14	102400000	102800000	-13.4931	-13.5322	-13.3588
chr14	102800000	103200000	-10.0289	-7.63459	-9.05664
chr14	103200000	103600000	-7.00453	-4.01123	-7.2203
chr14	103600000	104000000	-15.5746	-14.2133	-13.5929
chr14	104000000	104400000	-13.4584	-13.0141	-12.8619
chr14	104400000	104800000	-13.0011	-11.4943	-13.1315
chr14	104800000	105200000	-10.6391	-9.56627	-8.63819
chr14	106400000	106800000	-10.6238	-9.27128	-10.5957
chr14	106800000	107200000	-11.7852	-11.2352	-11.1369
chr14	107200000	107600000	-12.538	-11.9453	-9.2417
chr14	107600000	108000000	-10.5872	-11.4356	-9.15877
chr14	108000000	108400000	-9.39334	-8.43989	-8.14372
chr14	108400000	108800000	-10.988	-10.0338	-5.93295
chr14	108800000	109200000	-6.93003	-10.6339	-6.52766
chr14	109200000	109600000	-11.4859	-12.1772	-9.6715
chr14	109600000	110000000	-12.4815	-12.2175	-12.4566
chr14	110000000	110400000	-10.9288	-12.3667	-12.4671
chr14	110400000	110800000	-12.4215	-11.6156	-10.9487
chr14	110800000	111200000	-12.6677	-13.1859	-12.579
chr14	111200000	111600000	-14.043	-13.0546	-10.095
chr14	111600000	112000000	-12.2877	-13.1928	-11.666
chr14	112000000	112400000	-11.35	-12.8634	-12.2378
chr14	112400000	112800000	-11.2113	-11.8822	-10.9707
chr14	112800000	113200000	-11.9181	-12.2166	-11.6335
chr14	113200000	113600000	-11.382	-12.879	-10.6393
chr14	113600000	114000000	-10.8129	-13.6501	-12.763
chr14	114000000	114400000	-12.4062	-13.2852	-11.3198
chr14	114400000	114800000	-13.078	-13.8792	-12.623
chr14	114800000	115200000	-12.7324	-12.0843	-13.2543
chr14	115200000	115600000	-11.8761	-11.7915	-13.2193
chr14	115600000	116000000	-11.1331	-10.0838	-11.048
chr14	116000000	116400000	-12.0131	-9.74972	-10.6237
chr14	116400000	116800000	-7.10569	-6.33368	-9.47577
chr14	117600000	118000000	-3.51546	-4.36123	-4.9474
chr14	118000000	118400000	-9.14381	-11.0103	-11.0158
chr14	118400000	118800000	-2.68721	-9.5253	-11.3201
chr14	118800000	119200000	-4.8275	-3.79779	-8.86202
chr14	119200000	119600000	-14.542	-13.5684	-13.8968
chr14	119600000	120000000	-14.9478	-14.0529	-15.0372
chr14	120000000	120400000	-2.67514	-5.98401	-9.07266
chr14	120400000	120800000	-8.79693	-7.07398	-8.42278
chr14	122400000	122800000	-1.92889	-1.39634	-0.283824
chr14	122800000	123200000	-0.42497	-2.69129	-6.94522
chr14	123200000	123600000	-5.85176	-8.23798	-9.75092
chr14	123600000	124000000	-7.81518	-6.83214	-9.79038
chr14	124000000	124400000	-11.9637	-11.0527	-11.8651
chr15	4400000	4800000	-12.9754	-13.7351	-4.70196
chr15	8400000	8800000	-1.91953	-2.21013	-2.49771
chr15	8800000	9200000	-9.30919	-9.57367	-11.1823
chr15	9200000	9600000	-13.23	-13.555	-12.1745
chr15	9600000	10000000	-13.9158	-14.5388	-12.4871
chr15	10000000	10400000	-13.712	-14.4049	-13.1775
chr15	12000000	12400000	-0.26475	-1.85033	-5.72603
chr15	12400000	12800000	-11.5455	-11.8054	-12.5346
chr15	12800000	13200000	-14.3634	-13.4215	-13.8959
chr15	13200000	13600000	-12.8733	-13.7796	-13.6911
chr15	13600000	14000000	-12.5955	-13.6607	-12.6687
chr15	14000000	14400000	-12.9887	-13.2817	-12.37
chr15	14400000	14800000	-12.4191	-13.1604	-13.1889
chr15	14800000	15200000	-13.6211	-13.7709	-12.8073
chr15	15200000	15600000	-13.2069	-13.4618	-12.8191
chr15	15600000	16000000	-13.9225	-14.0891	-13.5858
chr15	16000000	16400000	-13.9006	-14.0457	-12.0494
chr15	16400000	16800000	-13.4391	-13.5313	-12.7251
chr15	16800000	17200000	-13.5595	-14.0525	-12.767
chr15	17200000	17600000	-13.4054	-13.2841	-13.206
chr15	17600000	18000000	-14.1423	-13.9446	-13.0161
chr15	18000000	18400000	-14.0992	-13.9164	-12.9499
chr15	18400000	18800000	-13.9229	-13.5839	-12.7773
chr15	18800000	19200000	-13.6828	-13.7457	-13.1286
chr15	19200000	19600000	-13.2854	-13.4219	-11.9197
chr15	19600000	20000000	-13.1388	-13.494	-11.752
chr15	20000000	20400000	-14.7806	-13.8731	-13.333
chr15	20400000	20800000	-13.9348	-14.2154	-13.4724
chr15	20800000	21200000	-14.1306	-14.0842	-12.8729
chr15	21200000	21600000	-13.808	-13.5451	-12.6522
chr15	21600000	22000000	-9.94123	-9.03334	-9.42764
chr15	22000000	22400000	-8.37909	-6.57477	-9.9989
chr15	22400000	22800000	-3.35713	-2.49778	-8.52905
chr15	24400000	24800000	-4.96083	-5.46755	-6.39339
chr15	24800000	25200000	-9.51727	-10.2827	-10.9949
chr15	28000000	28400000	-9.89288	-8.40429	-10.1826
chr15	28400000	28800000	-14.2237	-14.3623	-12.4725
chr15	28800000	29200000	-13.5877	-14.1234	-12.9968
chr15	29200000	29600000	-14.6776	-13.8876	-13.3492
chr15	29600000	30000000	-14.4306	-14.3167	-13.3893
chr15	30000000	30400000	-15.5698	-14.7983	-13.8459
chr15	30400000	30800000	-15.1173	-15.0494	-14.4007
chr15	30800000	31200000	-11.0414	-11.9292	-13.8096
chr15	31200000	31600000	-2.21826	1.96727	-5.84405
chr15	31600000	32000000	-11.8686	-10.5821	-11.8095
chr15	32000000	32400000	-2.64505	-0.751607	-6.61215
chr15	34400000	34800000	-0.826082	-3.33237	-2.29784
chr15	34800000	35200000	-8.14231	-11.2414	-6.8613
chr15	35200000	35600000	-4.60821	-9.37446	-5.86651
chr15	35600000	36000000	-3.63408	-6.74113	-2.24942
chr15	36000000	36400000	-2.76451	-8.17424	-3.52572
chr15	37200000	37600000	-2.16747	-8.43627	-4.86863
chr15	39200000	39600000	-9.01178	-11.247	-10.8094
chr15	39600000	40000000	-8.59269	-12.5123	-12.5338
chr15	40000000	40400000	-3.22878	-10.7394	-11.1784
chr15	40800000	41200000	-3.13972	-8.65368	-10.0946
chr15	41200000	41600000	-4.00115	-9.11553	-8.39261
chr15	41600000	42000000	-0.882772	-4.76657	-4.03939
chr15	42000000	42400000	-4.86266	-2.10796	-6.69142
chr15	42800000	43200000	-11.2311	-12.5587	-10.5608
chr15	43200000	43600000	-10.8487	-9.83998	-10.1262
chr15	43600000	44000000	-12.4962	-12.8017	-12.8309
chr15	44000000	44400000	-13.533	-13.9408	-13.7566
chr15	44400000	44800000	-12.9376	-13.184	-13.84
chr15	44800000	45200000	-14.5661	-14.38	-13.3969
chr15	45200000	45600000	-14.4512	-14.0244	-12.9616
chr15	45600000	46000000	-13.5752	-13.4346	-12.3629
chr15	46000000	46400000	-13.701	-13.2045	-12.4613
chr15	46400000	46800000	-13.9246	-13.4564	-12.4265
chr15	46800000	47200000	-13.618	-13.305	-11.8835
chr15	47200000	47600000	-13.3487	-13.4052	-13.2088
chr15	47600000	48000000	-13.7535	-13.6761	-13.0195
chr15	48000000	48400000	-13.5255	-13.8675	-12.7958
chr15	48400000	48800000	-14.7735	-14.2873	-13.7619
chr15	48800000	49200000	-14.9913	-14.2302	-13.0006
chr15	49200000	49600000	-12.895	-13.4506	-13.1579
chr15	49600000	50000000	-14.2024	-13.5609	-12.6106
chr15	50000000	50400000	-12.6898	-12.4222	-12.0654
chr15	50400000	50800000	-7.58978	-6.04219	-9.69354
chr15	50800000	51200000	-5.70375	-8.19809	-10.5826
chr15	51200000	51600000	-1.88988	-4.22263	-9.16675
chr15	51600000	52000000	-7.35898	-6.09909	-11.0309
chr15	52000000	52400000	-14.4137	-14.1135	-14.0041
chr15	52400000	52800000	-2.96214	-2.1628	-9.58336
chr15	53600000	54000000	-10.0254	-11.115	-12.3165
chr15	54000000	54400000	-8.63024	-10.0698	-11.8387
chr15	54400000	54800000	-7.55134	-11.5986	-11.7705
chr15	60000000	60400000	-13.2262	-10.332	-6.83078
chr15	60400000	60800000	-13.5377	-12.3918	-8.77401
chr15	60800000	61200000	-11.6184	-8.13504	-2.93185
chr15	64800000	65200000	-11.5611	-12.1316	-10.4597
chr15	65200000	65600000	-11.6412	-12.0498	-11.6959
chr15	65600000	66000000	-13.0748	-12.8201	-13.23
chr15	66000000	66400000	-15.4129	-14.786	-14.114
chr15	66400000	66800000	-4.67264	-1.00044	-7.78414
chr15	67600000	68000000	-10.4508	-12.1095	-12.7556
chr15	68000000	68400000	-13.1034	-12.8424	-13.7662
chr15	68400000	68800000	-14.9839	-14.41	-14.002
chr15	68800000	69200000	-15.1026	-14.4609	-14.3359
chr15	69200000	69600000	-13.4795	-13.1236	-13.3702
chr15	69600000	70000000	-14.1263	-13.7938	-12.865
chr15	70000000	70400000	-13.3503	-13.4037	-12.4398
chr15	70400000	70800000	-11.9644	-12.7444	-12.2082
chr15	70800000	71200000	-13.0103	-13.6137	-12.4985
chr15	71200000	71600000	-12.7639	-12.7481	-12.8263
chr15	71600000	72000000	-14.3658	-13.5669	-12.8192
chr15	72000000	72400000	-15.245	-14.0734	-13.6543
chr15	72400000	72800000	-15.6153	-13.9575	-14.0305
chr15	72800000	73200000	-9.2062	-5.26735	-9.08851
chr15	73600000	74000000	-8.94487	-9.38857	-5.80904
chr15	74000000	74400000	-14.4634	-14.4297	-9.33209
chr15	74400000	74800000	-7.24011	-8.83848	-0.969152
chr15	83600000	84000000	-10.507	-11.4845	-1.73914
chr15	86400000	86800000	-14.6778	-14.0009	-13.0374
chr15	86800000	87200000	-15.0185	-14.1306	-13.1003
chr15	87200000	87600000	-14.7543	-13.6975	-12.7445
chr15	87600000	88000000	-12.9028	-13.3876	-11.9642
chr15	88000000	88400000	-14.7357	-13.8077	-11.7519
chr15	88400000	88800000	-13.7294	-12.8897	-11.3812
chr15	89200000	89600000	-1.07013	-0.588103	-6.0409
chr15	89600000	90000000	-13.7612	-13.7981	-12.2869
chr15	90000000	90400000	-8.41234	-11.5314	-12.1886
chr15	90800000	91200000	-5.70411	-8.93914	-11.2184
chr15	91200000	91600000	-10.1612	-12.2084	-12.4747
chr15	91600000	92000000	-12.1282	-12.472	-12.8091
chr15	92000000	92400000	-14.9376	-14.0176	-12.8175
chr15	92400000	92800000	-14.8929	-13.8773	-12.9038
chr15	92800000	93200000	-14.7967	-14.0859	-13.0914
chr15	93200000	93600000	-11.1248	-10.2192	-12.0413
chr15	93600000	94000000	-4.17421	-3.60375	-7.02671
chr15	94000000	94400000	-11.6256	-9.94741	-8.63195
chr15	94400000	94800000	-14.5132	-13.0633	-10.7596
chr15	94800000	95200000	-13.743	-13.009	-11.161
chr15	95200000	95600000	-14.2595	-13.8364	-11.79
chr16	3200000	3600000	-10.5004	-6.26863	-3.21811
chr16	5200000	5600000	-11.4608	-9.30851	-9.21406
chr16	5600000	6000000	-12.3678	-10.4875	-10.7754
chr16	6000000	6400000	-11.5518	-10.6571	-11.2695
chr16	6400000	6800000	-10.3196	-10.5608	-11.7493
chr16	6800000	7200000	-8.60388	-7.12174	-8.84043
chr16	7200000	7600000	-9.92466	-8.84472	-8.20115
chr16	7600000	8000000	-9.89051	-9.83145	-10.858
chr16	8000000	8400000	-12.1579	-10.5234	-11.355
chr16	8400000	8800000	-9.62049	-7.18224	-10.2878
chr16	8800000	9200000	-11.2975	-9.75582	-10.7538
chr16	9200000	9600000	-13.4062	-10.994	-10.9567
chr16	9600000	10000000	-12.4704	-11.1339	-11.431
chr16	10000000	10400000	-10.4988	-7.01593	-8.42785
chr16	11600000	12000000	-6.66448	-2.22947	-1.65262
chr16	12000000	12400000	-11.4562	-10.8522	-8.2928
chr16	12400000	12800000	-11.657	-11.5413	-9.61787
chr16	12800000	13200000	-8.65366	-8.08377	-6.08176
chr16	16400000	16800000	-8.11206	-9.46085	-8.33483
chr16	18800000	19200000	-2.70906	0.42893	-4.3712
chr16	19200000	19600000	-13.7678	-12.6456	-12.4007
chr16	19600000	20000000	-10.8509	-11.3289	-9.8505
chr16	26400000	26800000	-1.65668	-6.30802	-8.86889
chr16	26800000	27200000	-11.1054	-12.393	-10.7114
chr16	27200000	27600000	-11.8011	-11.4407	-11.2389
chr16	27600000	28000000	-11.4532	-12.381	-12.5905
chr16	28000000	28400000	-13.4874	-12.5814	-12.5952
chr16	28400000	28800000	-13.7223	-12.244	-12.4523
chr16	28800000	29200000	-12.7996	-11.4623	-11.2221
chr16	29200000	29600000	-12.3822	-10.947	-11.6065
chr16	36000000	36400000	-9.84304	-10.4444	-10.6718
chr16	36400000	36800000	-14.4727	-13.2874	-13.1178
chr16	36800000	37200000	-5.94105	-6.63287	-7.69477
chr16	37200000	37600000	-1.24196	-5.66114	-7.6193
chr16	38800000	39200000	-7.91039	-10.2765	-10.8588
chr16	39200000	39600000	-11.1018	-12.1531	-11.633
chr16	39600000	40000000	-11.8635	-12.5733	-11.7833
chr16	40000000	40400000	-12.5328	-12.3239	-12.1778
chr16	40400000	40800000	-12.9045	-12.2631	-12.7934
chr16	40800000	41200000	-11.5287	-12.4602	-12.3469
chr16	41200000	41600000	-12.1094	-12.3456	-12.6308
chr16	41600000	42000000	-12.0453	-11.9443	-11.8063
chr16	46000000	46400000	-9.7634	-8.69782	-10.921
chr16	46400000	46800000	-12.9739	-12.268	-12.1963
chr16	46800000	47200000	-10.5274	-11.0976	-12.2487
chr16	47200000	47600000	-8.80229	-10.4422	-9.85688
chr16	47600000	48000000	-8.60633	-11.2856	-11.0374
chr16	48000000	48400000	-13.238	-12.3783	-11.5146
chr16	48400000	48800000	-13.3572	-13.2681	-12.5823
chr16	48800000	49200000	-9.32916	-11.6019	-11.11
chr16	49200000	49600000	-7.40475	-9.2707	-9.60933
chr16	50800000	51200000	-4.80904	-5.74407	-7.76921
chr16	51200000	51600000	-10.4236	-10.5927	-10.7357
chr16	51600000	52000000	-7.07156	-7.01058	-8.64547
chr16	52400000	52800000	-3.332	-8.10762	-8.828
chr16	52800000	53200000	-8.49211	-10.6205	-9.87405
chr16	53200000	53600000	-10.3345	-10.8536	-9.84529
chr16	53600000	54000000	-12.0718	-12.7479	-11.7588
chr16	54000000	54400000	-10.5324	-11.6086	-11.9883
chr16	54400000	54800000	-12.9762	-12.7961	-11.1861
chr16	54800000	55200000	-11.5149	-12.5553	-11.1785
chr16	56000000	56400000	-4.91255	-2.7412	-4.60118
chr16	56400000	56800000	-10.7105	-10.8752	-10.7627
chr16	56800000	57200000	-2.12977	-3.71092	-7.7778
chr16	58400000	58800000	-6.72352	-7.50217	-10.0907
chr16	58800000	59200000	-13.7559	-12.5098	-11.3532
chr16	59200000	59600000	-10.77	-11.3732	-12.0935
chr16	59600000	60000000	-12.3958	-11.9783	-12.2331
chr16	60000000	60400000	-11.6839	-12.8253	-11.7777
chr16	60400000	60800000	-12.1618	-12.0894	-11.5619
chr16	60800000	61200000	-12.213	-12.162	-11.3606
chr16	61200000	61600000	-10.3956	-11.2236	-10.8376
chr16	61600000	62000000	-11.4326	-12.3059	-10.5278
chr16	62000000	62400000	-13.4521	-12.7597	-10.5951
chr16	62400000	62800000	-11.827	-11.6589	-12.7487
chr16	62800000	63200000	-11.6945	-10.8853	-11.1185
chr16	63200000	63600000	-11.089	-11.5592	-9.15743
chr16	63600000	64000000	-9.48308	-9.74319	-8.28586
chr16	64000000	64400000	-11.5143	-11.5591	-9.7592
chr16	64400000	64800000	-12.0331	-11.3323	-10.255
chr16	64800000	65200000	-10.7315	-11.1158	-10.4803
chr16	65200000	65600000	-11.3362	-12.0172	-10.6002
chr16	65600000	66000000	-6.95359	-5.44741	-7.87672
chr16	66000000	66400000	-11.3432	-11.79	-10.8921
chr16	66400000	66800000	-13.4645	-12.6006	-12.5828
chr16	66800000	67200000	-11.7339	-11.998	-11.5441
chr16	67200000	67600000	-12.5485	-11.7795	-10.9433
chr16	67600000	68000000	-12.2398	-12.5313	-11.3049
chr16	68000000	68400000	-10.9722	-12.1054	-11.3701
chr16	68400000	68800000	-12.0449	-12.178	-11.2904
chr16	68800000	69200000	-11.4785	-12.1251	-11.2047
chr16	69200000	69600000	-11.4012	-11.8342	-11.7673
chr16	69600000	70000000	-11.7537	-12.2969	-11.2162
chr16	70000000	70400000	-10.487	-9.98385	-9.17003
chr16	70400000	70800000	-9.15161	-9.94921	-10.5464
chr16	70800000	71200000	-12.4641	-12.3116	-12.0743
chr16	71200000	71600000	-13.2053	-12.6608	-11.1414
chr16	71600000	72000000	-12.5859	-12.7661	-11.418
chr16	72000000	72400000	-12.1387	-11.4999	-10.1585
chr16	72400000	72800000	-9.28777	-8.73359	-5.96894
chr16	72800000	73200000	-11.0629	-11.1611	-10.4077
chr16	73200000	73600000	-12.5747	-12.3776	-11.8405
chr16	73600000	74000000	-10.6984	-11.1416	-10.738
chr16	74000000	74400000	-4.32151	-8.60918	-6.45604
chr16	74400000	74800000	-11.2655	-10.9077	-9.67048
chr16	74800000	75200000	-13.0842	-12.0922	-11.8502
chr16	75200000	75600000	-12.8094	-12.5116	-11.7821
chr16	75600000	76000000	-8.19764	-10.6931	-9.80303
chr16	76000000	76400000	-6.15245	-9.16951	-7.11212
chr16	76800000	77200000	-3.08427	-5.12387	-6.67444
chr16	78000000	78400000	-5.08543	-7.46065	-6.26499
chr16	78400000	78800000	-12.0397	-10.2661	-9.52536
chr16	78800000	79200000	-10.832	-9.63206	-8.45776
chr16	79200000	79600000	-5.13901	-6.81484	-7.98363
chr16	80800000	81200000	-4.04272	-8.71618	-8.95688
chr16	81200000	81600000	-12.0408	-11.1018	-9.56347
chr16	81600000	82000000	-11.5497	-11.0321	-9.76827
chr16	82000000	82400000	-11.4472	-10.829	-10.4597
chr16	82400000	82800000	-11.1871	-12.1588	-10.6744
chr16	82800000	83200000	-12.6292	-12.4526	-9.92098
chr16	83200000	83600000	-12.1796	-12.474	-10.3378
chr16	83600000	84000000	-12.7808	-12.5466	-11.0222
chr16	84000000	84400000	-12.3171	-11.3211	-11.7485
chr16	84400000	84800000	-5.8956	-5.39803	-6.06395
chr16	85200000	85600000	-4.10004	-4.77619	-6.50159
chr16	87600000	88000000	-7.29432	-5.30475	-6.9563
chr16	88000000	88400000	-13.1024	-12.8843	-13.1434
chr16	88400000	88800000	-13.2237	-13.0869	-12.9205
chr16	88800000	89200000	-12.7402	-12.4703	-12.2764
chr16	89200000	89600000	-12.5227	-12.9576	-12.748
chr16	89600000	90000000	-12.5764	-13.1005	-13.184
chr16	90000000	90400000	-9.8071	-10.2997	-11.7067
chr16	90400000	90800000	-7.8428	-8.54849	-10.0407
chr16	94800000	95200000	-13.0297	-10.644	-5.60041
chr16	95200000	95600000	-12.6974	-8.57351	-3.14521
chr16	96400000	96800000	-12.6725	-13.0572	-10.7889
chr16	96800000	97200000	-10.2567	-11.9856	-10.3468
chr16	97200000	97600000	-3.90863	-9.87106	-4.83964
chr17	3600000	4000000	-11.6504	-12.748	-7.38136
chr17	4000000	4400000	-11.885	-12.2209	-7.7965
chr17	4400000	4800000	-12.2551	-12.3557	-6.31574
chr17	4800000	5200000	-8.80441	-5.3302	-3.77181
chr17	8400000	8800000	-6.39733	-8.28561	-4.50856
chr17	8800000	9200000	-7.59286	-6.86972	-2.14251
chr17	10800000	11200000	-6.37943	-5.83524	-0.979403
chr17	11200000	11600000	-9.21837	-7.38499	-1.83496
chr17	11600000	12000000	-8.68799	-7.36237	-3.07894
chr17	12400000	12800000	-7.10808	-5.9659	-0.659351
chr17	13200000	13600000	-9.63808	-10.6704	-3.71145
chr17	16800000	17200000	-6.13505	-1.68035	-0.214101
chr17	17600000	18000000	-4.9794	-5.69628	-7.09283
chr17	18000000	18400000	-12.8237	-12.2448	-13.0257
chr17	18400000	18800000	-12.5784	-12.3145	-13.633
chr17	18800000	19200000	-11.963	-11.9256	-12.4631
chr17	19200000	19600000	-12.0383	-11.9098	-12.9789
chr17	19600000	20000000	-11.6705	-11.5838	-12.4202
chr17	20000000	20400000	-11.3114	-12.2375	-11.8466
chr17	20400000	20800000	-12.1153	-11.9671	-11.9691
chr17	20800000	21200000	-12.3791	-11.2905	-11.4199
chr17	21200000	21600000	-9.57309	-10.0051	-10.6999
chr17	21600000	22000000	-10.2235	-10.3533	-10.65
chr17	22000000	22400000	-12.4267	-11.6004	-11.0108
chr17	22400000	22800000	-11.3482	-11.0074	-10.5208
chr17	22800000	23200000	-9.80804	-10.1665	-10.9397
chr17	23200000	23600000	-7.4185	-7.9152	-8.84549
chr17	30400000	30800000	-11.4575	-10.6598	-2.86073
chr17	30800000	31200000	-13.5685	-13.9578	-10.35
chr17	31200000	31600000	-5.71041	-5.75339	-2.51547
chr17	36400000	36800000	-10.2024	-9.85343	-10.2992
chr17	36800000	37200000	-4.59491	-4.62177	-7.4221
chr17	37200000	37600000	-10.1829	-10.5699	-10.4552
chr17	37600000	38000000	-12.0127	-11.202	-11.9808
chr17	38000000	38400000	-11.6131	-11.1561	-11.5441
chr17	38400000	38800000	-10.9723	-11.1222	-11.6658
chr17	38800000	39200000	-10.9334	-10.8604	-11.5619
chr17	39200000	39600000	-10.9097	-11.5793	-12.1381
chr17	39600000	40000000	-10.5466	-11.2111	-10.367
chr17	40000000	40400000	-10.825	-11.6191	-11.5557
chr17	40400000	40800000	-10.8174	-11.6054	-12.0419
chr17	40800000	41200000	-10.4946	-11.1063	-11.1357
chr17	41200000	41600000	-10.3174	-11.5754	-11.9414
chr17	41600000	42000000	-11.1569	-12.3262	-12.4386
chr17	42000000	42400000	-11.8734	-12.4143	-12.2553
chr17	42400000	42800000	-13.2223	-12.7589	-13.8414
chr17	42800000	43200000	-11.765	-10.3724	-11.1509
chr17	43200000	43600000	-5.89917	-9.23974	-9.7665
chr17	48000000	48400000	-12.8265	-11.6559	-12.3325
chr17	48400000	48800000	-13.7114	-13.808	-14.1673
chr17	48800000	49200000	-13.0886	-13.6913	-14.0245
chr17	49200000	49600000	-13.437	-13.3391	-13.3442
chr17	49600000	50000000	-12.1705	-11.7074	-12.033
chr17	50000000	50400000	-12.2121	-12.5259	-13.1069
chr17	50400000	50800000	-9.00433	-6.35321	-9.85252
chr17	50800000	51200000	-10.0842	-7.75155	-10.0796
chr17	51200000	51600000	-12.9463	-12.3084	-12.997
chr17	51600000	52000000	-12.5688	-12.1695	-12.8327
chr17	52000000	52400000	-12.0467	-12.3408	-13.3927
chr17	52400000	52800000	-11.6286	-12.1062	-13.3565
chr17	52800000	53200000	-12.6577	-12.5952	-13.4119
chr17	53200000	53600000	-11.3845	-11.1151	-11.8435
chr17	53600000	54000000	-10.8505	-10.9454	-12.2399
chr17	54000000	54400000	-11.0032	-10.4429	-11.0074
chr17	54400000	54800000	-11.8256	-12.05	-12.1615
chr17	54800000	55200000	-11.7933	-12.3085	-12.535
chr17	55200000	55600000	-12.0851	-12.1492	-12.358
chr17	55600000	56000000	-6.05368	-4.74313	-6.94401
chr17	56800000	57200000	-4.0083	-3.51662	-6.14025
chr17	57200000	57600000	-12.4551	-11.3735	-11.5475
chr17	57600000	58000000	-11.8718	-12.3133	-12.5462
chr17	58000000	58400000	-11.4663	-12.2382	-12.3541
chr17	58400000	58800000	-12.1012	-12.0878	-13.3746
chr17	58800000	59200000	-8.36691	-11.0103	-11.2488
chr17	59200000	59600000	-6.50849	-8.90462	-9.27681
chr17	59600000	60000000	-11.2191	-12.0794	-11.9858
chr17	60000000	60400000	-12.0895	-11.9366	-11.885
chr17	60400000	60800000	-12.6284	-12.2806	-12.9497
chr17	60800000	61200000	-12.1904	-12.1632	-12.8867
chr17	61200000	61600000	-12.3642	-12.3695	-12.0403
chr17	61600000	62000000	-11.5842	-12.5905	-12.0786
chr17	62000000	62400000	-9.21779	-9.05759	-11.0767
chr17	62400000	62800000	-6.18765	-9.29939	-9.39714
chr17	62800000	63200000	-11.2426	-9.51624	-9.29087
chr17	66800000	67200000	-1.8318	-5.98995	-6.74242
chr17	67200000	67600000	-4.50088	-7.22221	-5.68401
chr17	67600000	68000000	-10.3019	-9.17292	-8.2376
chr17	68000000	68400000	-10.8193	-10.2784	-11.4221
chr17	68400000	68800000	-13.3555	-13.9061	-14.1062
chr17	68800000	69200000	-12.9854	-13.5065	-12.758
chr17	69200000	69600000	-11.3657	-11.7573	-12.5135
chr17	69600000	70000000	-12.4362	-13.6286	-13.1292
chr17	70000000	70400000	-11.2411	-12.9166	-12.3339
chr17	70400000	70800000	-0.411159	-3.92453	-6.4886
chr17	71600000	72000000	-8.62014	-11.7313	-11.0486
chr17	72000000	72400000	-12.1314	-13.4101	-12.6774
chr17	72400000	72800000	-11.1121	-13.617	-13.2857
chr17	73200000	73600000	-9.26143	-12.2833	-11.9555
chr17	73600000	74000000	-5.60962	-9.40658	-9.89376
chr17	75600000	76000000	-9.76533	-11.9769	-12.758
chr17	76000000	76400000	-9.34788	-12.2662	-12.955
chr17	76400000	76800000	-10.0695	-12.4722	-12.8477
chr17	76800000	77200000	-8.93925	-12.1261	-11.6111
chr17	77200000	77600000	-10.3052	-12.246	-12.5688
chr17	77600000	78000000	-11.5793	-12.0693	-13.1413
chr17	78000000	78400000	-9.27141	-11.4539	-12.8655
chr17	78400000	78800000	-7.40318	-4.69733	-8.83602
chr17	80400000	80800000	-4.44541	-0.429318	-0.46306
chr17	80800000	81200000	-9.23816	-7.03049	-6.2662
chr17	81600000	82000000	-8.36767	-5.80608	-4.83632
chr17	82000000	82400000	-10.3691	-9.63258	-6.15776
chr17	82400000	82800000	-11.1817	-9.50474	-9.12529
chr17	82800000	83200000	-8.8874	-5.09027	-5.37152
chr17	85200000	85600000	-13.0366	-12.5704	-5.96403
chr17	85600000	86000000	-11.9334	-12.2832	-5.85559
chr17	88000000	88400000	-2.10064	-1.5319	-5.00147
chr17	88400000	88800000	-10.7665	-9.95546	-11.4422
chr17	88800000	89200000	-12.5082	-13.0787	-13.9176
chr17	89200000	89600000	-10.6222	-12.2998	-13.1348
chr17	89600000	90000000	-11.0043	-11.8061	-12.6149
chr17	90000000	90400000	-11.0197	-11.9213	-12.461
chr17	90400000	90800000	-10.2317	-12.669	-13.3469
chr17	90800000	91200000	-8.89199	-11.3259	-12.4553
chr17	91200000	91600000	-8.04123	-8.71975	-9.06983
chr17	91600000	92000000	-10.3657	-10.5246	-8.45783
chr17	92000000	92400000	-10.2702	-11.6134	-11.5218
chr17	92400000	92800000	-11.7162	-12.7618	-12.5931
chr17	92800000	93200000	-11.2241	-12.5392	-13.0084
chr17	93200000	93600000	-9.90778	-11.1805	-12.4282
chr17	93600000	94000000	-11.2104	-12.4267	-12.1507
chr17	94000000	94400000	-11.9482	-12.6775	-13.538
chr17	94400000	94800000	-12.0136	-13.6587	-13.7632
chr18	2800000	3200000	-12.1396	-11.2535	-8.32468
chr18	3200000	3600000	-12.4539	-12.0033	-10.1884
chr18	3600000	4000000	-13.8688	-13.2308	-12.2264
chr18	4000000	4400000	-8.05122	-8.62784	-8.78459
chr18	6400000	6800000	-8.5927	-5.10023	-5.4748
chr18	6800000	7200000	-10.8756	-11.5643	-11.5189
chr18	7200000	7600000	-6.18638	-10.5472	-7.5268
chr18	7600000	8000000	-2.07639	-6.77411	-3.68808
chr18	8400000	8800000	-10.4843	-9.66892	-6.86941
chr18	8800000	9200000	-10.4268	-10.3934	-10.1513
chr18	9200000	9600000	-5.5084	-2.49898	-4.94464
chr18	13200000	13600000	-7.45586	-11.6184	-10.121
chr18	13600000	14000000	-5.27566	-8.78576	-7.65333
chr18	14000000	14400000	-8.50025	-10.9878	-8.46926
chr18	14400000	14800000	-9.90921	-10.941	-11.3008
chr18	14800000	15200000	-12.5203	-11.3102	-12.2236
chr18	15200000	15600000	-13.2929	-13.5289	-12.6756
chr18	15600000	16000000	-12.3127	-13.2542	-12.077
chr18	16000000	16400000	-12.7932	-13.1205	-12.1844
chr18	16800000	17200000	-9.30352	-7.53052	-6.63488
chr18	17200000	17600000	-11.8916	-11.4444	-10.9264
chr18	17600000	18000000	-12.3586	-12.1162	-10.9738
chr18	18000000	18400000	-12.9049	-11.9764	-11.9801
chr18	18400000	18800000	-13.1727	-12.5208	-12.4013
chr18	18800000	19200000	-12.2452	-11.9196	-11.3623
chr18	19200000	19600000	-13.1048	-12.4787	-11.9366
chr18	19600000	20000000	-11.4847	-12.0369	-11.555
chr18	20000000	20400000	-5.81417	-7.64697	-7.59084
chr18	20400000	20800000	-3.39017	-6.72347	-5.48685
chr18	20800000	21200000	-5.67154	-9.01461	-10.3449
chr18	21200000	21600000	-10.8755	-12.5664	-12.7126
chr18	21600000	22000000	-10.5712	-12.7121	-13.2121
chr18	22000000	22400000	-11.4128	-12.5355	-12.1617
chr18	22400000	22800000	-8.989	-12.1995	-11.2973
chr18	25200000	25600000	-8.17373	-11.0736	-10.4471
chr18	25600000	26000000	-14.1161	-13.9784	-13.575
chr18	26000000	26400000	-9.78876	-11.8447	-11.3763
chr18	26400000	26800000	-11.5986	-12.2231	-12.1651
chr18	26800000	27200000	-12.4715	-11.8669	-11.3694
chr18	27200000	27600000	-12.1811	-11.6789	-12.4029
chr18	27600000	28000000	-10.1834	-11.4972	-11.8795
chr18	28000000	28400000	-12.5731	-11.9548	-11.1744
chr18	28400000	28800000	-6.84068	-10.1686	-8.98728
chr18	28800000	29200000	-11.7761	-11.4484	-11.8434
chr18	29200000	29600000	-12.3383	-12.2514	-11.3847
chr18	29600000	30000000	-12.028	-11.6839	-11.8535
chr18	30000000	30400000	-12.9908	-12.0896	-12.7071
chr18	30400000	30800000	-12.3558	-11.8602	-11.6477
chr18	30800000	31200000	-8.47109	-10.8695	-10.3844
chr18	36800000	37200000	-11.4132	-12.9087	-11.6288
chr18	37200000	37600000	-10.4698	-11.766	-11.9834
chr18	37600000	38000000	-4.81437	-7.50235	-9.2144
chr18	40000000	40400000	-5.77841	-5.1348	-5.70543
chr18	40400000	40800000	-12.7185	-12.8803	-12.3233
chr18	40800000	41200000	-12.5082	-12.9807	-12.5827
chr18	41200000	41600000	-10.7243	-11.8929	-11.3814
chr18	41600000	42000000	-11.2033	-11.911	-10.3851
chr18	42000000	42400000	-11.2885	-10.6234	-9.99926
chr18	42400000	42800000	-5.75565	-9.11928	-10.6512
chr18	42800000	43200000	-2.02108	-9.32168	-10.6652
chr18	43200000	43600000	-2.14155	-8.23385	-11.1577
chr18	43600000	44000000	-9.39095	-11.4759	-12.0901
chr18	44000000	44400000	-10.7572	-10.652	-10.983
chr18	44400000	44800000	-6.481	-7.93427	-10.2439
chr18	44800000	45200000	-11.6385	-12.4781	-11.8569
chr18	45200000	45600000	-12.5583	-12.4956	-12.0606
chr18	45600000	46000000	-12.4887	-12.6089	-12.2233
chr18	46000000	46400000	-11.9233	-10.2961	-10.6805
chr18	47200000	47600000	-10.7056	-10.0897	-9.53002
chr18	47600000	48000000	-12.3109	-11.6438	-11.3901
chr18	48000000	48400000	-10.3588	-11.1355	-11.467
chr18	48400000	48800000	-12.1311	-11.4922	-10.848
chr18	48800000	49200000	-12.4809	-12.3937	-11.1059
chr18	49200000	49600000	-12.9637	-13.0001	-12.4408
chr18	49600000	50000000	-8.72562	-6.30222	-9.22676
chr18	50000000	50400000	-9.78701	-8.57982	-9.56085
chr18	50400000	50800000	-11.1865	-11.7739	-11.3996
chr18	50800000	51200000	-9.65955	-10.2707	-10.0101
chr18	51200000	51600000	-10.249	-10.4257	-10.976
chr18	51600000	52000000	-12.6675	-11.9411	-11.8672
chr18	52000000	52400000	-12.3337	-12.7902	-12.555
chr18	52400000	52800000	-6.29749	-5.16169	-8.74721
chr18	52800000	53200000	-8.89204	-8.50779	-9.91535
chr18	53200000	53600000	-4.42142	-2.80964	-6.38916
chr18	57600000	58000000	-11.3678	-6.29217	-6.64847
chr18	58000000	58400000	-14.0226	-12.8399	-13.0381
chr18	58400000	58800000	-13.0924	-13.1517	-12.8333
chr18	58800000	59200000	-12.8803	-13.0048	-13.1873
chr18	59200000	59600000	-11.7813	-12.7517	-13.193
chr18	59600000	60000000	-11.7593	-12.5105	-12.3351
chr18	60000000	60400000	-12.3059	-11.6957	-12.5918
chr18	70800000	71200000	-9.68783	-11.1062	-12.1284
chr18	71200000	71600000	-12.0669	-12.1057	-11.6109
chr18	71600000	72000000	-11.2374	-11.93	-11.5815
chr18	72000000	72400000	-12.072	-12.5591	-11.4724
chr18	72400000	72800000	-12.5431	-12.8167	-12.4406
chr18	72800000	73200000	-13.0175	-13.3693	-13.1138
chr18	73200000	73600000	-12.5644	-12.3326	-11.7484
chr18	73600000	74000000	-4.73712	-5.20978	-6.10073
chr18	74000000	74400000	-6.05365	-6.04499	-5.3584
chr18	74400000	74800000	-2.84655	-5.62656	-4.15165
chr18	76400000	76800000	-10.8993	-11.5142	-8.58128
chr18	76800000	77200000	-2.11567	-3.73853	-1.89745
chr18	80800000	81200000	-12.0812	-11.1416	-8.82955
chr18	81200000	81600000	-13.1211	-12.3614	-12.0166
chr18	81600000	82000000	-13.4967	-12.4873	-11.9828
chr18	82000000	82400000	-13.4217	-12.4254	-12.1339
chr18	82400000	82800000	-6.03238	-2.59861	-6.65663
chr18	82800000	83200000	-5.78935	-3.98959	-6.89648
chr18	83200000	83600000	-13.2349	-12.5477	-12.0366
chr18	83600000	84000000	-6.72823	-9.67162	-10.235
chr18	84000000	84400000	-2.40783	-6.97101	-8.771
chr18	84400000	84800000	-8.77426	-8.57792	-9.49182
chr18	84800000	85200000	-12.4131	-11.7286	-11.6165
chr18	85200000	85600000	-10.464	-11.295	-10.6836
chr18	85600000	86000000	-10.9154	-10.6895	-10.3356
chr18	86000000	86400000	-10.1041	-10.507	-10.3243
chr18	86400000	86800000	-9.9752	-11.1511	-10.6194
chr18	86800000	87200000	-11.1842	-10.8746	-10.2236
chr18	87200000	87600000	-10.3251	-10.9519	-9.41687
chr18	87600000	88000000	-11.3213	-10.9385	-10.375
chr18	88000000	88400000	-11.3905	-11.188	-10.5312
chr18	88400000	88800000	-10.0107	-10.9147	-10.5233
chr18	88800000	89200000	-6.66198	-5.79067	-7.22846
chr18	89200000	89600000	-10.0182	-9.14959	-9.72572
chr18	89600000	90000000	-8.25966	-8.82988	-8.76016
chr18	90000000	90400000	-11.6774	-11.4435	-10.7501
chr19	7600000	8000000	-9.20402	-7.9695	-7.43049
chr19	8000000	8400000	-8.26111	-8.77111	-8.76542
chr19	8400000	8800000	-6.13149	-6.26681	-7.49821
chr19	9200000	9600000	-6.82194	-6.31885	-3.96709
chr19	10800000	11200000	-1.65092	-1.19516	-1.83377
chr19	11200000	11600000	-8.21013	-8.27452	-8.07781
chr19	11600000	12000000	-7.20631	-5.95383	-7.64224
chr19	12000000	12400000	-7.21501	-7.03773	-7.7254
chr19	12400000	12800000	-6.32595	-6.97561	-8.09188
chr19	12800000	13200000	-7.18874	-7.67461	-8.02861
chr19	13200000	13600000	-8.21843	-8.27516	-7.24911
chr19	13600000	14000000	-8.3487	-8.03841	-8.2748
chr19	14000000	14400000	-8.65973	-8.30527	-8.85825
chr19	14400000	14800000	-9.17744	-8.4874	-9.02656
chr19	14800000	15200000	-8.62357	-8.953	-9.04742
chr19	15200000	15600000	-8.387	-9.15709	-9.15036
chr19	15600000	16000000	-8.99297	-9.12736	-9.11438
chr19	17200000	17600000	-7.72955	-7.39252	-7.21996
chr19	17600000	18000000	-9.67206	-8.68527	-9.6163
chr19	18000000	18400000	-9.19305	-8.53653	-9.2739
chr19	18400000	18800000	-8.4563	-8.21625	-9.07354
chr19	18800000	19200000	-7.47574	-9.06647	-9.37357
chr19	19200000	19600000	-8.37639	-9.23329	-8.68828
chr19	19600000	20000000	-8.44316	-9.16368	-9.25678
chr19	20000000	20400000	-9.6796	-9.48193	-9.23154
chr19	20400000	20800000	-9.09623	-9.37316	-9.61891
chr19	20800000	21200000	-9.65919	-8.70601	-8.87265
chr19	21200000	21600000	-9.16764	-8.54667	-8.90252
chr19	21600000	22000000	-8.38768	-8.07462	-8.51121
chr19	22000000	22400000	-9.62822	-9.52268	-9.91837
chr19	22400000	22800000	-9.63231	-9.73715	-10.0236
chr19	22800000	23200000	-8.01461	-6.36235	-6.47789
chr19	23200000	23600000	-0.797464	0.315303	-0.55935
chr19	23600000	24000000	-6.64735	-6.72513	-4.48597
chr19	24000000	24400000	-6.05431	-7.86327	-5.607
chr19	24800000	25200000	-4.22088	-5.12925	-4.88295
chr19	25200000	25600000	-7.81558	-8.15383	-7.86497
chr19	25600000	26000000	-9.96473	-9.45828	-9.89199
chr19	26000000	26400000	-8.89505	-8.67552	-9.32054
chr19	26400000	26800000	-10.0643	-9.80886	-10.0132
chr19	26800000	27200000	-9.19492	-9.0062	-9.93054
chr19	27200000	27600000	-8.7034	-6.76484	-7.47799
chr19	27600000	28000000	-6.90528	-2.79483	-3.776
chr19	28000000	28400000	-0.687659	-3.64821	-5.27903
chr19	30000000	30400000	-5.30849	-7.52045	-5.91855
chr19	30400000	30800000	-9.06408	-9.62551	-6.81756
chr19	30800000	31200000	-5.36224	-6.84555	-6.52262
chr19	31200000	31600000	-3.18658	-7.60365	-5.60141
chr19	31600000	32000000	-5.85826	-8.23974	-6.17777
chr19	32000000	32400000	-1.07748	0.692128	-1.50772
chr19	32400000	32800000	-9.24344	-8.5905	-8.43741
chr19	32800000	33200000	-9.85824	-8.59753	-9.38705
chr19	33200000	33600000	-9.77821	-9.98304	-9.76888
chr19	33600000	34000000	-9.48421	-9.6385	-9.37061
chr19	34000000	34400000	-1.27669	-1.84959	-4.01252
chr19	34400000	34800000	-3.80348	-5.89269	-6.82846
chr19	34800000	35200000	-6.26077	-8.14191	-6.43241
chr19	35200000	35600000	-6.78126	-8.6768	-8.05087
chr19	35600000	36000000	-6.12416	-8.59372	-6.5624
chr19	38000000	38400000	-3.32274	-5.53984	-3.69691
chr19	38400000	38800000	-8.47146	-9.01152	-8.81206
chr19	38800000	39200000	-9.58655	-9.81254	-8.91363
chr19	39200000	39600000	-8.62529	-9.07721	-8.12344
chr19	39600000	40000000	-9.01229	-9.02234	-8.63785
chr19	40000000	40400000	-8.34373	-8.19247	-8.05321
chr19	40400000	40800000	-2.78186	-1.30003	-4.34674
chr19	40800000	41200000	-0.95999	-4.33744	-4.38197
chr19	42400000	42800000	-8.23089	-8.54763	-8.71564
chr19	42800000	43200000	-8.75972	-9.26962	-9.42642
chr19	43200000	43600000	-3.69325	-7.09949	-7.46047
chr19	47600000	48000000	-0.887961	2.15778	-0.773329
chr19	48000000	48400000	-9.44803	-8.359	-8.21528
chr19	48400000	48800000	-8.4688	-7.20098	-6.85337
chr19	48800000	49200000	-6.46023	-6.52415	-5.46065
chr19	49200000	49600000	-7.74734	-6.93304	-6.30105
chr19	49600000	50000000	-7.77881	-7.32464	-6.81248
chr19	50000000	50400000	-7.79448	-7.64628	-6.86603
chr19	50400000	50800000	-7.60442	-6.79319	-5.83629
chr19	50800000	51200000	-6.98358	-6.54442	-5.33972
chr19	51200000	51600000	-7.32471	-6.62489	-6.01545
chr19	51600000	52000000	-7.55217	-7.0524	-6.24612
chr19	52000000	52400000	-7.66868	-7.1676	-6.69519
chr19	52400000	52800000	-7.90972	-7.93071	-7.29735
chr19	52800000	53200000	-6.79232	-4.44386	-4.4929
chr19	58800000	59200000	-8.07004	-8.63461	-8.29557
chr19	59200000	59600000	-9.48143	-9.25314	-9.0282
chr19	59600000	60000000	-7.79004	-7.87461	-7.15619
chr19	60000000	60400000	-6.95039	-7.93692	-8.03523
chr19	60400000	60800000	-3.51416	-6.59351	-6.5433
chr19	60800000	61200000	-5.6839	-4.32285	-2.72417
chr2	7600000	8000000	-3.87328	-4.94457	-3.20389
chr2	8000000	8400000	-5.76947	-10.9777	-6.64788
chr2	8400000	8800000	-1.05522	-5.69138	-7.25968
chr2	10000000	10400000	-2.61726	-7.36512	-8.16157
chr2	10400000	10800000	-11.7137	-11.6855	-12.6588
chr2	10800000	11200000	-11.8421	-12.7328	-14.068
chr2	11200000	11600000	-5.60955	-9.10704	-10.9286
chr2	11600000	12000000	-9.17382	-10.3031	-11.3601
chr2	12000000	12400000	-4.63448	-8.41005	-10.0836
chr2	14400000	14800000	-5.68796	-7.87938	-10.081
chr2	14800000	15200000	-11.9705	-11.6783	-11.1467
chr2	15200000	15600000	-14.354	-13.9842	-12.6276
chr2	15600000	16000000	-15.1766	-11.9899	-14.1183
chr2	16000000	16400000	-14.2379	-12.1041	-14.1784
chr2	16400000	16800000	-12.1222	-10.5818	-9.962
chr2	16800000	17200000	-14.8502	-12.7244	-12.8079
chr2	17200000	17600000	-12.2581	-12.9776	-12.2382
chr2	17600000	18000000	-6.13084	-7.74761	-9.14578
chr2	19200000	19600000	-8.19608	-9.36128	-9.10484
chr2	19600000	20000000	-11.3526	-12.3627	-12.219
chr2	20000000	20400000	-14.3319	-12.3767	-13.1301
chr2	20400000	20800000	-11.8733	-12.0182	-12.1228
chr2	20800000	21200000	-4.34289	-3.17162	-5.84425
chr2	21200000	21600000	-13.1507	-13.0219	-11.6226
chr2	21600000	22000000	-14.293	-14.518	-13.5909
chr2	22000000	22400000	-14.6446	-11.7506	-14.5529
chr2	22400000	22800000	-4.80407	-8.3853	-13.0944
chr2	23200000	23600000	-3.11143	-10.8609	-11.8337
chr2	23600000	24000000	-5.80808	-14.4291	-12.5564
chr2	36000000	36400000	-2.42158	2.52698	-2.73023
chr2	36400000	36800000	-14.5665	-13.2762	-13.7434
chr2	36800000	37200000	-14.913	-12.6513	-11.6567
chr2	39200000	39600000	-14.4945	-7.86718	-9.022
chr2	39600000	40000000	-17.3761	-14.1177	-12.7974
chr2	40000000	40400000	-17.0096	-13.3886	-13.2699
chr2	40400000	40800000	-16.1568	-11.1712	-11.0898
chr2	40800000	41200000	-14.1156	-12.2979	-12.3811
chr2	41200000	41600000	-15.9182	-14.9589	-12.9531
chr2	41600000	42000000	-15.3936	-13.5495	-13.7262
chr2	42000000	42400000	-14.1059	-13.2696	-12.5879
chr2	42400000	42800000	-15.3321	-13.5621	-12.5346
chr2	42800000	43200000	-14.8936	-12.5422	-11.823
chr2	43200000	43600000	-15.9765	-13.8186	-14.4408
chr2	43600000	44000000	-9.75208	-6.049	-9.21436
chr2	44000000	44400000	-1.82394	-0.135406	-5.02745
chr2	46400000	46800000	-2.47856	-0.365741	-5.36673
chr2	46800000	47200000	-8.93301	-7.20733	-9.76837
chr2	47200000	47600000	-11.994	-9.07317	-10.5078
chr2	47600000	48000000	-11.9417	-11.0592	-9.40778
chr2	48000000	48400000	-7.21007	-4.77403	-3.81243
chr2	48400000	48800000	-7.74016	-4.16693	-4.38574
chr2	52800000	53200000	-0.315555	3.42077	-0.251023
chr2	53200000	53600000	-13.7373	-13.9624	-13.667
chr2	53600000	54000000	-15.9735	-15.1842	-14.6351
chr2	54000000	54400000	-15.7053	-14.8553	-13.4406
chr2	54400000	54800000	-12.7469	-14.8626	-11.9409
chr2	54800000	55200000	-13.8916	-14.5908	-12.1545
chr2	55200000	55600000	-12.1803	-9.5217	-9.57792
chr2	55600000	56000000	-12.5681	-11.6545	-13.0349
chr2	56000000	56400000	-14.8035	-14.395	-13.3555
chr2	56400000	56800000	-14.9281	-14.8696	-14.9934
chr2	56800000	57200000	-10.1711	-10.6856	-13.0082
chr2	57200000	57600000	-12.175	-13.2786	-13.5809
chr2	57600000	58000000	-16.7432	-15.3573	-14.3773
chr2	58000000	58400000	-14.0453	-12.192	-12.8376
chr2	58400000	58800000	-6.41726	-5.0309	-6.18344
chr2	58800000	59200000	-3.8481	-4.51498	-4.90033
chr2	61600000	62000000	-8.28604	-4.88196	-7.57804
chr2	62000000	62400000	-15.5348	-13.4744	-11.8888
chr2	62400000	62800000	-14.8221	-13.9228	-12.7487
chr2	62800000	63200000	-15.0833	-15.2797	-15.5415
chr2	63200000	63600000	-17.5524	-16.9088	-15.1885
chr2	63600000	64000000	-17.1617	-17.2633	-16.084
chr2	64000000	64400000	-16.0712	-16.8856	-16.367
chr2	64400000	64800000	-16.8915	-17.9737	-16.066
chr2	64800000	65200000	-12.0179	-12.3141	-13.7814
chr2	65200000	65600000	-14.5736	-11.6467	-13.2027
chr2	65600000	66000000	-17.6492	-17.0258	-14.5869
chr2	66000000	66400000	-17.0109	-17.3167	-15.959
chr2	66400000	66800000	-14.7656	-16.6515	-16.6578
chr2	66800000	67200000	-16.7134	-17.2499	-16.9429
chr2	67200000	67600000	-16.6425	-16.7223	-15.6937
chr2	67600000	68000000	-16.4203	-17.8132	-16.5255
chr2	68000000	68400000	-16.8523	-18.4527	-17.09
chr2	68400000	68800000	-15.372	-16.7507	-16.0698
chr2	70000000	70400000	-3.23628	-13.7002	-8.57564
chr2	75200000	75600000	-6.60148	-9.44773	-1.4786
chr2	77600000	78000000	-16.405	-12.3742	-9.94261
chr2	78000000	78400000	-17.9311	-17.3211	-13.6514
chr2	78400000	78800000	-18.9505	-17.7444	-14.0684
chr2	78800000	79200000	-12.0812	-12.7185	-10.5837
chr2	79200000	79600000	-5.35404	-7.46255	-5.32605
chr2	79600000	80000000	-5.79813	-6.57656	-5.95962
chr2	80000000	80400000	-10.8049	-10.481	-12.9097
chr2	80400000	80800000	-14.4871	-15.0877	-14.8462
chr2	80800000	81200000	-18.0466	-19.4061	-16.8152
chr2	81200000	81600000	-16.675	-18.8583	-17.0414
chr2	81600000	82000000	-17.5459	-17.7253	-16.2091
chr2	82000000	82400000	-18.7373	-18.3453	-16.6737
chr2	82400000	82800000	-17.8677	-18.221	-16.6954
chr2	82800000	83200000	-18.8268	-18.5876	-17.188
chr2	83200000	83600000	-18.5232	-19.0879	-17.4864
chr2	83600000	84000000	-11.6588	-13.0787	-13.794
chr2	84000000	84400000	-3.64969	-6.6205	-12.1974
chr2	84800000	85200000	-10.4932	-9.66916	-16.1842
chr2	85200000	85600000	-19.7349	-19.417	-18.5689
chr2	85600000	86000000	-17.5408	-17.4243	-17.5253
chr2	86000000	86400000	-17.4625	-17.7287	-17.0694
chr2	86400000	86800000	-18.1694	-18.1348	-16.6785
chr2	86800000	87200000	-18.5338	-17.8908	-16.9556
chr2	87200000	87600000	-19.0682	-18.0428	-17.2146
chr2	87600000	88000000	-18.1867	-17.3821	-16.5275
chr2	88000000	88400000	-17.3567	-16.987	-16.2285
chr2	88400000	88800000	-17.6063	-17.4301	-16.587
chr2	88800000	89200000	-18.6767	-17.9497	-16.7946
chr2	89200000	89600000	-17.7461	-17.0808	-17.9571
chr2	89600000	90000000	-17.7543	-17.7779	-16.0134
chr2	90000000	90400000	-18.8424	-18.4859	-17.0064
chr2	94400000	94800000	-19.0872	-17.7777	-17.5657
chr2	94800000	95200000	-19.252	-18.2653	-17.0765
chr2	95200000	95600000	-17.3872	-16.666	-15.9162
chr2	95600000	96000000	-17.2551	-16.4815	-15.2746
chr2	96000000	96400000	-17.1576	-17.0506	-15.5536
chr2	96400000	96800000	-16.9446	-16.6816	-15.3919
chr2	96800000	97200000	-14.7555	-14.595	-14.8798
chr2	97200000	97600000	-11.4874	-12.9675	-12.8392
chr2	97600000	98000000	-16.1552	-15.8117	-15.0456
chr2	98000000	98400000	-18.7095	-18.5619	-15.5143
chr2	98400000	98800000	-18.6641	-16.3147	-14.056
chr2	98800000	99200000	-18.1165	-17.4169	-16.1178
chr2	99200000	99600000	-16.6509	-15.3987	-16.074
chr2	99600000	100000000	-18.3934	-17.7959	-15.3259
chr2	100000000	100400000	-17.2835	-17.7348	-15.4277
chr2	100800000	101200000	-19.1525	-17.347	-16.8052
chr2	101200000	101600000	-18.7551	-17.4703	-16.5181
chr2	101600000	102000000	-9.71159	-6.53966	-11.2006
chr2	102400000	102800000	-2.28581	-8.2683	-11.3182
chr2	104800000	105200000	-6.56415	-13.7987	-13.8976
chr2	105200000	105600000	-17.2594	-17.084	-16.018
chr2	105600000	106000000	-18.4172	-16.5238	-16.9866
chr2	106000000	106400000	-17.1712	-16.8329	-14.8251
chr2	106400000	106800000	-19.1778	-17.4864	-16.7019
chr2	106800000	107200000	-18.426	-15.855	-15.0389
chr2	107200000	107600000	-9.89613	-11.3644	-13.6175
chr2	107600000	108000000	-11.2468	-11.885	-12.4463
chr2	108000000	108400000	-0.138948	0.760338	-3.92004
chr2	110000000	110400000	-8.31324	-3.27424	-9.33805
chr2	110400000	110800000	-16.8915	-13.6235	-14.3402
chr2	110800000	111200000	-18.022	-16.0493	-14.869
chr2	111200000	111600000	-18.0841	-17.0438	-15.6533
chr2	111600000	112000000	-17.7134	-16.157	-14.8992
chr2	112000000	112400000	-14.829	-8.57091	-9.84093
chr2	114000000	114400000	-5.86636	-2.86639	-3.23703
chr2	114400000	114800000	-11.3854	-11.1485	-10.608
chr2	114800000	115200000	-9.40868	-10.6886	-10.7832
chr2	115200000	115600000	-2.40307	-4.49174	-9.25913
chr2	116000000	116400000	-9.93065	-11.3803	-9.91223
chr2	116400000	116800000	-15.819	-11.748	-11.7947
chr2	122400000	122800000	-8.4034	-5.037	-10.2389
chr2	122800000	123200000	-19.1457	-16.9981	-18.1092
chr2	123200000	123600000	-18.9202	-17.5035	-17.4244
chr2	123600000	124000000	-17.744	-17.2431	-16.1312
chr2	124000000	124400000	-16.4924	-15.7531	-17.3141
chr2	124400000	124800000	-18.3804	-16.1016	-17.1389
chr2	124800000	125200000	-13.9781	-13.5182	-15.3717
chr2	132400000	132800000	-9.95249	-11.3251	-11.7112
chr2	132800000	133200000	-19.3715	-17.3288	-17.1416
chr2	133200000	133600000	-19.5846	-17.8336	-16.7892
chr2	133600000	134000000	-19.1308	-17.9487	-16.8114
chr2	134000000	134400000	-18.181	-17.3894	-17.029
chr2	134400000	134800000	-17.7905	-15.9963	-15.8434
chr2	134800000	135200000	-15.7071	-17.4347	-17.0589
chr2	135200000	135600000	-10.1351	-7.56021	-11.3495
chr2	135600000	136000000	-6.00214	3.14201	-2.57321
chr2	136000000	136400000	-18.6103	-16.0398	-16.0595
chr2	136400000	136800000	-17.5215	-17.2157	-16.8863
chr2	136800000	137200000	-11.8678	-12.8769	-14.6607
chr2	137200000	137600000	-7.99479	-8.81021	-11.7294
chr2	137600000	138000000	-11.5316	-9.90179	-12.5811
chr2	138000000	138400000	-17.0787	-16.9552	-16.2502
chr2	138400000	138800000	-17.4354	-16.6902	-16.567
chr2	138800000	139200000	-17.632	-16.4117	-16.5005
chr2	139200000	139600000	-17.8346	-16.0331	-16.5503
chr2	139600000	140000000	-15.4525	-14.5247	-14.3478
chr2	140000000	140400000	-17.4014	-15.6836	-16.014
chr2	140400000	140800000	-17.6588	-16.7124	-16.0527
chr2	140800000	141200000	-15.9346	-15.4424	-16.2461
chr2	141200000	141600000	-15.7367	-15.997	-15.2532
chr2	141600000	142000000	-16.4733	-16.1824	-15.1546
chr2	142000000	142400000	-16.8269	-15.9007	-15.8709
chr2	142400000	142800000	-13.4695	-13.4927	-14.7969
chr2	142800000	143200000	-16.2214	-14.4032	-15.2758
chr2	143200000	143600000	-16.2601	-15.4744	-15.1107
chr2	143600000	144000000	-15.8505	-13.4367	-15.3411
chr2	144000000	144400000	-8.32455	-7.58707	-12.6304
chr2	144400000	144800000	-17.277	-15.7001	-14.8938
chr2	144800000	145200000	-17.2572	-16.5254	-13.8884
chr2	145200000	145600000	-14.6824	-11.8145	-14.1616
chr2	145600000	146000000	-12.9174	-5.52759	-9.16279
chr2	146000000	146400000	-17.6051	-15.2446	-14.455
chr2	146400000	146800000	-17.4143	-14.9808	-15.2913
chr2	146800000	147200000	-16.5305	-14.1315	-15.2252
chr2	147200000	147600000	-19.6165	-16.9663	-16.6044
chr2	147600000	148000000	-17.8414	-16.1456	-15.6841
chr2	148000000	148400000	-12.1419	-10.7614	-12.0056
chr2	148400000	148800000	-6.15997	-3.33444	-8.93505
chr2	148800000	149200000	-17.3014	-14.4083	-14.4249
chr2	149200000	149600000	-16.5916	-15.8589	-15.4511
chr2	149600000	150000000	-18.5561	-16.1002	-15.9326
chr2	150000000	150400000	-17.696	-16.7928	-16.2723
chr2	150400000	150800000	-19.0486	-16.8556	-16.1858
chr2	150800000	151200000	-15.5468	-12.5534	-14.8911
chr2	151200000	151600000	-16.102	-15.4842	-15.9738
chr2	151600000	152000000	-13.253	-13.0921	-14.6824
chr2	158400000	158800000	-6.35686	-8.04381	-7.55081
chr2	158800000	159200000	-18.5939	-17.3368	-15.864
chr2	159200000	159600000	-17.4941	-16.2882	-14.3027
chr2	159600000	160000000	-17.7349	-16.5439	-14.9913
chr2	160000000	160400000	-19.2316	-17.7908	-16.0703
chr2	160400000	160800000	-17.146	-12.9671	-11.4271
chr2	160800000	161200000	-12.7323	-6.97348	-10.2551
chr2	161200000	161600000	-18.8208	-17.2044	-16.0399
chr2	161600000	162000000	-16.9044	-15.5441	-15.1472
chr2	162000000	162400000	-19.2225	-16.591	-15.3788
chr2	162400000	162800000	-18.9947	-17.6799	-15.651
chr2	162800000	163200000	-12.7258	-9.93688	-9.55407
chr2	168400000	168800000	-9.86115	-11.025	-10.6292
chr2	168800000	169200000	-17.8335	-17.2449	-16.2061
chr2	169200000	169600000	-18.135	-17.1554	-15.6682
chr2	169600000	170000000	-18.6346	-16.5322	-16.3238
[truncated: 1,548 more rows]

## Sheet: Blasts_tubes_from_A_to_B
chromosomes	start	stop	Myoblasts	Myotubes(Day3)	Myotubes(Day7+AraC)
chr1	9600000	10000000	3.10457	-1.8992	-7.14172
chr1	12000000	12400000	1.05509	-3.89317	2.73872
chr1	12400000	12800000	3.04787	-1.61682	2.27233
chr1	13600000	14000000	13.3324	-6.56559	-8.60961
chr1	14000000	14400000	20.777	-1.82523	-8.95858
chr1	14400000	14800000	15.6318	-10.5885	-12.6122
chr1	15600000	16000000	1.83415	-7.97004	-7.19572
chr1	36800000	37200000	5.19615	-2.34805	2.50148
chr1	37200000	37600000	0.609769	-8.81416	-5.0292
chr1	44400000	44800000	3.08821	-0.856058	-8.65134
chr1	52400000	52800000	0.402177	-7.0122	-7.31409
chr1	70400000	70800000	1.81859	-8.8272	-8.79633
chr1	70800000	71200000	9.88391	-1.80511	-5.10522
chr1	78800000	79200000	4.08334	-0.978315	0.227261
chr1	79200000	79600000	5.17649	-4.58936	-2.23922
chr1	79600000	80000000	1.58247	-5.72665	-6.56379
chr1	105600000	106000000	2.30313	-1.08602	-5.34213
chr1	120000000	120400000	2.37794	-6.79444	-9.85515
chr1	153600000	154000000	1.67861	-4.60068	-10.6241
chr1	168000000	168400000	9.07081	-5.99531	-8.89834
chr1	168400000	168800000	15.5087	-2.20392	-2.59488
chr1	168800000	169200000	5.63055	-8.01477	-7.57506
chr1	169200000	169600000	8.14491	-7.83847	-9.09034
chr1	169600000	170000000	16.4129	-3.37502	-6.99435
chr1	170000000	170400000	9.81187	-7.16822	-10.3635
chr1	170400000	170800000	5.16912	-5.02173	-8.21074
chr1	171200000	171600000	0.140224	-0.00722883	-6.41089
chr10	4000000	4400000	11.9714	-4.37707	-7.2333
chr10	18400000	18800000	7.7801	-0.085698	-5.50872
chr10	21200000	21600000	0.881275	-6.07368	-8.84523
chr10	23600000	24000000	0.993274	-8.80251	-9.24121
chr10	24000000	24400000	2.74505	-9.26816	-11.7377
chr10	77600000	78000000	7.82179	-4.006	1.05993
chr10	85600000	86000000	13.0837	-0.461187	3.9523
chr10	107600000	108000000	1.8765	-0.729965	-4.52067
chr11	44000000	44400000	4.9908	-0.492883	-5.27185
chr11	84400000	84800000	0.265588	-1.64886	7.46343
chr12	15200000	15600000	7.11281	-2.31022	-6.04754
chr12	17600000	18000000	3.12897	-2.99841	-6.58327
chr12	30800000	31200000	5.85559	-5.33446	-9.66083
chr12	32400000	32800000	6.64882	-8.1077	-8.75613
chr12	34000000	34400000	3.33345	-3.81884	-7.48906
chr12	116000000	116400000	0.166372	-1.2319	-7.05059
chr12	118400000	118800000	2.11377	-7.36811	-9.04286
chr12	118800000	119200000	0.385471	-6.25822	-7.81191
chr13	12400000	12800000	1.34922	-9.06602	-9.3312
chr13	12800000	13200000	16.6602	-8.37341	-10.045
chr13	13200000	13600000	19.0477	-0.68576	-6.94879
chr13	13600000	14000000	8.09687	-5.27008	-6.32773
chr13	15600000	16000000	5.94483	-1.04332	-6.74891
chr13	42000000	42400000	9.86564	-1.82567	-2.2104
chr13	42400000	42800000	8.24096	-4.864	-3.10797
chr13	42800000	43200000	5.02818	-8.04116	-6.73808
chr13	47200000	47600000	1.7435	-8.83223	-7.3644
chr13	53200000	53600000	5.56141	-6.77374	-5.63716
chr13	54000000	54400000	4.13274	-5.03555	-5.97395
chr13	56000000	56400000	1.15852	-8.8097	-10.2573
chr13	63600000	64000000	7.99288	-1.74242	-2.65524
chr13	95200000	95600000	6.24649	-2.81769	-1.38246
chr13	95600000	96000000	2.07397	-4.64749	-4.27933
chr14	56000000	56400000	8.39212	-4.91569	2.3791
chr14	63600000	64000000	6.02326	-1.68648	4.34887
chr14	64000000	64400000	12.1521	-3.49481	4.65775
chr14	65600000	66000000	4.59825	-3.98929	-4.03081
chr14	66800000	67200000	3.05596	-0.118411	-3.48884
chr14	70800000	71200000	1.12837	-4.88095	-2.77047
chr14	71200000	71600000	8.38017	-3.52271	-3.65634
chr15	11600000	12000000	5.20895	-4.62862	-6.15352
chr15	26800000	27200000	1.84481	-4.58291	-7.44381
chr15	36400000	36800000	9.83686	-1.09143	1.41506
chr15	40400000	40800000	4.99648	-5.27287	-8.11234
chr15	67200000	67600000	0.938971	-4.13502	-9.10755
chr15	90400000	90800000	1.94394	-5.08221	-10.1138
chr16	20800000	21200000	3.04467	-1.90713	0.031912
chr16	35200000	35600000	0.109137	-4.89763	-5.37662
chr16	42000000	42400000	0.822141	-0.150667	-3.80017
chr16	52000000	52400000	1.39154	-1.07131	-3.17593
chr16	55200000	55600000	1.33949	-2.24484	-0.623642
chr16	58000000	58400000	0.150273	-4.776	-8.50705
chr16	79600000	80000000	2.58661	-5.24243	-4.74778
chr16	80000000	80400000	3.26995	-2.85741	-4.58937
chr16	80400000	80800000	4.21043	-2.47304	-3.73252
chr18	8000000	8400000	0.755999	-3.00673	-3.54707
chr18	12800000	13200000	3.85453	-3.2974	-7.70354
chr18	16400000	16800000	0.70255	-0.324531	-3.50339
chr18	22800000	23200000	1.17499	-5.72412	-7.78869
chr18	31200000	31600000	1.12886	-5.37733	-5.1587
chr18	38800000	39200000	8.85356	-1.15425	-0.111898
chr19	28400000	28800000	0.527003	-6.33822	-6.0053
chr19	28800000	29200000	2.51897	-2.1346	-1.59462
chr19	41200000	41600000	5.69148	-0.0101059	0.214233
chr19	42000000	42400000	1.16563	-1.57883	-0.730985
chr19	58400000	58800000	4.48537	-1.59702	-3.27492
chr2	2800000	3200000	5.40528	-6.23504	-7.74626
chr2	8800000	9200000	11.1481	-2.0651	-5.97679
chr2	9200000	9600000	9.1394	-5.41557	-7.57808
chr2	9600000	10000000	10.7886	-1.54385	-5.50076
chr2	12400000	12800000	2.54531	-5.08217	-4.75428
chr2	12800000	13200000	2.35736	-4.9924	-2.39084
chr2	13600000	14000000	2.71391	-6.56854	-10.19
chr2	14000000	14400000	0.5596	-2.51653	-7.08518
chr2	18400000	18800000	2.66895	-1.41652	-3.6734
chr2	24000000	24400000	0.78492	-12.6791	-11.8722
chr2	24400000	24800000	12.2724	-5.89924	-8.93756
chr2	69200000	69600000	0.456716	-9.16116	-6.35584
chr2	70400000	70800000	4.05793	-4.33798	0.87613
chr2	103200000	103600000	1.73404	-8.78169	-10.8004
chr2	108800000	109200000	0.182401	-0.545708	-5.54284
chr2	109200000	109600000	3.45973	-0.0152113	-3.53921
chr2	126000000	126400000	8.89831	-0.964986	2.13522
chr2	152000000	152400000	5.56421	-2.83285	-4.96501
chr2	153600000	154000000	1.13143	-5.82952	5.26714
chr2	154000000	154400000	2.41577	-3.26805	9.59752
chr3	8000000	8400000	1.57356	-3.29446	-4.31281
chr3	9600000	10000000	4.10017	-7.1566	-8.74824
chr3	28400000	28800000	2.98223	-3.53975	-0.298866
chr3	32400000	32800000	1.86247	-3.35631	-7.38358
chr3	106400000	106800000	0.661969	-4.44407	-7.10609
chr3	106800000	107200000	11.4877	-3.68753	-7.07704
chr3	124000000	124400000	7.28355	-1.32278	0.481525
chr3	124400000	124800000	5.95044	-0.84262	6.02274
chr3	124800000	125200000	1.62229	-2.21336	-0.663708
chr3	142000000	142400000	1.07915	-0.969742	-7.85221
chr3	142400000	142800000	1.56951	-1.82628	-8.29205
chr3	148000000	148400000	3.21117	-0.668303	-2.12588
chr3	151600000	152000000	0.197305	-2.4992	-2.43321
chr3	155600000	156000000	3.46107	-2.80904	-5.02603
chr4	3600000	4000000	1.15635	-1.04021	-7.21925
chr4	8000000	8400000	0.0958991	-7.89072	-9.66633
chr4	16400000	16800000	0.741454	-1.09074	-4.7534
chr4	16800000	17200000	0.225548	-3.74061	-6.19073
chr4	32800000	33200000	5.91259	-2.01803	-0.934232
chr4	88400000	88800000	4.82518	-4.52326	-9.7878
chr4	118400000	118800000	1.64594	-0.548935	11.1777
chr5	16800000	17200000	1.54336	-3.67103	-5.61532
chr5	21600000	22000000	3.19887	-1.53703	-3.0194
chr5	37200000	37600000	9.36844	-3.88139	-3.8435
chr5	37600000	38000000	11.2235	-2.16213	-5.93564
chr5	90400000	90800000	4.6376	-4.76777	-12.9038
chr5	91200000	91600000	4.20584	-9.04356	-9.75278
chr5	98000000	98400000	8.72971	-2.58017	-9.02916
chr6	4000000	4400000	6.84125	-1.52775	-5.04373
chr6	4800000	5200000	5.91815	-9.45939	-9.23763
chr6	5600000	6000000	7.4827	-7.27383	-8.38827
chr6	6400000	6800000	2.46431	-6.01987	-10.0752
chr6	40400000	40800000	6.35577	-5.16461	-9.15573
chr6	40800000	41200000	1.94163	-4.23627	-8.6617
chr6	48000000	48400000	4.23257	-2.88473	-6.04103
chr6	49200000	49600000	3.76326	-9.32938	-8.40363
chr6	50800000	51200000	11.1758	-6.22668	-8.09611
chr6	116800000	117200000	8.10059	-5.3937	-2.81886
chr6	118000000	118400000	11.2231	-7.37761	-4.93809
chr6	118400000	118800000	3.33784	-10.999	-6.59996
chr6	137200000	137600000	5.76923	-1.85981	-8.54707
chr7	4000000	4400000	3.97097	-3.04284	-0.465276
chr7	5200000	5600000	1.24518	-6.37569	-5.67746
chr7	24000000	24400000	0.222151	-2.42215	-6.67816
chr7	34400000	34800000	10.819	-2.96243	-8.33509
chr7	34800000	35200000	19.0388	-0.943124	-9.05866
chr7	35200000	35600000	21.2048	-3.34215	-5.93053
chr7	35600000	36000000	5.72316	-1.95297	-4.35844
chr7	81600000	82000000	4.8222	-5.30846	5.54074
chr7	82000000	82400000	3.60804	-6.58982	4.85394
chr7	91600000	92000000	1.01595	-1.57233	-0.855426
chr7	114400000	114800000	3.11474	-2.90517	-8.18259
chr7	134400000	134800000	12.4661	-1.34554	-2.54265
chr7	134800000	135200000	13.5701	-0.0274493	-1.47393
chr7	135200000	135600000	4.88056	-2.02784	-3.97833
chr7	140000000	140400000	6.6487	-2.85572	-3.67105
chr7	140400000	140800000	9.22224	-3.78503	-2.60294
chr8	6800000	7200000	10.659	-0.00779079	-3.0145
chr8	7200000	7600000	6.95404	-2.2567	-0.0962994
chr8	8400000	8800000	4.57033	-0.155229	-1.49774
chr8	10400000	10800000	3.48961	-8.94477	-10.7563
chr8	12000000	12400000	1.94875	-14.0703	-10.0821
chr8	12400000	12800000	13.9582	-5.29587	-3.35312
chr8	23200000	23600000	4.36058	-3.64493	-8.25403
chr8	24400000	24800000	11.7095	-0.150888	-5.43303
chr8	36400000	36800000	1.45221	-4.37581	-7.39616
chr8	36800000	37200000	3.88408	-2.16235	-7.84616
chr8	44000000	44400000	1.97317	-0.497192	-1.33929
chr8	46800000	47200000	6.79565	-1.64017	-2.03605
chr8	60400000	60800000	0.994871	-5.85404	-4.5477
chr8	78800000	79200000	6.14577	-0.142576	-8.01562
chr8	86000000	86400000	0.540874	-5.37186	-4.12707
chr8	86800000	87200000	1.84062	-3.8645	-5.00209
chr9	32800000	33200000	4.21337	-5.49039	-7.39821
chr9	33600000	34000000	2.91584	-5.36665	-8.95601
chr9	34000000	34400000	1.8055	-3.77187	-7.89661
chr9	34800000	35200000	3.62653	-1.18699	-7.27715
chr9	42000000	42400000	9.2353	-5.10585	-6.56716
chr9	42800000	43200000	8.30165	-7.50561	-7.33529
chr9	43200000	43600000	13.6458	-4.24774	-3.87496
chr9	45600000	46000000	3.19732	-3.58743	-3.56932
chr9	54400000	54800000	3.94765	-2.29029	-3.07931
chr9	94800000	95200000	2.24177	-1.00616	-3.83041
chr9	100400000	100800000	2.03323	-0.3188	-5.98417
chr9	106800000	107200000	9.32616	-3.74281	-0.408845
chr9	107200000	107600000	10.6882	-1.20099	2.88812
chrX	88800000	89200000	1.92538	-19.2511	-16.723
chrX	89600000	90000000	1.46791	-17.9558	-12.3964
chrX	90400000	90800000	2.66269	-19.9125	-15.1201
chrX	90800000	91200000	0.89586	-19.5412	-15.1055
chrX	92000000	92400000	1.08882	-15.7414	-10.575
chrX	92400000	92800000	4.34286	-4.52128	-9.63629
chrX	96400000	96800000	4.9403	-0.504156	-1.72221
chrX	96800000	97200000	1.41213	-2.78225	-4.97362
chrX	97600000	98000000	3.9046	-7.19637	-3.05573
chrX	98000000	98400000	6.14771	-1.78278	2.67794
chrX	107200000	107600000	11.4563	-6.91852	-5.0193
chrX	107600000	108000000	12.5306	-7.6781	-0.652491
chrX	108000000	108400000	10.7036	-10.4703	-8.79494
chrX	109200000	109600000	8.07981	-2.1693	-8.25668
chrX	109600000	110000000	7.64632	-10.7831	-8.5033
chrX	110000000	110400000	11.694	-18.1748	-11.4825
chrX	110400000	110800000	8.94796	-18.3612	-13.9263
chrX	110800000	111200000	6.92017	-16.4084	-14.0997
chrX	111200000	111600000	4.36337	-5.26365	-7.66307
chrX	111600000	112000000	11.695	-9.41457	-5.8128
chrX	112000000	112400000	11.5801	-7.66455	0.658209
chrX	112400000	112800000	9.74357	-12.4704	-5.42741
chrX	113200000	113600000	11.3684	-3.55356	-1.90368
chrX	113600000	114000000	9.39018	-11.8503	-5.2458
chrX	114000000	114400000	9.3992	-10.1814	-3.36828
chrX	114400000	114800000	7.62842	-13.7834	-10.6746
chrX	114800000	115200000	5.16959	-14.6293	-14.0336
chrX	115200000	115600000	4.45074	-17.7033	-13.0842
chrX	115600000	116000000	6.82842	-16.337	-11.7187
chrX	116000000	116400000	5.04619	-13.6714	-9.02802
chrX	116400000	116800000	9.66839	-13.5168	-8.64598
chrX	116800000	117200000	9.98973	-12.7278	-0.562954
chrX	117200000	117600000	10.5449	-8.23374	-6.59867
chrX	117600000	118000000	7.35097	-14.7536	-12.9225
chrX	118000000	118400000	9.0123	-15.6772	-9.1789
chrX	118400000	118800000	9.30461	-17.833	-7.41446
chrX	118800000	119200000	10.6477	-16.3048	-10.1408
chrX	119200000	119600000	11.5483	-13.6174	-8.04193
chrX	119600000	120000000	9.69652	-14.6973	-8.27324
chrX	120000000	120400000	8.73991	-13.4771	-12.4151
chrX	120400000	120800000	8.96868	-16.0383	-5.85652
chrX	120800000	121200000	8.96287	-14.9341	-9.58786
chrX	121200000	121600000	8.06836	-14.9048	-8.5737
chrX	121600000	122000000	9.6376	-11.5853	-9.20123
chrX	122000000	122400000	11.3491	-16.5858	-5.83819
chrX	122400000	122800000	9.58694	-14.1981	-7.18088
chrX	122800000	123200000	6.75859	-8.03446	-10.9488
chrX	126000000	126400000	10.0265	-11.4771	-4.8063
chrX	126400000	126800000	10.2638	-10.648	-9.49953
chrX	126800000	127200000	14.4224	-7.50589	-4.38288
chrX	127200000	127600000	10.6409	-11.667	-7.06504
chrX	127600000	128000000	8.74596	-16.3087	-5.72125
chrX	128000000	128400000	12.4773	-14.7126	-5.95112
chrX	128400000	128800000	16.0575	-14.7621	-8.12737
chrX	128800000	129200000	13.6913	-11.7904	-8.16082
chrX	129200000	129600000	12.0638	-5.5798	-1.90895
chrX	130800000	131200000	17.5816	-9.49522	-1.5003
chrX	131200000	131600000	16.6974	-8.75915	-7.37252
chrX	131600000	132000000	15.9183	-10.613	-4.34268
chrX	132000000	132400000	15.7577	-6.08876	-4.11539
chrX	132400000	132800000	17.4575	-8.43128	-5.00041
chrX	132800000	133200000	14.6253	-7.31461	-0.75041
chrX	137600000	138000000	19.4833	-4.80124	0.54635
chrX	138000000	138400000	19.4275	-5.33795	-2.29567
chrX	138400000	138800000	17.1238	-6.34172	3.85634
chrX	144800000	145200000	15.0932	-1.43183	1.81709
chrX	145600000	146000000	13.756	-1.15462	2.9925
chrX	146000000	146400000	10.9113	-10.2252	-3.69234
chrX	146400000	146800000	11.548	-11.1604	-2.22377
chrX	147600000	148000000	10.2672	-1.75492	-3.77089
chrX	150000000	150400000	9.72624	-1.28989	2.24303
chrX	152800000	153200000	18.852	-0.891589	3.74844
chrX	154000000	154400000	12.6599	-14.6737	-6.374
chrX	154400000	154800000	14.7123	-5.67935	-4.04941
chrX	155600000	156000000	17.6253	-0.0469078	-3.037
chrX	156000000	156400000	15.0666	-4.10067	-7.55261
chrX	156400000	156800000	15.3132	-2.69705	-2.27115
chrX	158000000	158400000	16.8778	-13.9258	-1.55663
chrX	158400000	158800000	16.5763	-7.22588	-1.47369
chrX	165200000	165600000	16.6633	-4.90382	-11.5129
chrX	165600000	166000000	15.2709	-7.29422	-11.4861

## Sheet: Blasts_tubes_from_B_to_A
chromosomes	start	stop	Myoblasts	Myotubes(Day3)	Myotubes(Day7+AraC)
chr1	16800000	17200000	-4.72288	6.5441	7.24979
chr1	20800000	21200000	-4.11638	1.30708	-4.10787
chr1	106400000	106800000	-6.3635	3.06809	-2.09616
chr1	127600000	128000000	-1.24346	0.968092	-6.05377
chr1	130800000	131200000	-4.18883	2.88306	-3.41828
chr1	137600000	138000000	-12.7506	2.2527	5.69943
chr1	138000000	138400000	-0.271494	7.0092	6.16087
chr1	138800000	139200000	-0.940716	7.53532	7.01849
chr1	146800000	147200000	-0.233829	2.6036	-4.29073
chr1	147200000	147600000	-5.64932	2.27931	-5.15248
chr1	149600000	150000000	-0.801642	0.218928	-3.09987
chr1	172000000	172400000	-5.53407	2.77168	-5.3727
chr1	177200000	177600000	-6.34237	3.90602	2.26896
chr1	177600000	178000000	-5.63447	0.493792	1.98052
chr1	178000000	178400000	-0.589018	7.46206	8.139
chr1	178400000	178800000	-2.18518	8.97821	14.9222
chr1	185600000	186000000	-5.86119	3.63777	7.17216
chr1	192800000	193200000	-5.38411	7.63533	2.50602
chr10	37600000	38000000	-2.73539	6.98658	-1.81362
chr10	44400000	44800000	-1.79519	10.081	8.45759
chr10	66800000	67200000	-0.718829	4.58749	0.327734
chr10	82400000	82800000	-0.647355	2.65172	10.7132
chr10	83600000	84000000	-11.4854	7.34653	24.2811
chr10	84000000	84400000	-10.5309	13.2468	26.7477
chr11	29200000	29600000	-1.47944	0.633993	-2.22235
chr11	29600000	30000000	-2.22711	5.36888	6.10687
chr11	30000000	30400000	-6.73997	3.2757	4.74033
chr11	30400000	30800000	-7.24859	3.81344	8.15498
chr11	30800000	31200000	-9.77397	5.96757	10.738
chr11	32000000	32400000	-6.36129	0.606415	-1.96043
chr11	58800000	59200000	-1.69658	9.02944	9.11182
chr11	68000000	68400000	-3.57529	3.07908	-0.843633
chr11	107200000	107600000	-2.55938	4.74641	14.881
chr11	107600000	108000000	-1.63227	2.12571	10.1098
chr11	108000000	108400000	-1.24893	2.51305	8.62324
chr11	109600000	110000000	-1.78968	0.900212	-1.51527
chr12	21200000	21600000	-0.726993	1.61942	-2.03575
chr12	24400000	24800000	-1.92262	0.391606	-1.69243
chr12	24800000	25200000	-3.61737	1.39172	-2.14441
chr12	40000000	40400000	-2.08009	2.99382	-2.83468
chr12	40400000	40800000	-1.36212	0.954279	-3.1713
chr12	51200000	51600000	-5.1543	3.84949	-2.73441
chr12	55600000	56000000	-0.133461	6.01666	1.46883
chr12	87600000	88000000	-4.47815	4.23113	2.61885
chr12	88000000	88400000	-2.23948	4.33863	4.27968
chr12	90400000	90800000	-4.73996	0.266999	2.50502
chr12	91200000	91600000	-3.67877	1.97924	3.9526
chr12	91600000	92000000	-1.82352	3.86112	-0.63654
chr12	100800000	101200000	-4.63368	1.81952	2.98146
chr13	60000000	60400000	-3.90371	3.97938	-6.11258
chr13	64000000	64400000	-0.199813	0.381173	-5.7689
chr13	92800000	93200000	-1.06179	6.66454	14.9211
chr13	100000000	100400000	-0.230832	0.211464	12.2889
chr13	107600000	108000000	-8.30241	1.02656	-6.00135
chr13	108000000	108400000	-0.483233	2.94189	-4.06469
chr13	111200000	111600000	-0.969612	0.398009	5.38207
chr13	114000000	114400000	-1.17205	11.025	11.1446
chr14	18400000	18800000	-4.15565	1.53618	1.82309
chr15	3200000	3600000	-1.56218	7.41055	13.415
chr15	31200000	31600000	-2.21826	1.96727	-5.84405
chr15	61200000	61600000	-3.42139	5.27854	5.2117
chr15	63600000	64000000	-2.05235	1.67016	3.93162
chr15	82800000	83200000	-3.47316	2.79909	8.99212
chr15	95600000	96000000	-6.05469	0.487839	0.96454
chr15	96000000	96400000	-9.54433	2.92413	8.08836
chr15	101600000	102000000	-1.18478	3.35118	15.2868
chr16	18800000	19200000	-2.70906	0.42893	-4.3712
chr16	45200000	45600000	-0.302245	10.3078	8.40731
chr16	96000000	96400000	-1.4061	1.18165	0.637656
chr17	5200000	5600000	-2.96307	2.4738	6.32708
chr17	16400000	16800000	-4.54243	0.0573678	3.2757
chr17	63200000	63600000	-1.66351	4.40924	1.54975
chr17	65200000	65600000	-8.46083	0.302784	5.77352
chr17	83200000	83600000	-1.18118	4.10062	4.38161
chr18	78400000	78800000	-5.22264	7.11677	10.2714
chr18	78800000	79200000	-6.42116	6.05949	10.6126
chr18	79600000	80000000	-2.99492	7.91374	13.5424
chr18	80000000	80400000	-3.7134	12.1172	15.2078
chr19	23200000	23600000	-0.797464	0.315303	-0.55935
chr19	32000000	32400000	-1.07748	0.692128	-1.50772
chr19	47600000	48000000	-0.887961	2.15778	-0.773329
chr19	54000000	54400000	-5.95555	2.38071	7.65445
chr19	54800000	55200000	-2.04372	4.63018	9.03387
chr2	36000000	36400000	-2.42158	2.52698	-2.73023
chr2	48800000	49200000	-0.165423	5.03448	5.30844
chr2	49200000	49600000	-0.270358	7.2465	6.03405
chr2	52000000	52400000	-2.18835	8.74988	12.4212
chr2	52400000	52800000	-6.49791	2.54638	7.53899
chr2	52800000	53200000	-0.315555	3.42077	-0.251023
chr2	76400000	76800000	-2.57674	10.1099	11.1136
chr2	77200000	77600000	-10.4518	0.265003	3.85831
chr2	108000000	108400000	-0.138948	0.760338	-3.92004
chr2	112400000	112800000	-8.47092	1.78118	4.5485
chr2	112800000	113200000	-6.25317	6.8603	11.8452
chr2	116800000	117200000	-1.85363	7.15841	4.55459
chr2	135600000	136000000	-6.00214	3.14201	-2.57321
chr2	173200000	173600000	-7.18687	2.64671	-1.6222
chr3	20800000	21200000	-10.7101	0.153579	6.32942
chr3	21200000	21600000	-4.4626	11.4284	8.88549
chr3	22000000	22400000	-5.33953	3.1375	0.846953
chr3	49600000	50000000	-6.00587	2.41668	-3.98733
chr3	54000000	54400000	-1.97348	7.19165	18.7491
chr3	130000000	130400000	-6.31762	0.604613	20.8472
chr3	130400000	130800000	-5.45076	1.22155	20.8142
chr3	142800000	143200000	-0.0711791	3.92438	-7.81907
chr3	147600000	148000000	-1.45756	0.172043	-1.92867
chr4	10800000	11200000	-1.00617	1.24736	-0.846279
chr4	33200000	33600000	-1.61054	2.4381	0.654543
chr4	100000000	100400000	-1.43592	3.53024	-3.75753
chr4	109600000	110000000	-1.62867	5.68464	2.48968
chr4	151200000	151600000	-1.49445	1.0285	7.36939
chr5	48000000	48400000	-0.800232	1.71506	-3.26109
chr5	52800000	53200000	-0.541554	2.19575	2.39887
chr5	92800000	93200000	-0.869164	6.12893	2.92598
chr5	96800000	97200000	-0.442433	1.21863	0.815988
chr5	104000000	104400000	-0.166397	5.82009	1.61208
chr5	104400000	104800000	-2.21303	2.30025	-4.88957
chr5	105600000	106000000	-5.48677	0.55606	-4.90638
chr5	118800000	119200000	-1.05811	1.75078	3.20282
chr5	150400000	150800000	-0.285398	6.6762	9.55872
chr6	15600000	16000000	-1.95413	0.981401	-6.19716
chr6	47200000	47600000	-2.9601	6.57637	0.401286
chr6	99200000	99600000	-2.71869	5.02981	-0.0414353
chr6	101200000	101600000	-8.28842	9.51536	-0.228228
chr6	108400000	108800000	-0.437407	10.2647	1.24822
chr6	134000000	134400000	-6.9794	0.288681	-4.97756
chr6	135200000	135600000	-0.652814	2.55685	-5.15269
chr6	148400000	148800000	-1.18995	5.96954	26.7272
chr7	34000000	34400000	-0.57422	2.19868	-3.10606
chr7	36000000	36400000	-0.885273	2.44958	-0.551463
chr7	72800000	73200000	-2.76693	12.6088	6.25852
chr7	75600000	76000000	-4.52315	0.545342	-0.844505
chr7	90400000	90800000	-6.88945	4.50329	8.40763
chr7	96800000	97200000	-0.561186	1.95167	6.64557
chr7	142800000	143200000	-1.31765	7.31837	18.7007
chr8	41200000	41600000	-1.88231	1.87302	-0.449797
chr8	48400000	48800000	-4.78441	7.44404	2.06955
chr8	49600000	50000000	-3.87267	2.29676	-6.07569
chr8	61200000	61600000	-3.1018	16.6538	9.54209
chr8	61600000	62000000	-4.41217	12.7636	4.70726
chr8	72800000	73200000	-5.84208	5.99562	6.37537
chr8	91600000	92000000	-7.88487	2.7008	0.227061
chr8	92000000	92400000	-4.37719	5.4699	2.08944
chr8	107600000	108000000	-3.00922	2.63587	8.86873
chr8	108400000	108800000	-0.536248	2.47111	7.46148
chr8	116800000	117200000	-1.61878	1.52681	3.39009
chr8	118800000	119200000	-2.45098	4.58668	22.2576
chr9	13600000	14000000	-4.49332	1.9303	-5.57119
chr9	36800000	37200000	-2.60221	5.39005	-6.39694
chr9	40400000	40800000	-1.60262	2.60496	-3.17234
chr9	78800000	79200000	-3.21887	8.06056	5.72065
chr9	79600000	80000000	-7.05775	8.04448	4.44974
chr9	86000000	86400000	-2.14428	11.7156	7.99063
chr9	87200000	87600000	-4.49594	1.59723	-3.4965
chr9	87600000	88000000	-1.58822	11.8409	2.19135
chr9	108800000	109200000	-0.659562	5.99002	1.95717
chr9	113600000	114000000	-5.7303	1.43271	3.9506
chr9	114400000	114800000	-0.215974	1.60219	8.85677
chr9	116000000	116400000	-0.625846	17.4281	20.3757
chr9	116400000	116800000	-3.86183	12.2334	17.5127
chr9	116800000	117200000	-2.02298	13.5093	19.408
chr9	117200000	117600000	-6.4988	0.392892	13.9632
chr9	118800000	119200000	-7.16528	3.00623	14.447
chr9	123600000	124000000	-1.44668	4.26917	3.88456
chrX	6000000	6400000	-19.3992	2.84859	-1.24329
chrX	6400000	6800000	-19.5352	8.05721	5.67569
chrX	6800000	7200000	-23.5882	13.4711	8.06799
chrX	7200000	7600000	-22.4177	17.565	12.7513
chrX	7600000	8000000	-25.177	18.5857	9.98905
chrX	8000000	8400000	-22.4693	15.1017	11.2697
chrX	8800000	9200000	-18.165	5.84229	-3.50886
chrX	9200000	9600000	-23.5139	8.6119	7.0414
chrX	9600000	10000000	-23.0872	10.3486	9.72936
chrX	10000000	10400000	-21.6023	12.4535	13.5458
chrX	10400000	10800000	-23.6537	12.2005	14.6487
chrX	10800000	11200000	-24.3444	14.5054	11.7298
chrX	11200000	11600000	-25.6825	14.2406	12.4328
chrX	12400000	12800000	-24.7088	18.7051	11.8582
chrX	12800000	13200000	-21.1868	20.1468	12.9153
chrX	13200000	13600000	-20.7471	19.2877	14.3113
chrX	13600000	14000000	-19.3102	8.56082	8.01243
chrX	16400000	16800000	-19.6005	4.9279	5.39305
chrX	16800000	17200000	-18.397	3.8903	11.8993
chrX	17200000	17600000	-18.9925	0.860007	4.25772
chrX	18800000	19200000	-16.1095	14.8026	9.26315
chrX	19200000	19600000	-15.203	9.38812	3.76468
chrX	19600000	20000000	-20.7534	2.54685	2.60412
chrX	20000000	20400000	-20.6041	5.60459	3.75899
chrX	20400000	20800000	-19.7795	14.6298	8.36503
chrX	20800000	21200000	-21.6963	10.6721	6.68128
chrX	35600000	36000000	-21.0169	9.48469	-0.201079
chrX	36000000	36400000	-20.791	12.5479	1.64278
chrX	36400000	36800000	-20.0958	14.1842	6.92533
chrX	36800000	37200000	-19.9871	16.592	10.9473
chrX	37200000	37600000	-19.4836	12.1261	9.73413
chrX	37600000	38000000	-21.7545	8.49563	10.7725
chrX	38000000	38400000	-21.9539	10.8943	10.716
chrX	38400000	38800000	-22.4938	13.2021	8.80125
chrX	41600000	42000000	-17.2752	0.476859	3.94465
chrX	42000000	42400000	-17.4869	9.25821	6.32962
chrX	47600000	48000000	-16.9711	7.55474	7.31814
chrX	48000000	48400000	-18.4026	23.0008	18.6389
chrX	48400000	48800000	-15.2502	20.6217	13.665
chrX	48800000	49200000	-18.4972	13.5194	8.37851
chrX	49200000	49600000	-18.6714	2.86104	1.815
chrX	50800000	51200000	-14.4606	15.9813	8.60498
chrX	51200000	51600000	-18.999	13.0023	9.34577
chrX	51600000	52000000	-18.1949	3.26414	2.21051
chrX	52000000	52400000	-18.3255	2.96701	6.365
chrX	52400000	52800000	-15.3163	1.44229	4.91283
chrX	52800000	53200000	-15.4075	22.5044	14.9177
chrX	53200000	53600000	-12.9387	20.2746	13.333
chrX	56400000	56800000	-15.0926	17.4508	15.2589
chrX	56800000	57200000	-13.3599	12.9838	9.4267
chrX	57200000	57600000	-13.539	13.5428	7.76406
chrX	57600000	58000000	-18.5574	1.02336	2.28664
chrX	60000000	60400000	-11.4172	3.81706	-0.22527
chrX	68000000	68400000	-6.28403	7.02079	2.67897
chrX	68400000	68800000	-6.94522	6.76447	0.440299
chrX	70400000	70800000	-6.1985	5.14962	6.20795
chrX	70800000	71200000	-5.20972	6.80322	11.1495
chrX	71200000	71600000	-4.5434	20.6747	13.7472
chrX	71600000	72000000	-4.76257	19.0018	12.0039
chrX	72000000	72400000	-3.15702	15.3826	16.332
chrX	72400000	72800000	-2.84257	5.16627	8.13445
chrX	72800000	73200000	-3.77944	13.588	12.1508
chrX	73200000	73600000	-3.19916	20.5801	17.8489
chrX	73600000	74000000	-3.79825	25.5227	20.0619
chrX	74000000	74400000	-3.42518	26.7817	21.535
chrX	74400000	74800000	-3.6295	13.9667	7.26488
chrX	75200000	75600000	-0.214362	5.67107	0.224366
chrX	75600000	76000000	-0.777462	3.35718	-0.526808
chrX	77600000	78000000	-3.89968	6.0452	-1.2859

## Sheet: Blasts_tubes_stable_A
chromosomes	start	stop	Myoblasts	Myotubes(Day3)	Myotubes(Day7+AraC)
chr1	10000000	10400000	3.70341	1.02843	-4.66363
chr1	13200000	13600000	3.63141	1.1267	-1.9162
chr1	16000000	16400000	10.5001	3.26455	0.304515
chr1	16400000	16800000	8.18158	12.6147	11.5833
chr1	33600000	34000000	19.7242	15.4834	5.1489
chr1	34000000	34400000	28.3636	28.7688	24.8135
chr1	36000000	36400000	20.0718	19.7011	12.4335
chr1	36400000	36800000	31.7498	30.4639	26.3206
chr1	39200000	39600000	19.0593	17.4667	20.3132
chr1	39600000	40000000	36.4062	33.4235	29.1793
chr1	40000000	40400000	32.6374	26.2499	16.815
chr1	40400000	40800000	21.2084	12.4171	3.79557
chr1	43200000	43600000	20.3826	24.9716	21.4698
chr1	43600000	44000000	19.7743	25.6225	22.1435
chr1	44000000	44400000	5.4985	8.54808	-0.484138
chr1	44800000	45200000	15.8427	6.31174	-5.16969
chr1	45200000	45600000	17.1408	10.7036	-0.895116
chr1	53600000	54000000	16.4114	19.0407	21.4642
chr1	54000000	54400000	21.1764	24.5668	26.8665
chr1	54400000	54800000	22.6525	22.1793	26.4586
chr1	54800000	55200000	21.4074	23.4861	24.9373
chr1	55200000	55600000	6.57272	6.65381	9.82993
chr1	58000000	58400000	13.5347	7.58722	5.20693
chr1	58400000	58800000	34.5853	33.7215	34.2698
chr1	58800000	59200000	38.2555	36.8248	40.0577
chr1	59200000	59600000	40.563	38.6067	42.3791
chr1	59600000	60000000	39.123	38.0162	40.3531
chr1	60000000	60400000	35.51	35.8276	36.4179
chr1	60400000	60800000	32.1819	32.004	31.8602
chr1	60800000	61200000	11.6851	9.71233	5.11813
chr1	62400000	62800000	9.92478	1.08117	-1.67015
chr1	62800000	63200000	5.42752	0.871673	5.04477
chr1	63600000	64000000	15.1585	11.2881	18.7616
chr1	64000000	64400000	26.1033	20.5339	27.9222
chr1	64400000	64800000	31.4807	26.4271	26.7294
chr1	64800000	65200000	27.5493	21.7247	19.4062
chr1	69200000	69600000	4.66778	3.04336	-5.64338
chr1	71200000	71600000	14.3967	5.80499	1.59643
chr1	71600000	72000000	31.9683	27.2835	20.99
chr1	72000000	72400000	34.2378	25.7754	26.4073
chr1	72400000	72800000	34.3039	28.3613	32.932
chr1	72800000	73200000	33.8204	28.7638	36.5599
chr1	73200000	73600000	24.9004	23.3188	29.1644
chr1	73600000	74000000	32.6135	31.1631	35.5923
chr1	74000000	74400000	39.3372	38.0465	42.0089
chr1	74400000	74800000	37.7145	37.3308	40.4849
chr1	74800000	75200000	32.0022	32.4922	34.6285
chr1	75200000	75600000	20.7431	23.6328	22.0395
chr1	78400000	78800000	9.65495	4.13106	1.01257
chr1	81600000	82000000	24.3518	19.5634	10.6537
chr1	82000000	82400000	15.6788	11.5784	4.05863
chr1	86000000	86400000	24.9694	27.7175	24.4483
chr1	86400000	86800000	40.5861	40.0758	42.2193
chr1	86800000	87200000	39.7612	40.1152	42.7248
chr1	87200000	87600000	40.9756	39.8766	42.1864
chr1	87600000	88000000	39.1889	39.0725	43.4407
chr1	88000000	88400000	20.0483	25.0148	35.2919
chr1	88400000	88800000	37.8575	36.7016	41.735
chr1	88800000	89200000	36.4861	38.6602	41.9054
chr1	89200000	89600000	35.0751	37.0883	42.0846
chr1	89600000	90000000	35.0914	36.8146	42.8798
chr1	90000000	90400000	40.307	38.6832	43.0333
chr1	90400000	90800000	40.1969	38.0535	42.3216
chr1	90800000	91200000	41.2045	39.9023	43.9109
chr1	91200000	91600000	42.2545	40.4335	42.8363
chr1	91600000	92000000	41.2134	40.2369	43.5929
chr1	92000000	92400000	41.1188	40.653	42.8949
chr1	92400000	92800000	41.1497	40.3924	42.835
chr1	92800000	93200000	39.2329	39.097	40.9688
chr1	93200000	93600000	36.138	36.0007	36.6934
chr1	93600000	94000000	12.2819	19.3661	14.3715
chr1	106000000	106400000	6.35432	8.17594	4.8268
chr1	119200000	119600000	2.95345	4.15433	-5.43668
chr1	119600000	120000000	15.4809	5.02685	-0.943113
chr1	128000000	128400000	15.1999	16.2041	11.8009
chr1	128400000	128800000	10.522	13.932	5.54414
chr1	131200000	131600000	28.1392	29.6197	28.2786
chr1	131600000	132000000	36.0541	35.4636	36.9024
chr1	132000000	132400000	39.2008	37.6988	39.5363
chr1	132400000	132800000	17.8983	18.1966	29.0435
chr1	132800000	133200000	23.4265	21.5113	30.4479
chr1	133200000	133600000	34.2224	34.3001	35.7073
chr1	133600000	134000000	39.4216	39.4547	41.6768
chr1	134000000	134400000	38.4605	38.5128	41.7751
chr1	134400000	134800000	38.0912	38.299	41.9369
chr1	134800000	135200000	40.1779	38.6037	42.3622
chr1	135200000	135600000	40.7299	39.859	42.1487
chr1	135600000	136000000	40.4408	39.4111	41.423
chr1	136000000	136400000	34.4564	35.8213	37.3294
chr1	136400000	136800000	2.11897	16.5967	20.384
chr1	138400000	138800000	10.6516	15.2073	12.6039
chr1	143600000	144000000	2.4166	6.1323	-0.792315
chr1	144000000	144400000	12.6143	8.90719	2.38875
chr1	144400000	144800000	8.2423	5.85937	-0.878108
chr1	144800000	145200000	12.3341	4.19475	-1.24598
chr1	145200000	145600000	12.9012	3.13131	-1.68282
chr1	145600000	146000000	11.7361	4.38261	-3.37209
chr1	146000000	146400000	7.46796	2.6343	-4.73808
chr1	146400000	146800000	7.25903	7.18318	-1.46628
chr1	150000000	150400000	5.82424	5.61821	2.83874
chr1	150400000	150800000	8.15223	4.05101	2.24827
chr1	150800000	151200000	14.9202	15.8611	12.9929
chr1	151200000	151600000	22.5889	24.5223	23.9466
chr1	151600000	152000000	12.8587	7.73093	16.8506
chr1	152000000	152400000	5.18688	1.6702	11.1487
chr1	152400000	152800000	20.3917	14.9518	20.0457
chr1	152800000	153200000	33.2639	27.4475	28.8879
chr1	153200000	153600000	28.6423	21.563	14.2773
chr1	155200000	155600000	6.93513	14.2953	7.74527
chr1	155600000	156000000	24.0057	27.7504	27.0703
chr1	156000000	156400000	33.8764	34.4056	36.096
chr1	156400000	156800000	34.1377	33.2493	31.1637
chr1	156800000	157200000	27.1188	27.4345	20.8481
chr1	157200000	157600000	9.51783	12.355	2.85098
chr1	160000000	160400000	3.58992	1.09461	-1.47378
chr1	160400000	160800000	32.4249	31.8956	28.1398
chr1	160800000	161200000	34.7294	35.3153	37.2784
chr1	161200000	161600000	34.8683	37.5821	40.2733
chr1	161600000	162000000	36.0891	37.5062	41.4668
chr1	162000000	162400000	37.0496	38.5285	41.7405
chr1	162400000	162800000	37.002	36.6596	41.7328
chr1	162800000	163200000	37.0219	36.9401	41.0922
chr1	163200000	163600000	40.0882	38.6272	41.0568
chr1	163600000	164000000	38.3525	37.7351	40.8426
chr1	164000000	164400000	37.5762	33.846	40.4924
chr1	164400000	164800000	36.6102	37.019	39.9131
chr1	164800000	165200000	36.561	36.5482	40.9831
chr1	165200000	165600000	32.098	31.1465	28.3329
chr1	165600000	166000000	18.6173	11.8327	12.2931
chr1	166000000	166400000	5.53805	0.801714	-0.503626
chr1	170800000	171200000	22.0111	15.4988	5.91295
chr1	176800000	177200000	6.99487	15.3241	9.53409
chr1	178800000	179200000	1.6084	10.0065	17.9323
chr1	179200000	179600000	11.1835	19.8048	27.7775
chr1	179600000	180000000	33.3285	36.5088	38.3074
chr1	180000000	180400000	37.2604	38.7121	42.7436
chr1	180400000	180800000	35.3605	37.7998	42.9929
chr1	180800000	181200000	38.0437	38.7019	42.4434
chr1	181200000	181600000	30.4625	29.7634	37.0552
chr1	181600000	182000000	25.1237	27.0959	37.1318
chr1	182000000	182400000	31.7433	33.7305	38.3822
chr1	182400000	182800000	32.5714	31.1203	39.2178
chr1	182800000	183200000	37.1191	34.2782	38.1878
chr1	183200000	183600000	37.7952	37.5851	39.8765
chr1	183600000	184000000	36.1912	38.0295	40.3879
chr1	184000000	184400000	38.1481	38.2862	41.7457
chr1	184400000	184800000	38.4309	38.6556	41.3158
chr1	184800000	185200000	29.9472	33.1073	39.0777
chr1	185200000	185600000	13.2346	21.569	22.5258
chr1	186000000	186400000	1.36	13.9754	13.8172
chr1	186400000	186800000	1.16413	12.3143	6.04825
chr1	190800000	191200000	12.9033	19.1802	11.5891
chr1	191200000	191600000	33.2366	34.0801	31.6298
chr1	191600000	192000000	26.4419	30.5668	30.3986
chr10	4400000	4800000	3.76793	7.06941	0.0798555
chr10	4800000	5200000	3.58295	12.9061	1.56825
chr10	7200000	7600000	4.15924	1.40577	-4.87171
chr10	12400000	12800000	12.3361	18.4769	8.83359
chr10	12800000	13200000	17.4005	15.6688	13.5823
chr10	13200000	13600000	12.4368	5.58967	7.45298
chr10	13600000	14000000	26.1261	25.2806	22.1313
chr10	14000000	14400000	22.0601	21.1511	20.6837
chr10	14400000	14800000	21.4346	18.3488	20.7261
chr10	14800000	15200000	16.0696	14.3169	21.1908
chr10	15200000	15600000	20.0918	20.8709	23.374
chr10	15600000	16000000	21.6622	22.7155	23.992
chr10	16000000	16400000	24.9314	23.4438	25.5387
chr10	16400000	16800000	26.3928	24.8584	27.6633
chr10	16800000	17200000	26.3376	24.583	25.0598
chr10	17200000	17600000	25.608	23.269	24.2527
chr10	17600000	18000000	21.845	20.4035	23.7844
chr10	18000000	18400000	20.8523	18.9936	18.2688
chr10	18800000	19200000	11.147	0.408629	-5.34002
chr10	21600000	22000000	18.8107	12.8769	5.17816
chr10	23200000	23600000	15.3117	14.9328	10.3104
chr10	24400000	24800000	22.4796	13.8132	8.52375
chr10	24800000	25200000	21.8729	20.2902	16.165
chr10	25200000	25600000	27.7327	25.2104	21.2846
chr10	25600000	26000000	19.2375	23.629	23.6147
chr10	26000000	26400000	16.6142	17.2943	19.9465
chr10	26400000	26800000	22.253	20.7478	19.9876
chr10	26800000	27200000	24.3373	23.9103	21.6815
chr10	27200000	27600000	21.497	23.965	23.8776
chr10	27600000	28000000	19.1373	21.1345	21.2231
chr10	28000000	28400000	17.2474	19.2812	19.1167
chr10	28400000	28800000	5.79501	12.9348	10.5616
chr10	37200000	37600000	9.02545	12.3935	5.17976
chr10	39200000	39600000	13.4412	22.3094	21.3851
chr10	39600000	40000000	19.9527	23.9797	24.4038
chr10	40000000	40400000	24.5735	26.3597	27.5976
chr10	40400000	40800000	26.0301	24.4654	26.8365
chr10	40800000	41200000	20.6852	18.4117	25.0572
chr10	41200000	41600000	23.9428	24.9951	28.2665
chr10	41600000	42000000	28.1292	28.5919	30.2128
chr10	42000000	42400000	28.3107	29.3612	29.7286
chr10	42400000	42800000	27.0931	28.612	29.3346
chr10	42800000	43200000	24.9327	27.4316	29.1781
chr10	43200000	43600000	14.2365	18.9426	24.8898
chr10	43600000	44000000	2.12228	2.40163	18.8538
chr10	44000000	44400000	9.85209	13.0667	13.1188
chr10	44800000	45200000	1.26404	9.25836	6.90528
chr10	59200000	59600000	23.8676	26.7827	24.8959
chr10	59600000	60000000	29.3191	29.6379	29.0663
chr10	60000000	60400000	30.8422	29.7727	30.2605
chr10	60400000	60800000	27.3316	26.4898	27.4216
chr10	60800000	61200000	28.3228	27.3445	28.6989
chr10	61200000	61600000	29.9498	28.5736	29.0419
chr10	61600000	62000000	25.8953	23.0722	27.7866
chr10	62000000	62400000	25.9232	22.5625	27.0736
chr10	62400000	62800000	25.3996	25.7187	26.0666
chr10	62800000	63200000	17.865	21.4737	17.7239
chr10	67200000	67600000	18.0329	20.4176	15.7683
chr10	67600000	68000000	22.6593	25.0028	20.7402
chr10	68000000	68400000	26.7791	27.1884	25.8626
chr10	68400000	68800000	24.371	26.3208	25.9981
chr10	68800000	69200000	25.3762	26.6635	27.367
chr10	69200000	69600000	25.8132	26.0855	26.4383
chr10	69600000	70000000	22.6262	22.9028	22.7415
chr10	70000000	70400000	5.21651	14.8725	11.0811
chr10	75200000	75600000	17.4566	18.6369	13.8271
chr10	75600000	76000000	25.0651	22.7584	24.1517
chr10	76000000	76400000	24.9975	22.1067	24.9177
chr10	76400000	76800000	22.7129	15.632	15.8832
chr10	76800000	77200000	26.0903	13.2553	14.1879
chr10	77200000	77600000	26.3623	21.1035	15.5544
chr10	78000000	78400000	4.41115	5.03978	1.2262
chr10	79600000	80000000	20.2231	23.4002	19.7251
chr10	80000000	80400000	27.3898	25.6759	25.678
chr10	80400000	80800000	27.5936	25.8841	24.6133
chr10	80800000	81200000	27.3006	25.7092	24.736
chr10	81200000	81600000	19.4147	23.8626	23.6717
chr10	81600000	82000000	0.302317	6.21072	10.2734
chr10	82800000	83200000	20.5252	23.6465	25.7173
chr10	83200000	83600000	7.71947	19.8379	25.3943
chr10	84400000	84800000	3.08891	20.629	28.2539
chr10	84800000	85200000	18.3696	23.8402	27.4667
chr10	85200000	85600000	21.3311	8.59757	13.4468
chr10	86000000	86400000	14.9319	0.959795	2.35839
chr10	93200000	93600000	18.2997	19.172	15.8895
chr10	93600000	94000000	23.819	24.8559	23.3513
chr10	94000000	94400000	23.6948	26.7384	26.7175
chr10	94400000	94800000	24.239	27.3415	28.4186
chr10	94800000	95200000	27.2186	28.7749	29.1934
chr10	95200000	95600000	29.3192	29.8235	30.1733
chr10	95600000	96000000	29.4453	29.0413	29.6071
chr10	96000000	96400000	26.6619	25.31	25.4943
chr10	96400000	96800000	27.03	26.5074	27.2386
chr10	96800000	97200000	28.3071	27.3342	26.7189
chr10	97200000	97600000	25.8995	24.3398	22.9202
chr10	97600000	98000000	22.9595	23.8477	22.24
chr10	98000000	98400000	24.8198	25.432	23.8218
chr10	98400000	98800000	27.3778	26.404	25.5348
chr10	98800000	99200000	23.4109	22.8668	20.4848
chr10	99200000	99600000	20.3608	19.6517	12.0972
chr10	99600000	100000000	7.74353	10.5657	5.57585
chr10	100000000	100400000	4.03238	5.65579	1.30723
chr10	110800000	111200000	3.02766	6.11166	0.775601
chr10	111200000	111600000	11.8038	12.325	11.8105
chr10	111600000	112000000	14.9821	16.5764	11.6933
chr10	116400000	116800000	2.11093	10.2912	8.36198
chr10	116800000	117200000	18.481	21.767	18.4044
chr10	117200000	117600000	23.9364	20.491	19.235
chr10	117600000	118000000	23.5695	23.7385	23.8183
chr10	118000000	118400000	15.094	20.3321	20.9933
chr10	118400000	118800000	12.9763	21.5603	23.4986
chr10	118800000	119200000	8.91599	19.09	23.6659
chr10	120000000	120400000	17.7878	4.40394	8.14597
chr10	120400000	120800000	27.397	21.6157	15.8799
chr10	120800000	121200000	14.6545	2.89715	5.62473
chr10	121200000	121600000	4.22873	1.82513	0.939014
chr10	126800000	127200000	4.57478	12.6993	9.23575
chr10	127200000	127600000	26.2727	28.048	27.2599
chr10	127600000	128000000	27.0391	27.287	27.924
chr10	128000000	128400000	26.069	26.3616	26.9543
chr10	128400000	128800000	24.5872	25.8546	25.7276
chr10	128800000	129200000	2.62545	11.557	5.08335
chr11	3600000	4000000	23.3907	24.5221	22.8959
chr11	4000000	4400000	24.8965	24.6728	24.2364
chr11	4400000	4800000	26.0557	24.8289	24.3856
chr11	4800000	5200000	25.5021	24.7355	24.5273
chr11	5200000	5600000	24.553	24.0802	24.513
chr11	5600000	6000000	23.4942	23.2807	22.3256
chr11	6000000	6400000	18.315	19.1949	17.3924
chr11	23200000	23600000	3.45809	2.32198	-1.08276
chr11	51600000	52000000	13.7097	13.1352	12.6774
chr11	52000000	52400000	11.146	10.7493	11.1279
chr11	53200000	53600000	9.63213	9.99238	10.2971
chr11	53600000	54000000	21.2014	21.4389	20.2084
chr11	54000000	54400000	21.2193	22.0884	21.7672
chr11	54400000	54800000	21.3516	20.7925	20.7662
chr11	54800000	55200000	10.5925	14.884	13.7051
chr11	59200000	59600000	16.8918	20.7781	20.7308
chr11	59600000	60000000	22.7198	23.8676	24.2748
chr11	60000000	60400000	23.655	24.2154	24.5068
chr11	60400000	60800000	22.4388	23.7782	23.0428
chr11	60800000	61200000	23.4791	24.0099	24.1573
chr11	61200000	61600000	23.3416	24.0974	24.2443
chr11	61600000	62000000	22.8935	23.3168	22.1299
chr11	62000000	62400000	21.1483	21.4352	20.8052
chr11	62400000	62800000	12.3948	12.9672	8.78537
chr11	68400000	68800000	5.30341	10.5012	8.1065
chr11	68800000	69200000	20.1605	21.8045	20.1372
chr11	69200000	69600000	23.6861	23.7152	23.4366
chr11	69600000	70000000	23.5764	23.7511	23.3936
chr11	70000000	70400000	22.0951	21.7319	21.3798
chr11	70400000	70800000	17.6066	19.373	14.4366
chr11	74800000	75200000	15.7022	19.6059	16.578
chr11	75200000	75600000	22.49	23.1987	22.6441
chr11	75600000	76000000	24.4807	24.7206	24.8964
chr11	76000000	76400000	24.3666	25.0236	24.6723
chr11	76400000	76800000	25.4885	25.0103	24.7865
chr11	76800000	77200000	24.7385	24.3354	24.2676
chr11	77200000	77600000	24.712	24.4442	23.6654
chr11	77600000	78000000	25.2684	24.1603	24.1279
chr11	78000000	78400000	26.1026	24.6876	24.9095
chr11	78400000	78800000	25.4829	24.6628	25.1982
chr11	78800000	79200000	23.6215	24.3474	24.8782
chr11	79200000	79600000	24.0144	24.2797	23.9385
chr11	79600000	80000000	22.8243	22.7653	22.5768
chr11	80000000	80400000	16.5754	16.6681	14.9438
chr11	83600000	84000000	8.16397	1.70107	0.700592
chr11	84000000	84400000	16.3981	13.6344	12.3903
chr11	84800000	85200000	17.8457	18.0595	19.8848
chr11	85200000	85600000	19.216	20.8164	21.9315
chr11	85600000	86000000	10.4181	19.9134	21.5613
chr11	86000000	86400000	20.1832	22.0518	22.7305
chr11	86400000	86800000	24.9451	24.0206	23.2568
chr11	86800000	87200000	24.6371	23.1609	22.885
chr11	87200000	87600000	20.7907	19.872	20.2113
chr11	87600000	88000000	13.8355	13.2839	14.4846
chr11	88000000	88400000	12.7301	14.115	11.8582
chr11	88400000	88800000	11.2173	13.8189	10.336
chr11	94000000	94400000	12.5205	14.3186	8.17405
chr11	94400000	94800000	17.6923	18.1936	15.0876
chr11	94800000	95200000	23.1092	23.2604	21.6614
chr11	95200000	95600000	24.624	23.6395	22.849
chr11	95600000	96000000	23.8239	23.2524	22.1784
chr11	96000000	96400000	22.2534	21.1258	20.7451
chr11	96400000	96800000	23.3	22.1835	20.3928
chr11	96800000	97200000	25.7503	24.8317	24.2152
chr11	97200000	97600000	25.3041	24.7444	23.8752
chr11	97600000	98000000	25.0524	24.4576	23.3489
chr11	98000000	98400000	25.1432	24.3293	24.0275
chr11	98400000	98800000	24.0712	23.2932	23.0945
chr11	98800000	99200000	22.653	22.0776	21.1644
chr11	99200000	99600000	15.7976	9.85236	16.2977
chr11	99600000	100000000	14.8613	7.86705	14.892
chr11	100000000	100400000	18.0451	13.6209	19.0447
chr11	100400000	100800000	24.9536	23.7404	23.2605
chr11	100800000	101200000	24.8358	23.988	22.9116
chr11	101200000	101600000	24.3893	24.0255	23.1047
chr11	101600000	102000000	23.6332	24.2649	23.5811
chr11	102000000	102400000	25.0145	24.032	23.2606
chr11	102400000	102800000	26.0292	24.6159	23.7643
chr11	102800000	103200000	24.3401	23.864	23.7256
chr11	103200000	103600000	20.1504	17.8923	19.0738
chr11	103600000	104000000	12.509	9.46398	16.542
chr11	104000000	104400000	17.3854	12.6078	19.2842
chr11	104400000	104800000	16.0734	17.0395	20.3966
chr11	104800000	105200000	11.7507	16.0425	19.4829
chr11	105200000	105600000	21.1189	22.1014	23.2449
chr11	105600000	106000000	20.4088	22.9346	23.1962
chr11	106000000	106400000	24.2251	24.5228	24.6678
chr11	106400000	106800000	23.5358	24.0377	24.1097
chr11	106800000	107200000	18.1065	21.7637	22.3172
chr11	114800000	115200000	2.83767	3.00261	5.90449
chr11	115200000	115600000	19.2888	19.5537	19.6337
chr11	115600000	116000000	24.1962	23.3385	22.9485
chr11	116000000	116400000	25.3972	23.8821	23.5519
chr11	116400000	116800000	25.3841	24.2891	24.1436
chr11	116800000	117200000	24.2346	24.2063	24.0738
chr11	117200000	117600000	25.0377	23.8318	23.2667
chr11	117600000	118000000	24.9826	24.216	23.8466
chr11	118000000	118400000	24.9453	24.0824	22.2927
chr11	118400000	118800000	9.16461	3.47463	12.235
chr11	118800000	119200000	12.9892	7.03354	12.2664
chr11	119200000	119600000	24.2235	23.3794	21.9763
chr11	119600000	120000000	24.2843	23.8553	23.0796
chr11	120000000	120400000	24.5655	23.7652	22.039
chr11	120400000	120800000	24.3297	23.7252	22.4744
chr11	120800000	121200000	24.3837	23.4181	22.5626
chr11	121200000	121600000	23.2453	22.1157	22.5408
chr12	2800000	3200000	0.587166	0.608184	0.813953
chr12	3200000	3600000	14.1435	16.5578	15.6701
chr12	3600000	4000000	11.9963	8.89717	14.7371
chr12	4000000	4400000	12.932	13.4601	12.5176
chr12	4400000	4800000	14.5293	19.2182	15.5581
chr12	8000000	8400000	14.5846	10.3183	-1.2455
chr12	8400000	8800000	28.521	26.3848	16.9911
chr12	8800000	9200000	28.506	25.2035	18.8054
chr12	9200000	9600000	21.3411	18.0354	9.71954
chr12	9600000	10000000	23.1655	22.6771	14.8908
chr12	10000000	10400000	22.1447	21.7712	13.9795
chr12	10400000	10800000	8.11421	3.56862	-4.02499
chr12	15600000	16000000	15.0516	14.8925	7.9765
chr12	16000000	16400000	18.1035	14.0945	10.6453
chr12	16400000	16800000	22.1559	13.4194	10.4245
chr12	16800000	17200000	29.7141	26.0444	22.5009
chr12	17200000	17600000	19.6643	12.6151	8.22685
chr12	31200000	31600000	21.3714	12.5871	0.475906
chr12	31600000	32000000	23.6222	16.4308	4.9173
chr12	32000000	32400000	22.4894	2.80489	-6.20159
chr12	32800000	33200000	18.0181	6.89387	-0.0909014
chr12	33200000	33600000	12.5031	2.98449	-4.09005
chr12	34400000	34800000	5.87946	1.24092	-4.93538
chr12	34800000	35200000	16.9208	10.7792	2.54214
chr12	35200000	35600000	15.5849	13.6909	9.48437
chr12	35600000	36000000	9.17111	9.75405	4.66634
chr12	51600000	52000000	26.6769	26.9545	23.7985
chr12	52000000	52400000	29.4891	28.7453	28.5876
chr12	52400000	52800000	29.7046	29.3796	31.1794
chr12	52800000	53200000	27.0149	28.23	29.9929
chr12	53200000	53600000	22.5031	24.1	27.964
chr12	53600000	54000000	24.2104	25.2166	27.5666
chr12	54000000	54400000	26.5213	28.2373	31.2094
chr12	54400000	54800000	28.677	28.36	31.7443
chr12	54800000	55200000	27.7519	28.3567	28.5434
chr12	55200000	55600000	20.171	22.9253	18.7325
chr12	69200000	69600000	24.8057	25.9717	21.1796
chr12	69600000	70000000	25.875	26.2091	25.701
chr12	70000000	70400000	23.1266	14.9452	20.763
chr12	70400000	70800000	28.7748	26.8048	28.585
chr12	70800000	71200000	30.1239	29.5232	31.0887
chr12	71200000	71600000	27.3003	26.9818	31.5042
chr12	71600000	72000000	26.5788	26.3518	29.5863
chr12	72000000	72400000	10.9172	8.94846	17.1316
chr12	72400000	72800000	19.2893	14.7147	19.9595
chr12	72800000	73200000	28.1836	25.8742	28.9857
chr12	73200000	73600000	29.4774	28.7534	30.0328
chr12	73600000	74000000	23.3129	20.3049	22.4502
chr12	74000000	74400000	8.98296	5.8219	14.722
chr12	74400000	74800000	7.5931	5.6988	13.8923
chr12	74800000	75200000	6.67818	6.64772	13.5584
chr12	75200000	75600000	13.2243	15.2729	19.7262
chr12	75600000	76000000	24.2171	20.8737	26.0647
chr12	76000000	76400000	26.6198	22.0564	23.8635
chr12	76400000	76800000	19.6142	14.526	20.1931
chr12	76800000	77200000	14.0267	9.40186	13.6655
chr12	77200000	77600000	0.492618	1.44752	8.44997
chr12	78400000	78800000	6.43591	11.4643	15.9676
chr12	78800000	79200000	22.1111	25.305	28.574
chr12	79200000	79600000	29.9293	30.5396	31.9694
chr12	79600000	80000000	30.9149	31.1253	32.4926
chr12	80000000	80400000	31.5881	30.9136	33.1098
chr12	80400000	80800000	28.172	29.9023	32.3403
chr12	80800000	81200000	14.1977	24.989	28.5047
chr12	81200000	81600000	9.99225	19.0484	24.2416
chr12	81600000	82000000	18.1173	22.3785	22.3539
chr12	82000000	82400000	8.65267	18.7234	17.405
chr12	83600000	84000000	24.5696	28.4554	28.0519
chr12	84000000	84400000	29.8582	30.7193	31.1054
chr12	84400000	84800000	30.3599	30.257	31.4202
chr12	84800000	85200000	30.841	30.7892	31.7502
chr12	85200000	85600000	31.2438	30.3535	31.4172
chr12	85600000	86000000	31.1875	30.5878	30.5128
chr12	86000000	86400000	23.8828	25.2834	25.9038
chr12	86400000	86800000	18.8657	18.318	23.4253
chr12	86800000	87200000	23.5903	25.9055	25.5552
chr12	87200000	87600000	12.6629	18.5899	18.2042
chr12	89600000	90000000	0.705753	1.00761	5.96693
chr12	90800000	91200000	3.5255	15.3167	13.6041
chr12	95200000	95600000	3.30097	8.06854	0.830027
chr12	95600000	96000000	1.55047	4.62723	0.190777
chr12	98800000	99200000	10.3087	9.98533	18.6385
chr12	99200000	99600000	7.09277	15.5884	19.9077
chr12	99600000	100000000	6.30807	12.8931	15.618
chr12	100000000	100400000	21.4215	23.7419	23.7027
chr12	100400000	100800000	17.6512	22.4028	20.843
chr12	102000000	102400000	8.33211	11.6005	9.19019
chr12	102400000	102800000	2.96977	6.83514	-0.109894
chr12	108000000	108400000	8.07549	12.3493	4.05096
chr12	108400000	108800000	23.825	24.0539	17.7034
chr12	110400000	110800000	22.483	24.7173	17.6807
chr12	110800000	111200000	29.9479	29.6629	28.0571
chr12	111200000	111600000	30.0177	30.7614	30.7311
chr12	111600000	112000000	30.2574	29.9339	31.24
chr12	112000000	112400000	24.9233	21.2857	25.2596
chr12	112400000	112800000	28.9296	28.8091	27.5997
chr12	112800000	113200000	24.5962	27.2016	18.961
chr12	119200000	119600000	6.59525	3.84823	-4.32996
chr13	4800000	5200000	5.05435	12.4858	11.6863
chr13	5200000	5600000	11.4482	15.5586	11.2893
chr13	5600000	6000000	16.2426	15.7142	11.2638
chr13	6000000	6400000	14.1549	14.5897	10.5721
chr13	9200000	9600000	4.09833	11.8507	7.89695
chr13	16000000	16400000	8.63929	8.70142	1.86552
chr13	16400000	16800000	10.75	10.0397	4.7513
chr13	16800000	17200000	9.3122	7.50376	3.42713
chr13	17200000	17600000	6.26865	6.28368	0.86664
chr13	23600000	24000000	16.9217	0.342495	4.42647
chr13	24000000	24400000	18.3999	4.1291	9.88526
chr13	24400000	24800000	20.6146	17.7956	20.2284
chr13	24800000	25200000	4.75253	9.88437	17.0134
chr13	25200000	25600000	4.26509	9.68463	15.4494
chr13	25600000	26000000	11.3752	14.8911	17.6116
chr13	26000000	26400000	14.2397	17.4183	19.9732
chr13	26400000	26800000	15.7443	17.8567	19.4569
chr13	26800000	27200000	17.3249	17.1839	19.48
chr13	27200000	27600000	17.8129	15.2052	19.6117
chr13	27600000	28000000	15.6044	15.0969	19.2451
chr13	28000000	28400000	17.4902	15.8008	17.2441
chr13	28400000	28800000	21.3533	18.8362	18.798
chr13	28800000	29200000	20.7745	19.5489	20.6939
chr13	29200000	29600000	20.887	20.5946	21.8494
chr13	29600000	30000000	22.1154	20.2271	21.6738
chr13	30000000	30400000	23.471	20.4537	25.6684
chr13	30400000	30800000	25.327	23.8103	27.233
chr13	30800000	31200000	27.0629	25.8622	28.9025
chr13	31200000	31600000	25.5173	26.0644	28.86
chr13	31600000	32000000	25.7438	27.5425	28.7815
chr13	32000000	32400000	24.8335	27.0762	27.7181
chr13	32400000	32800000	27.614	27.2512	28.6861
chr13	32800000	33200000	24.9225	24.0964	25.6523
chr13	33200000	33600000	15.8729	14.0036	21.1429
chr13	33600000	34000000	19.5028	19.6574	24.7518
chr13	34000000	34400000	26.4547	25.6765	28.4742
chr13	34400000	34800000	24.5214	25.1101	27.6457
chr13	34800000	35200000	19.5807	13.8854	19.5831
chr13	35200000	35600000	12.8644	9.52716	18.1637
chr13	35600000	36000000	16.5884	13.7515	20.8199
chr13	36000000	36400000	19.0576	21.9107	23.4487
chr13	36400000	36800000	18.2101	20.829	25.8514
chr13	36800000	37200000	20.3253	21.9448	25.5439
chr13	37200000	37600000	24.8016	25.4865	24.9047
chr13	37600000	38000000	26.6419	25.918	23.1487
chr13	38000000	38400000	9.99882	7.80899	1.70079
chr13	41200000	41600000	14.952	6.7959	-1.24302
chr13	41600000	42000000	11.1689	2.49773	-1.5
chr13	43200000	43600000	23.2849	18.9562	17.2871
chr13	43600000	44000000	4.1656	5.49103	15.2355
chr13	44000000	44400000	7.52241	9.19771	17.4719
chr13	44400000	44800000	15.459	13.9935	15.7624
chr13	44800000	45200000	14.5486	17.6481	22.6135
chr13	45200000	45600000	13.0212	18.6042	23.0137
chr13	45600000	46000000	23.7242	24.6973	25.9567
chr13	46000000	46400000	12.1632	17.6325	22.3966
chr13	46400000	46800000	11.9404	16.24	20.4329
chr13	46800000	47200000	14.3804	8.40101	7.03694
chr13	48400000	48800000	12.9283	3.63437	4.04227
chr13	48800000	49200000	21.1589	16.481	15.1025
chr13	49200000	49600000	21.6844	20.4852	16.8261
chr13	51600000	52000000	20.8776	18.3594	13.0721
chr13	52000000	52400000	24.9913	24.8913	20.8421
chr13	52400000	52800000	23.6931	21.2199	16.2149
chr13	52800000	53200000	20.9238	18.5862	12.7782
chr13	54400000	54800000	17.1531	13.6845	12.747
chr13	54800000	55200000	19.0433	17.9654	16.9884
chr13	55200000	55600000	24.9702	24.5419	21.8893
chr13	55600000	56000000	16.6831	5.47752	3.23492
chr13	62800000	63200000	3.08589	9.61227	1.43358
chr13	63200000	63600000	10.6026	9.4289	2.81906
chr13	90000000	90400000	7.28073	5.11537	-0.542694
chr13	90400000	90800000	6.8976	2.90766	0.196293
chr13	90800000	91200000	10.6826	10.0192	6.63382
chr13	91200000	91600000	15.4947	18.1286	13.2842
chr13	91600000	92000000	6.1677	13.4686	12.4492
chr13	92000000	92400000	1.01776	4.3944	8.5114
chr13	92400000	92800000	3.65293	9.92828	14.2076
chr13	93200000	93600000	6.36287	9.55761	16.5328
chr13	93600000	94000000	18.526	19.4882	21.0242
chr13	94000000	94400000	24.4171	23.2261	22.7098
chr13	94400000	94800000	12.2525	4.32651	6.05109
chr13	96400000	96800000	12.6456	6.43699	6.9553
chr13	96800000	97200000	19.5154	17.9567	21.3196
chr13	97200000	97600000	27.3813	27.6132	27.0795
chr13	97600000	98000000	26.9661	27.2676	28.1408
chr13	98000000	98400000	23.076	24.0199	28.3008
chr13	98400000	98800000	26.5805	27.1758	26.8868
chr13	98800000	99200000	27.1899	26.5205	26.7869
chr13	99200000	99600000	23.9236	25.4366	26.6042
chr13	99600000	100000000	15.2341	14.8978	24.0333
chr13	100400000	100800000	10.2223	16.2037	20.3668
chr13	100800000	101200000	11.3461	24.4316	27.5665
chr13	101200000	101600000	12.5028	26.2348	28.2947
chr13	101600000	102000000	21.0398	27.1318	28.8617
chr13	102000000	102400000	20.4799	26.4405	27.3143
chr13	102400000	102800000	21.9189	26.3402	27.5892
chr13	102800000	103200000	27.3883	28.9734	29.8002
chr13	103200000	103600000	26.5417	29.2481	29.6588
chr13	103600000	104000000	25.0155	27.5717	28.4032
chr13	104000000	104400000	17.6581	21.9455	16.0139
chr13	104400000	104800000	2.31352	11.3138	1.30647
chr13	108400000	108800000	8.77239	1.12448	-1.35814
chr13	108800000	109200000	8.71325	1.68453	1.95253
chr13	109200000	109600000	13.2017	13.3896	13.3237
chr13	109600000	110000000	16.0473	18.0174	14.9157
chr13	110000000	110400000	6.31296	8.21113	8.16638
chr13	110400000	110800000	14.8582	21.7063	19.2513
chr13	110800000	111200000	19.4904	18.5159	18.1463
chr13	112400000	112800000	5.00814	14.2889	12.894
chr13	112800000	113200000	14.8328	17.7041	15.3192
chr13	113200000	113600000	14.9897	19.5152	17.8468
chr13	113600000	114000000	6.86934	13.9082	12.8756
chr13	114400000	114800000	0.58891	11.1577	6.0625
chr14	7600000	8000000	9.07153	11.1431	-0.139206
chr14	8000000	8400000	3.00208	2.84574	0.50615
chr14	11600000	12000000	4.48681	8.36931	8.30388
chr14	14400000	14800000	5.29043	8.61016	1.52189
chr14	19600000	20000000	1.24369	2.96161	0.69003
chr14	20000000	20400000	20.5317	21.3669	17.8494
chr14	20400000	20800000	32.4397	32.6959	33.3357
chr14	20800000	21200000	34.0485	33.3616	34.4026
chr14	21200000	21600000	31.009	31.3668	33.005
chr14	21600000	22000000	26.5044	28.0202	28.5108
chr14	22000000	22400000	6.83859	8.8268	8.06875
chr14	22400000	22800000	11.8078	16.717	16.6662
chr14	22800000	23200000	20.6941	21.8665	19.3869
chr14	23200000	23600000	8.42169	8.06462	7.18222
chr14	24400000	24800000	17.8987	19.0776	20.3039
chr14	24800000	25200000	27.6555	30.0523	29.9191
chr14	25200000	25600000	33.6335	32.1843	31.694
chr14	25600000	26000000	34.0025	33.0056	33.4549
chr14	26000000	26400000	20.5363	22.7728	28.2516
chr14	26400000	26800000	23.6237	27.8951	28.1126
chr14	26800000	27200000	8.58626	19.2254	17.8609
chr14	27200000	27600000	2.27078	9.95454	5.64691
chr14	30400000	30800000	19.2583	23.5743	16.3712
chr14	30800000	31200000	33.1852	33.3372	33.0468
chr14	31200000	31600000	33.5898	33.9256	35.1384
chr14	31600000	32000000	34.0885	33.3577	33.6069
chr14	32000000	32400000	25.4491	24.7808	17.846
chr14	33200000	33600000	6.23339	2.00059	-4.65136
chr14	34000000	34400000	6.52059	12.292	10.8193
chr14	34400000	34800000	10.7606	19.0607	15.9589
chr14	45200000	45600000	16.0192	28.3847	22.6219
chr14	45600000	46000000	21.9427	27.426	25.6506
chr14	46000000	46400000	16.1903	18.4609	21.2182
chr14	46400000	46800000	18.7415	25.4935	22.8843
chr14	46800000	47200000	32.1713	33.6929	34.0288
chr14	47200000	47600000	33.0619	33.4284	34.8057
chr14	47600000	48000000	27.2624	28.0291	24.6779
chr14	48000000	48400000	24.3197	25.2644	19.4909
chr14	50800000	51200000	2.34071	6.3466	3.19691
chr14	52000000	52400000	11.9774	12.1349	-0.146696
chr14	54000000	54400000	6.94972	19.3626	10.5615
chr14	54400000	54800000	23.2716	25.7338	23.0471
chr14	54800000	55200000	9.90135	14.0619	19.17
chr14	55200000	55600000	11.0306	11.6029	17.8718
chr14	55600000	56000000	27.1641	24.5822	24.1655
chr14	56400000	56800000	21.0987	11.7638	13.1333
chr14	56800000	57200000	25.8964	21.0174	23.4193
chr14	57200000	57600000	24.6788	25.0754	24.9146
chr14	57600000	58000000	24.188	28.4238	28.9762
chr14	58000000	58400000	2.75466	10.2614	14.725
chr14	58400000	58800000	8.08794	8.1494	13.6488
chr14	60800000	61200000	2.22928	13.288	15.8763
chr14	61200000	61600000	16.8547	20.0964	25.2815
chr14	61600000	62000000	3.82279	8.32654	18.0676
chr14	62000000	62400000	1.31028	6.20472	11.4391
chr14	62400000	62800000	22.4416	19.6469	21.3169
chr14	62800000	63200000	31.2061	29.0681	30.085
chr14	63200000	63600000	25.091	18.3922	20.5723
chr14	64400000	64800000	23.0264	17.355	18.2953
chr14	64800000	65200000	29.6099	26.7269	25.5103
chr14	65200000	65600000	17.8191	10.057	8.9482
chr14	67600000	68000000	15.7424	3.93498	-4.26384
chr14	69200000	69600000	4.2774	5.07777	1.97703
chr14	69600000	70000000	32.6366	30.9932	28.4085
chr14	70000000	70400000	34.3467	32.6415	33.2482
chr14	70400000	70800000	27.2159	24.9269	24.9005
chr14	72400000	72800000	18.2485	17.2289	15.2764
chr14	72800000	73200000	27.9617	25.8	25.8494
chr14	73200000	73600000	23.7619	25.1148	21.5934
chr14	74000000	74400000	6.57494	0.754191	1.60101
chr14	74400000	74800000	10.5982	11.0994	7.4918
chr14	74800000	75200000	18.8401	16.8616	19.5903
chr14	75600000	76000000	24.5688	20.7251	23.4514
chr14	76000000	76400000	33.2946	31.7285	33.8421
chr14	76400000	76800000	35.1934	32.7407	34.4595
chr14	76800000	77200000	32.6576	31.6632	33.2968
chr14	77200000	77600000	21.7737	27.1357	29.6129
chr14	77600000	78000000	21.0623	26.5951	27.8709
chr14	78000000	78400000	25.9245	26.7289	28.7922
chr14	78400000	78800000	27.779	28.0554	30.8088
chr14	78800000	79200000	28.6272	28.7955	28.9462
chr14	79200000	79600000	21.2705	25.7202	21.9121
chr14	86800000	87200000	10.376	3.00967	-1.14161
chr14	99200000	99600000	18.819	20.4873	20.2535
chr14	99600000	100000000	11.4551	12.7743	11.9159
chr14	101600000	102000000	0.124808	7.6213	0.767323
chr14	105200000	105600000	12.4382	17.3857	9.44822
chr14	105600000	106000000	20.0836	16.8913	11.1151
chr14	106000000	106400000	8.07262	8.80946	0.154249
chr14	116800000	117200000	7.81138	7.8302	-2.80265
chr14	117200000	117600000	10.8882	5.78803	-0.0635918
chr14	120800000	121200000	18.1886	16.1412	13.2905
chr14	121200000	121600000	29.3434	23.0849	17.4139
chr14	121600000	122000000	27.283	19.8145	16.8812
chr14	122000000	122400000	4.93321	4.11721	4.35846
chr15	3600000	4000000	2.61407	15.6194	15.5966
chr15	5200000	5600000	13.2109	19.461	21.4151
chr15	5600000	6000000	11.2106	20.4519	19.2366
chr15	6000000	6400000	16.8791	18.3184	21.0697
chr15	6400000	6800000	22.8513	22.3667	24.8596
chr15	6800000	7200000	22.5902	22.7206	25.1859
chr15	7200000	7600000	21.4641	18.2892	21.6616
chr15	7600000	8000000	21.5262	20.1304	22.2863
chr15	8000000	8400000	20.7089	21.871	19.2094
chr15	10400000	10800000	6.97067	5.16491	-2.6088
chr15	10800000	11200000	9.58328	9.5674	2.74345
chr15	11200000	11600000	4.77141	0.0699055	-0.817339
chr15	22800000	23200000	5.98522	4.18283	-2.51255
chr15	23200000	23600000	11.253	9.90354	1.3422
chr15	23600000	24000000	8.37108	7.02129	-2.82904
chr15	24000000	24400000	3.78174	4.04818	-2.78464
chr15	25200000	25600000	9.41097	3.87574	-4.80376
chr15	25600000	26000000	18.9533	15.9309	6.84202
chr15	26000000	26400000	15.7593	10.3908	2.44531
chr15	26400000	26800000	12.005	5.27717	-2.08692
chr15	27200000	27600000	18.1317	13.2211	2.74473
chr15	27600000	28000000	4.68802	8.74743	2.62565
chr15	32400000	32800000	7.05872	4.74665	-3.22797
chr15	32800000	33200000	10.527	18.1568	10.8235
chr15	33200000	33600000	14.2053	18.8998	12.0314
chr15	33600000	34000000	14.3419	18.8537	13.3709
chr15	34000000	34400000	20.6504	20.7347	16.6553
chr15	36800000	37200000	17.7281	8.5396	8.80655
chr15	37600000	38000000	8.54585	1.65489	3.68548
chr15	38000000	38400000	25.0388	22.1106	18.3262
chr15	38400000	38800000	21.8919	19.5297	15.8473
chr15	38800000	39200000	11.2325	7.61841	2.08876
chr15	42400000	42800000	0.944953	0.88937	-2.76646
chr15	52800000	53200000	14.4368	14.2927	2.51353
chr15	53200000	53600000	5.79269	5.54114	-5.07308
chr15	54800000	55200000	7.7572	6.72249	-2.25828
chr15	55200000	55600000	20.9431	19.7814	15.1877
chr15	55600000	56000000	17.7052	20.3994	17.9311
chr15	56000000	56400000	10.5449	15.9173	16.0457
chr15	56400000	56800000	17.4921	20.8995	16.8229
chr15	56800000	57200000	8.89826	17.9812	16.7007
chr15	57200000	57600000	6.63605	13.9381	14.9481
chr15	57600000	58000000	19.1842	21.7107	21.8508
chr15	58000000	58400000	26.6822	25.3222	25.4786
chr15	58400000	58800000	26.0575	24.1296	24.4359
chr15	58800000	59200000	25.9372	23.9106	22.6983
chr15	59200000	59600000	18.8234	16.3781	12.8362
chr15	59600000	60000000	3.11891	6.89743	5.50461
chr15	61600000	62000000	1.51314	3.45994	2.80795
chr15	62000000	62400000	12.8646	11.7989	9.52199
chr15	62400000	62800000	9.11904	14.5016	14.1936
chr15	62800000	63200000	3.35202	11.9284	13.3858
chr15	63200000	63600000	7.95604	9.06326	10.401
chr15	64000000	64400000	4.34804	7.16164	4.86631
chr15	64400000	64800000	0.516491	0.450544	-1.9827
chr15	66800000	67200000	8.26381	8.01942	-3.37371
chr15	73200000	73600000	14.302	13.0063	6.94457
chr15	74800000	75200000	11.8568	10.1443	14.7147
chr15	75200000	75600000	11.1016	13.2025	17.6356
chr15	75600000	76000000	24.1727	23.7725	24.1915
chr15	76000000	76400000	26.8062	24.1215	26.5152
chr15	76400000	76800000	26.6536	24.0489	25.7996
chr15	76800000	77200000	26.6361	24.5977	27.3754
chr15	77200000	77600000	21.9849	22.0175	24.4464
chr15	77600000	78000000	21.1315	20.8262	22.61
chr15	78000000	78400000	15.1011	15.9535	20.7545
chr15	78400000	78800000	18.6604	20.9278	22.7944
chr15	78800000	79200000	26.3305	25.2333	27.2856
chr15	79200000	79600000	24.3842	24.0504	26.2615
chr15	79600000	80000000	25.3619	24.8237	25.2996
chr15	80000000	80400000	24.1598	24.6592	27.0271
chr15	80400000	80800000	21.273	20.7422	26.3986
chr15	80800000	81200000	27.1398	25.7428	27.9986
chr15	81200000	81600000	27.5413	25.2979	27.8359
chr15	81600000	82000000	26.8988	25.2201	26.2594
chr15	82000000	82400000	10.7432	16.1289	16.9208
chr15	83200000	83600000	18.7347	19.1274	18.733
chr15	84800000	85200000	8.37829	6.07598	10.9678
chr15	85200000	85600000	20.8229	19.2299	16.7043
chr15	85600000	86000000	16.9583	14.4615	11.5996
chr15	86000000	86400000	0.178217	1.01319	-4.62492
chr15	88800000	89200000	12.0676	13.2652	5.59774
chr15	96400000	96800000	20.233	20.5075	20.0766
chr15	96800000	97200000	18.7119	19.2156	20.9494
chr15	97200000	97600000	10.0276	9.7851	20.0416
chr15	97600000	98000000	16.029	18.6272	21.6322
chr15	98000000	98400000	7.80096	6.74096	17.2596
chr15	98400000	98800000	21.6157	21.602	24.7812
chr15	98800000	99200000	25.747	24.5527	26.5076
chr15	99200000	99600000	26.5159	24.8487	25.5327
chr15	99600000	100000000	26.8493	24.855	27.1388
chr15	100000000	100400000	26.1314	25.9693	26.8079
chr15	100400000	100800000	23.3585	24.2857	25.2934
chr15	100800000	101200000	11	12.5592	19.6881
chr15	101200000	101600000	8.87343	15.0262	19.9544
chr15	102000000	102400000	24.1298	25.1795	26.622
chr15	102400000	102800000	25.9692	25.7802	26.8588
chr15	102800000	103200000	25.2472	25.1742	25.2896
chr15	103200000	103600000	9.1136	14.3303	12.4075
chr16	3600000	4000000	1.24582	7.13662	9.93588
chr16	4000000	4400000	23.0486	26.3513	27.7191
chr16	4400000	4800000	26.4054	27.7564	29.0015
chr16	4800000	5200000	17.6821	21.8098	22.4481
chr16	10400000	10800000	7.96428	10.5537	8.65429
chr16	10800000	11200000	21.2411	22.7803	21.4547
chr16	11200000	11600000	4.95684	9.45041	12.5607
chr16	13200000	13600000	14.3859	19.35	16.8419
chr16	13600000	14000000	19.0266	17.4589	20.7952
chr16	14000000	14400000	16.3677	14.075	18.4788
chr16	14400000	14800000	12.9667	14.9536	15.757
chr16	14800000	15200000	20.6451	17.2367	15.2018
chr16	15200000	15600000	16.713	12.0417	11.3891
chr16	15600000	16000000	11.627	11.1482	11.1116
chr16	16000000	16400000	5.42676	3.34494	3.72759
chr16	16800000	17200000	13.7006	17.1647	13.2801
chr16	17200000	17600000	25.0636	26.6665	27.0196
chr16	17600000	18000000	25.0064	27.18	28.8171
chr16	18000000	18400000	25.7091	26.5548	28.6049
chr16	18400000	18800000	19.22	22.6039	19.6184
chr16	20000000	20400000	7.46885	6.84664	1.80332
chr16	20400000	20800000	17.9611	18.135	10.5907
chr16	21200000	21600000	17.7869	15.5331	14.8875
chr16	21600000	22000000	11.4503	7.36682	12.4602
chr16	22000000	22400000	13.1635	8.85945	14.0835
chr16	22800000	23200000	16.9918	13.0336	18.3651
chr16	23200000	23600000	20.9513	18.8727	23.5738
chr16	23600000	24000000	9.23999	9.96995	16.2045
chr16	24000000	24400000	25.7328	25.5035	26.4754
chr16	24400000	24800000	26.6767	26.2856	28.1453
chr16	24800000	25200000	23.2227	25.4415	26.5356
chr16	25200000	25600000	21.8679	21.9122	20.8905
chr16	25600000	26000000	17.1003	17.6049	12.4975
chr16	26000000	26400000	7.15419	0.327481	-5.19509
chr16	29600000	30000000	17.19	22.0341	17.2655
chr16	30000000	30400000	22.1726	25.3359	24.9667
chr16	30400000	30800000	26.2534	26.674	28.8916
chr16	30800000	31200000	25.8171	26.8856	28.7596
chr16	31200000	31600000	27.622	26.526	29.0839
chr16	31600000	32000000	27.1335	26.3434	28.0643
chr16	32000000	32400000	25.7278	24.5136	27.7363
chr16	32400000	32800000	25.8149	25.255	26.6971
chr16	32800000	33200000	25.218	25.6256	28.2069
chr16	33200000	33600000	26.3477	26.3947	28.643
chr16	33600000	34000000	26.9462	27.4567	28.551
chr16	34000000	34400000	24.4713	26.0599	27.9633
chr16	34400000	34800000	24.772	24.6652	27.2859
chr16	34800000	35200000	14.8598	17.0039	19.1242
chr16	35600000	36000000	0.86767	0.110995	-2.20812
chr16	37600000	38000000	14.0694	14.0807	8.60497
chr16	38000000	38400000	20.5016	20.2507	17.253
chr16	38400000	38800000	15.5359	14.3804	8.56059
chr16	42400000	42800000	13.4191	12.2167	7.03421
chr16	42800000	43200000	13.8169	19.5305	18.1888
chr16	43200000	43600000	16.2816	22.1908	21.9603
chr16	43600000	44000000	13.3233	18.8555	18.5237
chr16	44000000	44400000	11.9905	14.7324	17.7649
chr16	44400000	44800000	7.08405	10.4876	9.39556
chr16	44800000	45200000	20.5484	21.5914	20.7091
chr16	45600000	46000000	1.24847	9.77223	4.34833
chr16	49600000	50000000	2.3868	2.87507	0.0609516
chr16	50000000	50400000	6.28706	5.75242	3.56308
chr16	50400000	50800000	5.20344	1.39269	-2.98148
chr16	55600000	56000000	10.7178	8.76308	8.6179
chr16	57200000	57600000	19.9089	18.0237	10.6612
chr16	57600000	58000000	1.87449	1.17927	-3.36348
chr16	76400000	76800000	7.32476	3.06471	2.56516
chr16	77200000	77600000	5.43701	4.14045	2.52208
chr16	77600000	78000000	9.53054	2.79387	-1.34684
chr16	84800000	85200000	2.33101	5.99432	2.75416
chr16	85600000	86000000	9.47496	12.4735	8.71549
chr16	86000000	86400000	18.8521	20.8618	15.9423
chr16	86400000	86800000	9.74599	12.5394	7.97199
chr16	86800000	87200000	7.57123	5.59287	2.93071
chr16	87200000	87600000	8.88821	11.9684	8.57968
chr16	90800000	91200000	11.9242	11.6841	6.17389
chr16	91200000	91600000	18.0344	17.9253	17.6632
chr16	91600000	92000000	26.6706	25.8448	27.5582
chr16	92000000	92400000	26.9595	25.839	27.6463
chr16	92400000	92800000	28.1991	25.8722	27.534
chr16	92800000	93200000	26.7145	25.6036	27.4131
chr16	93200000	93600000	26.1573	25.4366	27.4797
chr16	93600000	94000000	26.69	26.093	27.9618
chr16	94000000	94400000	25.6766	25.409	26.1716
chr16	94400000	94800000	10.6436	18.4966	19.6149
chr16	95600000	96000000	6.71683	12.6853	6.52692
chr16	97600000	98000000	3.5738	2.78576	6.71878
chr17	2800000	3200000	2.34317	6.74221	7.56712
chr17	3200000	3600000	8.84855	9.72189	9.36429
chr17	5600000	6000000	15.6258	16.2439	15.7426
chr17	6000000	6400000	25.4646	24.3579	23.09
chr17	6400000	6800000	25.0383	22.7429	22.5702
chr17	6800000	7200000	25.5864	23.5654	22.4242
chr17	7200000	7600000	22.9566	22.8542	20.4007
chr17	7600000	8000000	23.4488	22.8509	21.146
chr17	8000000	8400000	7.03902	0.448658	2.30645
chr17	9600000	10000000	3.23661	5.94855	6.21028
chr17	10000000	10400000	3.07135	8.36554	9.4483
chr17	13600000	14000000	2.06583	1.0544	5.47065
chr17	14000000	14400000	9.82669	0.659224	7.30876
chr17	14400000	14800000	19.3944	12.5427	14.7753
chr17	14800000	15200000	20.0992	17.1083	19.3069
chr17	15200000	15600000	17.5858	17.4165	20.1448
chr17	15600000	16000000	2.20768	8.79986	11.7002
chr17	16000000	16400000	1.63971	12.2197	7.09471
chr17	17200000	17600000	1.59836	5.86698	2.15899
chr17	23600000	24000000	15.503	16.1176	10.1635
chr17	24000000	24400000	25.0117	23.8616	21.1854
chr17	24400000	24800000	26.295	24.3732	23.7136
chr17	24800000	25200000	25.701	23.7484	22.3616
chr17	25200000	25600000	24.7823	21.7368	20.9426
chr17	25600000	26000000	26.4895	24.4449	22.9188
chr17	26000000	26400000	24.9693	24.4533	24.3727
chr17	26400000	26800000	25.6023	25.1144	23.779
chr17	26800000	27200000	23.3947	23.589	23.2138
chr17	27200000	27600000	17.4378	18.7573	19.8632
chr17	27600000	28000000	24.5763	24.0574	23.4495
chr17	28000000	28400000	26.6945	25.3168	24.4212
chr17	28400000	28800000	27.0448	25.5255	24.6318
chr17	28800000	29200000	27.1281	25.9802	25.749
chr17	29200000	29600000	26.5178	25.8221	25.6296
chr17	29600000	30000000	18.0672	23.3206	22.285
chr17	30000000	30400000	11.1279	19.1852	18.3415
chr17	31600000	32000000	20.5241	20.8212	18.1464
chr17	32000000	32400000	22.7493	20.6378	19.202
chr17	32400000	32800000	2.76296	2.07586	8.47936
chr17	32800000	33200000	5.63186	3.81303	10.481
chr17	33200000	33600000	6.78382	5.98373	11.5086
chr17	33600000	34000000	23.1861	18.4105	19.6378
chr17	34000000	34400000	12.335	5.60416	8.33145
chr17	34400000	34800000	10.6745	1.07519	5.72563
chr17	34800000	35200000	25.9284	22.4388	21.3878
chr17	35200000	35600000	25.7517	23.1622	21.0443
chr17	35600000	36000000	22.3136	20.3481	17.3629
chr17	36000000	36400000	3.57535	1.85711	-1.66552
chr17	43600000	44000000	10.6467	12.1454	10.3091
chr17	44000000	44400000	19.2776	20.4151	19.0794
chr17	44400000	44800000	24.1488	23.5925	22.436
chr17	44800000	45200000	22.4107	22.5318	22.3362
chr17	45200000	45600000	23.4565	23.6127	23.2503
chr17	45600000	46000000	27.7908	25.5717	24.8447
chr17	46000000	46400000	27.4055	25.7128	25.9433
chr17	46400000	46800000	26.7504	25.4919	25.4876
chr17	46800000	47200000	26.9492	25.3168	24.721
chr17	47200000	47600000	22.532	23.739	21.2966
chr17	47600000	48000000	3.58388	9.01925	7.37852
chr17	56000000	56400000	16.1841	16.8583	10.8584
chr17	56400000	56800000	18.3741	17.0958	12.5453
chr17	63600000	64000000	16.363	17.7487	15.2296
chr17	64000000	64400000	11.7158	16.207	15.0134
chr17	64400000	64800000	5.31508	12.5987	7.8529
chr17	65600000	66000000	21.5702	22.2756	20.6773
chr17	66000000	66400000	18.282	18.5594	16.1224
chr17	66400000	66800000	5.62075	0.931306	-0.263235
chr17	70800000	71200000	16.7202	14.7878	9.12868
chr17	71200000	71600000	15.9374	11.1218	5.00093
chr17	72800000	73200000	9.66652	6.83066	-2.36681
chr17	74000000	74400000	19.5518	18.0938	13.7796
chr17	74400000	74800000	20.9044	20.3731	16.8199
chr17	74800000	75200000	14.1487	14.2622	10.5718
chr17	75200000	75600000	4.22709	3.61247	-0.724262
chr17	78800000	79200000	18.6174	19.859	15.5978
chr17	79200000	79600000	24.1629	24.0932	21.142
chr17	79600000	80000000	23.2567	23.6552	22.5866
chr17	80000000	80400000	16.4421	17.876	17.8987
chr17	83600000	84000000	10.905	17.0226	16.0329
chr17	84000000	84400000	23.9138	23.6487	22.3407
chr17	84400000	84800000	14.1125	19.8448	20.4268
chr17	86800000	87200000	9.48278	14.8525	13.2395
chr17	87200000	87600000	19.7049	19.5198	16.6411
chr17	87600000	88000000	9.80402	8.97007	4.6677
chr18	4400000	4800000	9.15603	17.6915	12.6492
chr18	4800000	5200000	19.6449	23.1462	22.2608
chr18	5200000	5600000	23.4857	24.4487	24.0257
chr18	5600000	6000000	15.904	18.9188	15.8144
chr18	6000000	6400000	11.0751	19.1943	15.7681
chr18	9600000	10000000	0.770534	5.4542	1.01215
chr18	10000000	10400000	11.3409	8.49134	1.85798
chr18	10400000	10800000	14.1393	11.4185	9.94493
chr18	10800000	11200000	13.4557	9.73646	8.3186
chr18	11200000	11600000	16.4189	12.2092	10.4138
chr18	11600000	12000000	12.0275	11.9334	11.1488
chr18	12000000	12400000	17.4104	10.5512	8.89794
chr18	12400000	12800000	14.6368	2.70458	2.94515
chr18	23200000	23600000	12.2688	3.37314	1.95911
chr18	23600000	24000000	14.5746	2.3187	3.57089
chr18	24000000	24400000	20.5744	12.5637	9.3115
chr18	24400000	24800000	15.5895	11.232	10.4934
chr18	24800000	25200000	15.448	12.0691	12.5747
chr18	31600000	32000000	15.4021	15.976	12.7023
chr18	32000000	32400000	25.1238	25.1447	24.7749
chr18	32400000	32800000	24.2268	23.0271	22.661
chr18	32800000	33200000	16.2532	14.0016	13.8412
chr18	33200000	33600000	14.5109	12.992	12.6506
chr18	33600000	34000000	19.2884	16.4871	16.4714
chr18	34000000	34400000	20.8576	19.5905	21.0289
chr18	34400000	34800000	24.1179	24.8094	25.041
chr18	34800000	35200000	22.1875	23.1987	22.2051
chr18	35200000	35600000	26.1066	23.9754	24.7547
chr18	35600000	36000000	25.2466	24.0282	24.6148
chr18	36000000	36400000	20.9802	19.1233	21.2745
chr18	36400000	36800000	15.8897	18.086	13.6012
chr18	38000000	38400000	12.9307	2.25162	0.873405
chr18	38400000	38800000	18.6874	10.4712	6.09551
chr18	39200000	39600000	11.6954	10.4776	6.02898
chr18	39600000	40000000	8.67836	9.27489	4.63105
chr18	46400000	46800000	1.60221	3.74453	-0.272582
chr18	46800000	47200000	7.77454	8.30298	2.40091
chr18	53600000	54000000	3.7132	9.7319	11.4549
chr18	54000000	54400000	5.85758	15.5978	18.3004
chr18	54400000	54800000	11.1958	19.3162	20.811
chr18	54800000	55200000	17.9845	20.6299	22.1181
chr18	55200000	55600000	16.9344	19.8053	20.8138
chr18	55600000	56000000	7.81163	15.3671	17.8382
chr18	56000000	56400000	3.87094	9.67284	14.1366
chr18	56400000	56800000	12.4669	17.7734	18.3637
chr18	56800000	57200000	18.9331	19.292	18.1418
chr18	57200000	57600000	4.43396	12.5004	8.18941
chr18	60400000	60800000	2.54236	9.84701	2.02025
chr18	60800000	61200000	24.4197	24.4189	23.1729
chr18	61200000	61600000	27.3473	25.6227	25.7291
chr18	61600000	62000000	26.1882	24.5299	26.1922
chr18	62000000	62400000	22.916	21.6817	23.7838
chr18	62400000	62800000	18.6219	16.9517	20.4529
chr18	62800000	63200000	17.7795	19.5287	21.8269
chr18	63200000	63600000	22.6466	23.4738	23.4191
chr18	63600000	64000000	15.0701	14.5001	17.338
chr18	64400000	64800000	19.3845	18.532	20.9958
chr18	64800000	65200000	24.9671	22.9631	22.3769
chr18	65200000	65600000	24.5583	22.8167	23.8192
chr18	65600000	66000000	23.0671	20.1645	22.9943
chr18	66000000	66400000	20.3654	21.8965	22.3238
chr18	66400000	66800000	11.0256	14.3034	18.4461
chr18	66800000	67200000	8.81827	10.1312	18.6868
chr18	67200000	67600000	24.6701	24.0805	25.0003
chr18	67600000	68000000	26.674	24.9952	25.6336
chr18	68000000	68400000	23.7282	25.3622	25.9174
chr18	68400000	68800000	17.3766	23.602	23.7686
chr18	68800000	69200000	20.988	24.4946	24.2834
chr18	69200000	69600000	21.655	24.6018	24.7875
chr18	69600000	70000000	21.9029	23.4531	21.9885
chr18	70000000	70400000	18.3065	20.5321	16.5992
chr18	70400000	70800000	0.411538	2.86186	-3.95929
chr18	74800000	75200000	21.492	20.4307	19.1108
chr18	75200000	75600000	24.8935	24.7467	24.0832
chr18	75600000	76000000	24.9868	24.5887	24.1036
chr18	76000000	76400000	16.2069	20.5895	19.7887
chr18	77200000	77600000	1.29495	1.65608	5.01227
chr18	77600000	78000000	16.8309	20.6959	19.376
chr18	78000000	78400000	5.90988	14.1243	14.5963
chr18	79200000	79600000	1.52498	10.0045	14.4226
chr18	80400000	80800000	2.0103	13.2675	12.4926
chr19	3200000	3600000	8.21557	13.1936	10.8947
chr19	3600000	4000000	19.8515	19.7863	19.4982
chr19	4000000	4400000	20.8986	20.1255	20.4152
chr19	4400000	4800000	21.141	20.2097	20.2854
chr19	4800000	5200000	21.4039	20.0841	20.631
chr19	5200000	5600000	20.4441	19.9053	19.9051
chr19	5600000	6000000	20.3634	19.6124	19.345
chr19	6000000	6400000	19.5719	18.9284	19.331
chr19	6400000	6800000	16.3101	14.3985	14.8074
chr19	6800000	7200000	18.1737	18.453	16.7915
chr19	7200000	7600000	8.25261	13.0031	9.60008
chr19	8800000	9200000	5.05188	5.82779	2.85524
chr19	9600000	10000000	2.80402	3.10657	2.72964
chr19	10000000	10400000	16.5988	14.6316	13.9127
chr19	10400000	10800000	11.4656	11.5016	9.16307
chr19	16000000	16400000	2.65589	5.41241	1.41275
chr19	16400000	16800000	7.76338	10.0017	6.29913
chr19	16800000	17200000	8.43527	9.2617	7.01185
chr19	29200000	29600000	5.89552	5.76388	1.35941
chr19	29600000	30000000	9.34005	6.64983	2.61426
chr19	36000000	36400000	1.23008	4.19338	6.61595
chr19	36400000	36800000	3.72877	8.45239	12.7027
chr19	36800000	37200000	17.3729	17.4173	17.5372
chr19	37200000	37600000	17.8567	15.9269	16.4536
chr19	37600000	38000000	15.7242	15.6318	15.5362
chr19	41600000	42000000	14.3663	10.6175	8.32178
chr19	43600000	44000000	12.5793	12.0603	9.70272
chr19	44000000	44400000	19.4542	18.7835	19.0835
chr19	44400000	44800000	14.8724	12.7149	14.1852
chr19	44800000	45200000	17.4251	15.7679	18.0328
chr19	45200000	45600000	17.9608	18.2149	20.5091
chr19	45600000	46000000	20.444	20.1466	22.4347
chr19	46000000	46400000	20.972	20.2705	21.5837
chr19	46400000	46800000	21.4939	20.9463	22.0989
chr19	46800000	47200000	20.8714	21.31	21.6101
chr19	47200000	47600000	15.5017	16.43	12.0421
chr19	53200000	53600000	4.71428	9.18894	7.04701
chr19	53600000	54000000	11.0271	16.2932	15.7002
chr19	55200000	55600000	14.7858	17.5025	17.8495
chr19	55600000	56000000	16.5313	19.7609	19.8891
chr19	56000000	56400000	16.0226	19.8032	19.9979
chr19	56400000	56800000	20.9484	21.5051	21.41
chr19	56800000	57200000	21.186	21.2226	21.2953
chr19	57200000	57600000	17.9366	16.7248	14.4864
chr19	57600000	58000000	8.7106	8.81009	7.09515
chr19	58000000	58400000	7.67356	6.15239	1.65254
chr2	3200000	3600000	16.0456	3.51265	-0.986974
chr2	3600000	4000000	14.4857	1.1561	0.646393
chr2	4000000	4400000	17.3494	5.43361	4.21929
chr2	4400000	4800000	23.6459	12.9342	12.0861
chr2	4800000	5200000	24.3618	8.21038	9.8865
chr2	5200000	5600000	28.2598	16.511	11.5099
chr2	5600000	6000000	27.4188	18.5699	16.1507
chr2	6000000	6400000	25.9405	21.1831	16.9232
chr2	6400000	6800000	20.8757	17.4188	14.6663
chr2	6800000	7200000	16.0874	16.2475	7.31375
chr2	7200000	7600000	7.31673	7.02691	5.81023
chr2	13200000	13600000	16.9377	7.54935	-0.722579
chr2	18000000	18400000	6.42596	3.80867	-0.739223
chr2	18800000	19200000	5.83019	3.49203	-0.589487
chr2	22800000	23200000	9.77888	5.22436	-5.02441
chr2	24800000	25200000	30.547	29.2269	25.8516
chr2	25200000	25600000	32.7869	32.0838	34.2101
chr2	25600000	26000000	29.3963	26.9712	30.5208
chr2	26000000	26400000	30.1615	30.1669	31.5777
chr2	26400000	26800000	29.0737	29.4631	30.2648
chr2	26800000	27200000	28.2753	28.1444	29.7556
chr2	27200000	27600000	31.1139	31.6763	33.2246
chr2	27600000	28000000	30.7655	32.0719	32.7744
chr2	28000000	28400000	29.0994	29.1122	32.5024
chr2	28400000	28800000	29.4436	30.5321	32.9792
chr2	28800000	29200000	29.5142	30.5378	32.9302
chr2	29200000	29600000	29.2293	29.5421	31.5095
chr2	29600000	30000000	31.1371	31.1073	30.7355
chr2	30000000	30400000	30.1887	30.0308	29.3276
chr2	30400000	30800000	29.3348	30.5848	31.1371
chr2	30800000	31200000	29.5329	30.9921	30.8056
chr2	31200000	31600000	28.979	30.0852	33.0677
chr2	31600000	32000000	29.3615	30.6115	32.7385
chr2	32000000	32400000	30.6756	30.2188	31.8198
chr2	32400000	32800000	30.9209	31.9093	33.7962
chr2	32800000	33200000	31.2736	32.3025	33.3405
chr2	33200000	33600000	30.4971	30.1354	31.2701
chr2	33600000	34000000	23.4292	24.3353	29.4713
chr2	34000000	34400000	25.2506	26.914	31.1496
chr2	34400000	34800000	30.7149	30.7917	32.7113
chr2	34800000	35200000	33.3802	32.3337	33.8375
chr2	35200000	35600000	30.3493	31.1214	29.4078
chr2	35600000	36000000	22.2052	24.8104	18.2617
chr2	37200000	37600000	0.51736	4.56673	0.261105
chr2	37600000	38000000	5.20465	10.9388	10.4558
chr2	38000000	38400000	18.3233	22.5855	20.7026
chr2	38400000	38800000	18.8474	24.7072	22.1168
chr2	38800000	39200000	12.316	19.5526	12.8496
chr2	44400000	44800000	1.16086	0.585829	-3.41338
chr2	44800000	45200000	7.042	7.90633	1.31168
chr2	45200000	45600000	9.62725	7.85256	3.89168
chr2	45600000	46000000	9.12257	8.33948	3.53377
chr2	46000000	46400000	4.81465	5.09504	0.886161
chr2	49600000	50000000	6.99569	7.60016	6.04799
chr2	50000000	50400000	13.4737	8.89213	7.71039
chr2	50400000	50800000	10.8506	9.89142	10.722
chr2	50800000	51200000	12.8721	16.0092	12.3361
chr2	51200000	51600000	7.75441	5.44624	6.84865
chr2	51600000	52000000	1.02191	1.12314	1.54447
chr2	59200000	59600000	9.05679	9.61828	4.21293
chr2	59600000	60000000	28.5998	26.5175	20.5874
chr2	60000000	60400000	29.689	28.8364	26.0096
chr2	60400000	60800000	28.0586	27.96	24.7199
chr2	60800000	61200000	28.5676	29.5586	25.079
chr2	61200000	61600000	23.7793	24.2329	16.282
chr2	68800000	69200000	1.96657	1.87121	-1.66881
chr2	69600000	70000000	16.0265	8.30557	7.57585
chr2	70800000	71200000	25.0072	23.2979	23.7755
chr2	71200000	71600000	31.3733	31.4674	30.898
chr2	71600000	72000000	33.1376	32.7291	33.5925
chr2	72000000	72400000	31.8661	32.3867	33.8211
chr2	72400000	72800000	31.1396	31.6025	34.4767
chr2	72800000	73200000	33.3117	32.1961	32.8533
chr2	73200000	73600000	31.6604	30.0809	29.0478
chr2	73600000	74000000	18.5709	14.7378	16.7112
chr2	75600000	76000000	11.1173	9.7959	9.56316
chr2	76800000	77200000	0.35888	12.4688	17.598
chr2	84400000	84800000	10.3408	10.0795	-1.39226
chr2	90400000	90800000	3.89066	7.05292	-1.33286
chr2	90800000	91200000	31.5937	31.4418	27.9499
chr2	91200000	91600000	34.3564	33.0784	33.4302
chr2	91600000	92000000	34.9705	33.1835	34.9538
chr2	92000000	92400000	34.3245	33.0521	34.312
chr2	92400000	92800000	29.31	26.5843	29.3813
chr2	92800000	93200000	24.0636	21.5699	23.2922
chr2	93200000	93600000	17.5452	20.7455	21.8551
chr2	93600000	94000000	17.083	21.1865	20.6949
chr2	94000000	94400000	7.53527	10.6383	5.45911
chr2	102000000	102400000	1.70938	4.61346	-2.11818
chr2	102800000	103200000	11.7083	0.390885	-5.93153
chr2	103600000	104000000	16.5972	11.8143	6.58894
chr2	104000000	104400000	14.1662	12.3255	9.12417
chr2	104400000	104800000	19.6683	14.984	8.21485
chr2	108400000	108800000	6.03433	2.18341	-3.05509
chr2	109600000	110000000	0.797283	0.288613	-5.18156
chr2	113200000	113600000	3.97442	12.6336	14.3321
chr2	113600000	114000000	7.64181	11.7554	13.0061
chr2	115600000	116000000	7.43295	4.79768	-1.92449
chr2	117200000	117600000	4.76196	19.2737	18.6597
chr2	117600000	118000000	22.6094	28.0847	29.373
chr2	118000000	118400000	24.1877	29.3143	31.4274
chr2	118400000	118800000	32.4216	32.9165	35.0332
chr2	118800000	119200000	33.7629	33.6018	35.5852
chr2	119200000	119600000	33.6614	33.2681	35.7686
chr2	119600000	120000000	33.216	33.4143	35.5567
chr2	120000000	120400000	32.2142	33.436	35.6245
chr2	120400000	120800000	32.8019	32.5977	35.1514
chr2	120800000	121200000	33.2703	33.2589	35.941
chr2	121200000	121600000	33.3843	33.3678	34.9377
chr2	121600000	122000000	30.3929	31.3445	29.238
chr2	122000000	122400000	12.7111	16.6566	10.8724
chr2	125200000	125600000	5.91801	4.69384	-3.60734
chr2	125600000	126000000	15.0051	11.1476	5.69553
chr2	126400000	126800000	18.5904	9.95701	10.3296
chr2	126800000	127200000	31.136	28.395	29.0639
chr2	127200000	127600000	31.7194	30.7503	32.042
chr2	127600000	128000000	31.8943	31.3422	33.3241
chr2	128000000	128400000	32.9146	33.3479	35.4915
chr2	128400000	128800000	33.28	33.4582	35.7016
chr2	128800000	129200000	30.9954	29.7379	30.9207
chr2	129200000	129600000	14.3293	13.1368	21.9416
chr2	130000000	130400000	5.98342	2.47251	16.191
chr2	130400000	130800000	30.5203	30.0272	32.7337
chr2	130800000	131200000	33.1124	32.4931	33.3791
chr2	131200000	131600000	30.7229	31.6837	30.6585
chr2	131600000	132000000	24.723	26.1995	25.3012
chr2	132000000	132400000	14.3017	15.2782	9.24143
chr2	152400000	152800000	21.7665	13.8655	10.579
chr2	152800000	153200000	28.0356	23.3076	21.254
chr2	153200000	153600000	25.8648	20.8233	21.8418
chr2	154400000	154800000	29.3799	31.6054	31.7317
chr2	154800000	155200000	32.2167	32.7934	34.9039
chr2	155200000	155600000	33.5129	31.2377	34.562
chr2	155600000	156000000	32.1179	31.321	35.7498
chr2	156000000	156400000	32.1489	32.5306	34.4388
chr2	156400000	156800000	32.8481	33.1046	35.5093
chr2	156800000	157200000	33.8874	33.3144	35.5869
chr2	157200000	157600000	29.8579	29.8755	31.151
chr2	157600000	158000000	22.4658	23.7261	27.7526
chr2	158000000	158400000	24.7585	26.2686	24.7734
chr2	163200000	163600000	6.28381	13.2209	15.526
chr2	163600000	164000000	22.94	25.844	27.401
chr2	164000000	164400000	25.4783	22.9228	27.4192
chr2	164400000	164800000	27.9757	25.6818	29.3355
chr2	164800000	165200000	28.0729	24.6228	27.7181
chr2	165200000	165600000	27.0544	22.3953	26.462
chr2	165600000	166000000	30.6321	29.7002	32.1838
chr2	166000000	166400000	31.0331	32.275	33.6567
chr2	166400000	166800000	31.7803	32.2511	35.2856
chr2	166800000	167200000	34.018	33.7442	35.9039
chr2	167200000	167600000	33.8722	34.0509	34.9443
chr2	167600000	168000000	31.5944	32.4164	30.1702
chr2	168000000	168400000	7.25131	7.62597	1.63766
chr2	180000000	180400000	4.24729	12.5836	12.9516
chr2	180400000	180800000	8.17996	14.8851	21.6903
chr2	180800000	181200000	12.8214	12.7077	19.8603
chr2	181200000	181600000	20.7436	23.891	27.1099
chr3	5200000	5600000	0.357129	3.67241	-1.4719
chr3	8400000	8800000	5.64044	3.56349	-1.36357
chr3	8800000	9200000	15.2068	14.6944	5.50752
chr3	9200000	9600000	13.4593	1.51782	-1.58722
chr3	14800000	15200000	1.20559	8.52204	-1.62943
chr3	19200000	19600000	6.17342	12.4419	7.83313
chr3	19600000	20000000	0.166388	1.21656	1.21512
chr3	21600000	22000000	7.40361	16.4149	14.3791
chr3	27200000	27600000	14.3968	12.676	6.63462
chr3	27600000	28000000	30.2096	34.3976	30.8266
chr3	28000000	28400000	12.7158	13.7494	8.6258
chr3	30000000	30400000	10.1909	11.3525	2.15376
chr3	30400000	30800000	10.121	3.63497	-4.36056
chr3	30800000	31200000	9.45394	8.66655	0.231939
chr3	36000000	36400000	8.55352	2.77295	-3.52806
chr3	36400000	36800000	17.6593	14.3292	11.1389
chr3	36800000	37200000	23.508	28.082	25.9117
chr3	37200000	37600000	27.7267	32.2937	29.6846
chr3	37600000	38000000	26.2413	33.3744	30.779
chr3	38000000	38400000	16.8691	28.8697	22.7855
chr3	38400000	38800000	4.76738	14.8568	7.07353
chr3	40400000	40800000	3.41026	1.34839	-4.13695
chr3	40800000	41200000	12.9708	16.5783	9.27519
chr3	41200000	41600000	16.5623	21.8987	12.03
chr3	51200000	51600000	21.8997	31.3561	25.5814
chr3	51600000	52000000	32.3122	37.8296	39.072
chr3	52000000	52400000	31.8742	37.604	41.2576
chr3	52400000	52800000	29.3004	37.8298	41.7723
chr3	52800000	53200000	25.2599	35.8555	40.1731
chr3	53200000	53600000	10.7201	25.9257	29.4571
chr3	54400000	54800000	11.5576	24.5227	25.9696
chr3	54800000	55200000	4.6	16.2103	19.8863
chr3	55200000	55600000	11.1203	27.0682	26.2565
chr3	56800000	57200000	3.78289	0.500126	3.70137
chr3	57200000	57600000	22.1348	25.29	25.6273
chr3	57600000	58000000	9.83824	8.94266	14.4669
chr3	58000000	58400000	20.9033	15.7485	12.4016
chr3	58400000	58800000	17.5256	13.4028	10.3996
chr3	60000000	60400000	10.5662	16.6279	7.90848
chr3	60400000	60800000	11.5406	16.2599	7.38324
chr3	65200000	65600000	11.4998	15.6918	8.38618
chr3	65600000	66000000	17.697	15.8	6.05471
chr3	68400000	68800000	11.637	10.1659	-3.0936
chr3	68800000	69200000	21.3654	20.3465	7.78224
chr3	69200000	69600000	5.61928	14.3925	3.87896
chr3	79200000	79600000	8.35212	8.66991	2.85076
chr3	79600000	80000000	4.27621	2.95938	-3.39629
chr3	80800000	81200000	10.6822	10.665	0.134545
chr3	81200000	81600000	10.649	15.6221	4.43923
chr3	81600000	82000000	2.20033	2.97739	-6.69978
chr3	83200000	83600000	6.53914	20.0363	18.3314
chr3	83600000	84000000	17.2774	31.3606	27.517
chr3	84000000	84400000	30.2473	35.474	37.2363
chr3	84400000	84800000	26.6488	35.1619	39.5439
chr3	84800000	85200000	12.3072	24.917	34.591
chr3	85200000	85600000	5.57084	18.435	33.6322
chr3	85600000	86000000	27.6269	34.7828	37.5579
chr3	86000000	86400000	21.5999	30.3344	33.4641
chr3	86400000	86800000	10.0677	14.9873	28.3162
chr3	86800000	87200000	13.4303	12.8811	19.6384
chr3	87200000	87600000	4.24514	1.98456	6.63281
chr3	87600000	88000000	26.0649	29.3714	32.5706
chr3	88000000	88400000	32.038	35.8287	38.6936
chr3	88400000	88800000	30.1725	34.7024	38.693
chr3	88800000	89200000	33.1209	35.3561	39.142
chr3	89200000	89600000	34.1366	36.5759	40.0335
chr3	89600000	90000000	33.6703	36.8821	40.3688
chr3	90000000	90400000	32.9387	36.1249	34.8123
chr3	90400000	90800000	15.3642	24.2032	9.04592
chr3	94400000	94800000	16.7831	22.084	13.2593
chr3	94800000	95200000	33.3141	34.8179	32.9101
chr3	95200000	95600000	34.1254	36.7802	38.7991
chr3	95600000	96000000	34.225	36.2944	39.5275
chr3	96000000	96400000	34.2602	35.581	39.3885
chr3	96400000	96800000	31.2201	31.5332	37.1021
chr3	96800000	97200000	9.62402	11.2114	21.689
chr3	97600000	98000000	22.6517	23.5772	27.2656
chr3	98000000	98400000	10.9589	14.5104	15.1039
chr3	100800000	101200000	23.2288	25.5691	30.4321
chr3	101200000	101600000	23.3033	30.0154	34.1218
chr3	101600000	102000000	19.8528	20.0584	34.7413
chr3	102000000	102400000	28.7819	29.034	37.949
chr3	102400000	102800000	27.5826	30.1524	36.6629
chr3	102800000	103200000	31.2979	30.7904	38.9062
chr3	103200000	103600000	33.6814	34.7313	40.3556
chr3	103600000	104000000	33.6214	36.6263	40.2838
chr3	104000000	104400000	33.7459	37.146	38.2007
chr3	104400000	104800000	33.898	36.1543	35.9298
chr3	104800000	105200000	17.6212	16.8938	10.1158
chr3	107200000	107600000	20.8012	6.84932	7.39264
chr3	107600000	108000000	34.257	33.0154	33.9647
chr3	108000000	108400000	34.6833	33.581	35.0095
chr3	108400000	108800000	33.7103	33.2683	33.7349
chr3	108800000	109200000	30.873	29.5457	21.6469
chr3	109200000	109600000	15.8857	10.9767	0.286195
chr3	115600000	116000000	11.304	5.74147	-4.96837
chr3	116000000	116400000	23.7561	11.8866	-1.06729
chr3	116400000	116800000	24.6328	18.9836	8.73381
chr3	116800000	117200000	8.03314	7.33847	-2.57942
chr3	121200000	121600000	21.7262	26.0886	14.8827
chr3	121600000	122000000	29.3821	33.2566	29.8791
chr3	122000000	122400000	33.0601	36.7225	34.9787
chr3	122400000	122800000	34.1212	37.3563	39.4332
chr3	122800000	123200000	32.262	36.0239	36.6978
chr3	123200000	123600000	26.9252	24.9483	21.5871
chr3	123600000	124000000	14.0579	1.98057	5.06014
chr3	125200000	125600000	10.8733	3.30055	4.0707
chr3	125600000	126000000	14.0674	5.12079	4.68222
chr3	126000000	126400000	19.7854	14.0919	11.2607
chr3	126400000	126800000	27.7277	24.3035	22.4841
chr3	126800000	127200000	23.6696	17.4952	18.3127
chr3	127200000	127600000	13.4241	8.53045	12.5953
chr3	127600000	128000000	6.46949	9.82814	20.3013
chr3	128000000	128400000	4.68383	4.73763	15.9942
chr3	128400000	128800000	12.0544	22.7654	24.9903
chr3	128800000	129200000	8.31255	23.3173	24.3405
chr3	129200000	129600000	12.9696	19.1427	27.4235
chr3	129600000	130000000	8.28823	16.1434	24.0067
chr3	130800000	131200000	23.3033	31.4668	31.8306
chr3	131200000	131600000	26.1954	31.1776	30.7564
chr3	131600000	132000000	27.3687	27.5865	28.5882
chr3	132000000	132400000	23.1232	19.7733	21.1946
chr3	132400000	132800000	16.3839	15.435	14.4834
chr3	132800000	133200000	8.43165	6.86747	1.82906
chr3	135200000	135600000	12.831	12.9415	1.58971
chr3	135600000	136000000	13.7499	14.1815	3.92609
chr3	136000000	136400000	10.0495	10.7362	1.41662
chr3	136400000	136800000	13.8868	17.0311	5.25046
chr3	136800000	137200000	8.32192	7.24601	-4.1052
chr3	137200000	137600000	5.01925	2.68023	-1.85678
chr3	137600000	138000000	6.78072	4.75625	-0.523855
chr3	138000000	138400000	14.7675	10.4563	3.0192
chr3	138400000	138800000	7.66032	9.15168	2.35883
chr3	138800000	139200000	2.10745	1.76399	-3.69593
chr3	144400000	144800000	21.8335	27.0666	22.9798
chr3	144800000	145200000	28.1397	32.5063	32.9665
chr3	145200000	145600000	30.3339	34.8583	34.5745
chr3	145600000	146000000	31.5825	33.6508	32.4075
chr3	146000000	146400000	25.5673	20.2458	18.0063
chr3	146400000	146800000	19.8434	18.7776	11.1015
chr3	146800000	147200000	3.90525	3.06269	-0.277223
chr3	148400000	148800000	4.92652	2.96593	-1.90796
chr3	151200000	151600000	2.38695	1.42737	-3.44047
chr3	152000000	152400000	12.3647	17.0556	10.8739
chr3	152400000	152800000	8.01825	10.0128	2.44875
chr4	8400000	8800000	19.8452	12.5329	0.51373
chr4	8800000	9200000	22.6003	15.7926	6.74863
chr4	11200000	11600000	17.6838	10.9472	2.89991
chr4	11600000	12000000	14.8191	13.3678	9.85322
chr4	14800000	15200000	3.03657	4.91388	-0.0320137
chr4	16000000	16400000	1.2822	0.173782	-1.4118
chr4	32000000	32400000	14.2625	5.34257	-5.25156
chr4	32400000	32800000	16.8399	7.71358	0.0270983
chr4	40800000	41200000	30.9442	30.3279	28.1831
chr4	41200000	41600000	33.377	31.1908	34.7059
chr4	41600000	42000000	27.6484	25.0652	30.9166
chr4	42800000	43200000	25.0447	19.2074	26.1293
chr4	43200000	43600000	32.049	27.1202	31.2532
chr4	43600000	44000000	32.6144	25.9687	27.8455
chr4	44000000	44400000	28.1405	20.0272	24.5723
chr4	44400000	44800000	16.4477	7.42756	20.0148
chr4	44800000	45200000	31.9977	26.2506	30.8028
chr4	45200000	45600000	32.7109	29.8563	33.8832
chr4	45600000	46000000	30.2261	25.043	31.0692
chr4	46000000	46400000	32.5051	22.3765	20.9017
chr4	46400000	46800000	15.2942	0.985309	2.57615
chr4	53200000	53600000	12.8476	14.2774	9.98515
chr4	53600000	54000000	15.1038	20.4341	21.1295
chr4	54000000	54400000	5.50288	7.32029	18.1814
chr4	54400000	54800000	11.7603	9.08871	17.163
chr4	54800000	55200000	24.4015	19.2859	22.3324
chr4	55200000	55600000	29.9689	28.0774	28.5565
chr4	55600000	56000000	34.1415	32.866	34.2477
chr4	56000000	56400000	33.2436	31.9792	34.8784
chr4	56400000	56800000	30.1496	27.4447	30.7187
chr4	56800000	57200000	34.7842	31.8769	34.7717
chr4	57200000	57600000	35.3994	34.9558	36.8688
chr4	57600000	58000000	35.894	35.7395	35.4343
chr4	58000000	58400000	33.89	33.8729	35.2577
chr4	58400000	58800000	34.0769	34.4691	34.8017
chr4	58800000	59200000	33.8736	32.8864	32.1009
chr4	59200000	59600000	28.5806	28.9833	21.5603
chr4	59600000	60000000	0.710007	8.34217	-0.943253
chr4	62400000	62800000	10.7237	7.78819	-3.45435
chr4	63200000	63600000	7.93698	4.01088	-1.82193
chr4	63600000	64000000	23.0796	16.8632	5.36424
chr4	64000000	64400000	20.8444	13.0463	2.6187
chr4	64400000	64800000	13.2198	8.35722	0.822254
chr4	64800000	65200000	4.71963	2.99986	-3.0915
chr4	76000000	76400000	2.0677	5.03314	-1.23577
chr4	81200000	81600000	2.17442	5.97927	-2.86275
chr4	81600000	82000000	7.39174	18.7568	13.3626
chr4	82000000	82400000	11.451	22.8394	17.8009
chr4	82400000	82800000	11.3611	19.7081	16.5038
chr4	82800000	83200000	10.7818	15.3537	7.37846
chr4	83200000	83600000	24.3174	23.5348	13.2166
chr4	83600000	84000000	16.8888	19.8283	6.17855
chr4	84000000	84400000	22.3634	25.1609	12.882
chr4	84400000	84800000	24.5152	23.6094	9.59876
chr4	88000000	88400000	5.64068	1.31534	-2.85721
chr4	88800000	89200000	15.0539	4.69517	-3.83479
chr4	94800000	95200000	4.89055	14.1855	5.3589
chr4	95200000	95600000	13.8264	20.337	13.0947
chr4	95600000	96000000	2.66945	10.6746	0.0116013
chr4	99600000	100000000	0.643478	1.4471	-5.35183
chr4	105200000	105600000	0.189758	9.25271	5.46255
chr4	105600000	106000000	6.66887	6.28768	3.19348
chr4	106000000	106400000	4.21563	8.77585	6.80718
chr4	106400000	106800000	25.5533	26.1211	24.5206
chr4	106800000	107200000	33.567	32.0592	32.2966
chr4	107200000	107600000	29.8559	28.0127	32.5526
chr4	107600000	108000000	29.3045	27.8274	32.4897
chr4	108000000	108400000	32.7243	31.3105	33.3255
chr4	108400000	108800000	32.3575	31.6466	33.2273
chr4	108800000	109200000	29.7296	30.9295	28.9717
chr4	109200000	109600000	16.8138	23.9834	18.1614
chr4	116000000	116400000	25.9578	26.5675	23.0625
chr4	116400000	116800000	32.812	32.0536	31.2029
chr4	116800000	117200000	33.9539	32.5828	33.2228
chr4	117200000	117600000	30.0525	28.2093	32.4854
chr4	117600000	118000000	30.1132	29.0483	31.1742
chr4	118000000	118400000	29.8951	25.6278	26.9317
chr4	118800000	119200000	5.16819	3.08236	16.3433
chr4	119200000	119600000	14.9712	15.116	23.7551
chr4	119600000	120000000	19.1732	17.058	26.2046
chr4	120000000	120400000	24.9907	25.747	28.498
chr4	120400000	120800000	19.8135	19.4157	20.3882
chr4	120800000	121200000	2.51197	5.19918	3.59636
chr4	122800000	123200000	2.60125	14.4561	6.35907
chr4	123200000	123600000	23.3579	29.3912	27.1858
chr4	123600000	124000000	10.7886	13.8761	14.2526
chr4	124800000	125200000	4.20536	1.6625	3.00592
chr4	126000000	126400000	20.5788	18.589	17.544
chr4	126400000	126800000	23.2952	20.8545	14.6766
chr4	126800000	127200000	1.86558	2.91172	-1.54998
chr4	128800000	129200000	19.4423	24.5847	20.2188
chr4	129200000	129600000	31.7944	32.7715	31.5413
chr4	129600000	130000000	33.2108	34.1919	34.8314
chr4	130000000	130400000	31.6857	32.6432	32.9239
chr4	130400000	130800000	20.9227	23.9457	24.5465
chr4	132000000	132400000	25.2639	22.9527	22.7817
chr4	132400000	132800000	33.5742	33.614	34.1054
chr4	132800000	133200000	32.2852	34.4479	35.1335
chr4	133200000	133600000	33.1912	34.2096	35.1187
chr4	133600000	134000000	31.1024	31.621	34.1804
chr4	134000000	134400000	28.6257	28.7269	34.1932
chr4	134400000	134800000	30.152	33.4011	33.9139
chr4	134800000	135200000	28.8911	32.3946	32.1753
chr4	135200000	135600000	28.5451	30.5691	32.2549
chr4	135600000	136000000	30.4929	30.2901	31.8573
chr4	136000000	136400000	30.823	32.2255	32.0073
chr4	136400000	136800000	28.1709	30.923	32.1757
chr4	136800000	137200000	26.1682	30.3419	32.4111
chr4	137200000	137600000	31.6589	31.599	32.3127
chr4	137600000	138000000	32.7519	31.3577	35.5364
chr4	138000000	138400000	31.9828	31.8249	33.8864
chr4	138400000	138800000	18.9102	17.2819	24.3723
chr4	138800000	139200000	23.0509	24.4455	25.7927
chr4	139200000	139600000	29.1594	30.0497	32.0071
chr4	139600000	140000000	23.7441	20.7307	25.9802
chr4	140000000	140400000	10.0564	6.168	19.3757
chr4	140400000	140800000	26.089	23.8666	29.6621
chr4	140800000	141200000	32.8477	32.478	33.5648
chr4	141200000	141600000	28.4966	30.9989	29.1358
chr4	141600000	142000000	1.56768	13.1938	6.8101
chr4	148000000	148400000	4.04885	12.4425	10.344
chr4	148400000	148800000	19.9787	26.8754	26.228
chr4	148800000	149200000	30.1362	32.1815	34.7839
chr4	149200000	149600000	34.2126	34.2343	35.9059
chr4	149600000	150000000	34.0211	34.3978	37.2179
chr4	150000000	150400000	35.7003	34.5089	37.0123
chr4	150400000	150800000	33.0927	33.5453	33.9482
chr4	150800000	151200000	21.7004	24.6153	23.754
chr4	151600000	152000000	5.05424	7.10468	12.1901
chr4	152000000	152400000	11.4907	17.1913	11.0685
chr4	155200000	155600000	16.8746	21.1507	18.9137
chr4	155600000	156000000	20.6353	23.4472	23.0266
chr5	2800000	3200000	11.8969	8.15709	7.90565
chr5	3200000	3600000	22.927	20.9583	17.9821
chr5	3600000	4000000	27.4765	28.919	25.222
chr5	4000000	4400000	24.096	25.7206	21.5097
chr5	4400000	4800000	19.396	20.8247	21.2898
chr5	4800000	5200000	20.7942	21.7307	15.1823
chr5	5200000	5600000	13.48	13.5774	3.72165
chr5	12000000	12400000	3.24846	7.08321	2.47033
chr5	12400000	12800000	12.771	13.4484	5.65338
chr5	12800000	13200000	16.0582	15.1546	9.10435
chr5	13200000	13600000	18.1882	16.4905	10.9121
chr5	13600000	14000000	18.312	18.2065	9.63784
chr5	14000000	14400000	10.2413	8.73663	5.62358
chr5	16000000	16400000	13.732	15.9488	10.3362
chr5	16400000	16800000	16.3397	11.96	-0.00138802
chr5	20800000	21200000	15.4737	12.2617	5.69976
chr5	21200000	21600000	24.3253	22.5979	16.8025
chr5	23200000	23600000	19.0792	19.3915	12.0501
chr5	23600000	24000000	29.3127	28.3277	26.6252
chr5	24000000	24400000	31.7872	29.6817	28.6401
chr5	24400000	24800000	32.393	31.2202	29.9801
chr5	24800000	25200000	29.892	28.473	23.9903
chr5	25200000	25600000	17.2659	15.7098	8.02001
chr5	29200000	29600000	4.62263	0.705344	-4.31185
chr5	29600000	30000000	29.2308	27.3302	22.3791
chr5	30000000	30400000	27.6231	25.8286	24.8761
chr5	30400000	30800000	26.8809	20.9096	23.6604
chr5	30800000	31200000	30.054	29.0632	31.2406
chr5	31200000	31600000	29.7021	29.014	32.4751
chr5	31600000	32000000	31.2044	29.9558	32.3063
chr5	32000000	32400000	30.2955	29.2855	32.1823
chr5	32400000	32800000	29.1432	28.8326	32.2383
chr5	32800000	33200000	27.5686	28.1288	31.2798
chr5	33200000	33600000	23.5827	24.3811	29.0346
chr5	33600000	34000000	27.3654	26.4033	29.9178
chr5	34000000	34400000	28.1493	26.3141	30.801
chr5	34400000	34800000	28.948	28.8093	30.9806
chr5	34800000	35200000	28.5322	25.9495	30.105
chr5	35200000	35600000	23.7473	21.8313	28.0879
chr5	35600000	36000000	31.7977	31.0874	33.0208
chr5	36000000	36400000	32.491	31.4842	33.6773
chr5	36400000	36800000	32.2682	31.0118	30.4096
chr5	36800000	37200000	18.489	10.8441	10.4564
chr5	38000000	38400000	16.9318	5.81425	-4.20909
chr5	47200000	47600000	2.01445	1.72846	0.32025
chr5	47600000	48000000	4.6247	4.98937	0.832171
chr5	53200000	53600000	14.2727	16.79	9.76063
chr5	53600000	54000000	6.05561	7.95858	3.7837
chr5	64000000	64400000	21.5067	26.648	20.7263
chr5	64400000	64800000	29.771	30.9821	30.2717
chr5	64800000	65200000	32.3419	31.3982	32.7513
chr5	65200000	65600000	33.6071	31.7977	33.8899
chr5	65600000	66000000	30.1455	30.0204	31.6529
chr5	66000000	66400000	22.9751	24.5283	24.2429
chr5	66400000	66800000	6.50823	13.1742	10.9853
chr5	72800000	73200000	22.8768	24.1119	20.0329
chr5	73200000	73600000	24.2459	25.0814	23.028
chr5	73600000	74000000	10.3451	6.47542	12.1359
chr5	74000000	74400000	17.7571	12.1348	15.3512
chr5	74400000	74800000	19.9673	16.0855	13.0047
chr5	74800000	75200000	15.536	12.6411	4.99788
chr5	76000000	76400000	16.1874	4.86689	-6.94375
chr5	76400000	76800000	20.6252	5.20106	-3.98834
chr5	76800000	77200000	18.6333	13.2925	1.83263
chr5	80800000	81200000	5.73957	10.4959	2.45489
chr5	81200000	81600000	9.25707	16.0972	9.13833
chr5	81600000	82000000	2.86377	5.73739	3.05465
chr5	90800000	91200000	18.9525	4.60198	-2.42341
chr5	92000000	92400000	16.9431	11.3433	4.16351
chr5	92400000	92800000	6.84011	5.5149	5.97543
chr5	97200000	97600000	15.1498	3.85758	-4.84818
chr5	97600000	98000000	22.2639	13.8736	2.06006
chr5	100400000	100800000	3.1854	0.168628	-6.88134
chr5	103600000	104000000	6.33546	16.006	13.3842
chr5	107200000	107600000	2.96963	2.07314	-2.66336
chr5	107600000	108000000	24.0253	20.0172	18.6239
chr5	108000000	108400000	21.4105	18.2725	16.4915
chr5	108400000	108800000	0.365895	4.47028	3.25839
chr5	110000000	110400000	12.3674	17.7107	8.67592
chr5	110400000	110800000	31.0257	30.5077	31.8155
chr5	110800000	111200000	32.1733	32.1171	34.3115
chr5	111200000	111600000	25.0044	29.9804	30.1509
chr5	111600000	112000000	18.168	29.058	27.1975
chr5	112000000	112400000	13.5763	22.9006	23.1902
chr5	113200000	113600000	2.93584	2.3692	10.5797
chr5	113600000	114000000	23.388	20.5394	21.9248
chr5	114000000	114400000	27.7903	21.3234	25.3478
chr5	114400000	114800000	29.9211	26.9467	29.5019
chr5	114800000	115200000	33.2661	31.8656	33.5633
chr5	115200000	115600000	31.579	30.5664	30.5314
chr5	115600000	116000000	10.3459	4.57845	2.03351
chr5	118000000	118400000	15.1803	14.0115	10.8836
chr5	118400000	118800000	23.5175	25.6928	23.9366
chr5	120400000	120800000	14.5724	7.82897	9.95785
chr5	120800000	121200000	14.3085	4.94912	11.8015
chr5	121200000	121600000	31.3151	31.3878	33.8756
chr5	121600000	122000000	28.747	29.4551	33.1337
chr5	122000000	122400000	26.6531	28.292	32.115
chr5	122400000	122800000	30.6811	30.2969	32.7039
chr5	122800000	123200000	30.8903	30.1892	32.6233
chr5	123200000	123600000	29.3562	29.5728	33.0285
chr5	123600000	124000000	31.8556	30.4048	34.532
chr5	124000000	124400000	32.0321	31.6595	34.0525
chr5	124400000	124800000	31.4568	32.0593	32.459
chr5	124800000	125200000	30.7536	31.7581	30.9798
chr5	125200000	125600000	8.83254	15.9617	12.4534
chr5	129600000	130000000	10.2222	11.4415	5.83744
chr5	130000000	130400000	3.86011	8.74307	4.94331
chr5	134000000	134400000	0.89354	11.8732	7.33635
chr5	134400000	134800000	25.0312	27.5851	28.0472
chr5	134800000	135200000	29.6339	27.2031	31.8244
chr5	135200000	135600000	31.0724	29.9718	34.4935
chr5	135600000	136000000	32.8	31.0992	34.0521
chr5	136000000	136400000	31.3209	31.5598	35.0711
chr5	136400000	136800000	30.2632	30.9358	33.7151
chr5	136800000	137200000	28.8661	29.0118	33.1862
chr5	137200000	137600000	28.3709	28.1688	27.9225
chr5	137600000	138000000	19.3944	20.0429	16.5485
chr5	138400000	138800000	5.68725	9.6526	12.3781
chr5	138800000	139200000	23.6962	28.5159	29.0878
chr5	139200000	139600000	30.5804	31.5322	32.459
chr5	139600000	140000000	28.2158	29.7399	32.5998
chr5	140000000	140400000	27.8237	29.2552	31.3041
chr5	140400000	140800000	16.4029	20.9895	18.9647
chr5	142400000	142800000	9.82824	16.485	13.0052
chr5	142800000	143200000	28.8961	30.3176	31.1346
chr5	143200000	143600000	29.9591	29.4947	32.3629
chr5	143600000	144000000	28.9528	28.6283	30.9039
chr5	144000000	144400000	20.0205	23.3817	26.1093
chr5	144400000	144800000	5.46409	13.0789	19.5207
chr5	144800000	145200000	17.4081	25.0411	21.8062
chr5	148400000	148800000	13.135	17.8979	18.076
chr5	148800000	149200000	20.6916	25.8461	23.9148
chr5	149200000	149600000	17.9414	26.1005	24.4244
chr5	150800000	151200000	13.1541	21.7215	22.4963
chr5	151200000	151600000	15.3794	22.2167	22.2975
chr6	4400000	4800000	14.2004	8.9174	0.569899
chr6	5200000	5600000	16.3214	0.457823	-5.40793
chr6	8000000	8400000	1.48308	1.34823	-1.32828
chr6	8400000	8800000	5.36528	8.4142	-0.623559
chr6	16800000	17200000	10.3046	4.99856	-2.20402
chr6	17200000	17600000	26.4721	24.5491	16.3854
chr6	17600000	18000000	5.78906	5.8331	1.83872
chr6	21600000	22000000	2.41695	6.23106	0.0224676
chr6	22000000	22400000	1.82189	9.7664	1.1872
chr6	28400000	28800000	18.7671	24.0562	16.7234
chr6	28800000	29200000	15.9825	24.5379	18.0896
chr6	29200000	29600000	35.2265	35.7195	34.5646
chr6	29600000	30000000	36.7513	36.6597	38.3424
chr6	30000000	30400000	36.2771	36.2944	37.1978
chr6	30400000	30800000	35.7426	36.4055	37.8227
chr6	30800000	31200000	36.9034	37.4544	38.8441
chr6	31200000	31600000	31.4152	31.5844	37.6996
chr6	32400000	32800000	7.16066	5.65226	25.0884
chr6	32800000	33200000	18.3372	19.3566	28.6064
chr6	33200000	33600000	22.2663	26.3902	32.3875
chr6	33600000	34000000	15.9124	23.0816	34.2819
chr6	34000000	34400000	24.8744	24.7803	32.5126
chr6	34400000	34800000	35.7786	36.37	38.7417
chr6	34800000	35200000	33.3783	34.6404	33.9356
chr6	35200000	35600000	7.65379	9.62168	6.51486
chr6	37200000	37600000	9.9441	2.54948	-0.198508
chr6	37600000	38000000	20.475	15.5547	14.9395
chr6	38000000	38400000	27.5883	22.7403	21.9008
chr6	38400000	38800000	35.7154	36.4718	34.7551
chr6	38800000	39200000	35.7573	36.1453	35.2924
chr6	39200000	39600000	31.3119	32.0362	23.2526
chr6	39600000	40000000	11.0922	1.50492	-4.95382
chr6	42400000	42800000	4.42836	5.03394	-7.45572
chr6	47600000	48000000	22.0076	21.606	16.054
chr6	50000000	50400000	18.3832	6.761	2.99989
chr6	50400000	50800000	26.7292	13.2615	4.03341
chr6	51200000	51600000	32.4065	20.0211	12.3625
chr6	51600000	52000000	33.5323	23.2268	20.5185
chr6	52000000	52400000	34.1473	25.4371	23.8537
chr6	52400000	52800000	33.9102	11.589	10.3831
chr6	52800000	53200000	31.2911	15.2769	9.42896
chr6	53200000	53600000	34.1954	29.261	23.2564
chr6	53600000	54000000	35.2754	31.5121	28.9673
chr6	54000000	54400000	36.9315	35.2134	34.2876
chr6	54400000	54800000	34.1777	34.8107	33.2813
chr6	54800000	55200000	24.471	29.0061	23.2994
chr6	66800000	67200000	0.112752	7.61354	-0.538862
chr6	71200000	71600000	1.69886	11.5914	9.33725
chr6	71600000	72000000	21.9886	27.353	24.6557
chr6	72000000	72400000	34.0325	35.4923	34.0116
chr6	72400000	72800000	30.2949	33.2568	29.1195
chr6	72800000	73200000	16.4798	27.2212	16.383
chr6	82800000	83200000	22.1061	29.2896	21.8232
chr6	83200000	83600000	33.2373	34.6081	36.1016
chr6	83600000	84000000	34.6584	34.4623	39.2556
chr6	84000000	84400000	33.1357	34.5458	39.2572
chr6	84400000	84800000	31.4461	32.8372	37.7306
chr6	84800000	85200000	29.5527	28.95	37.7045
chr6	85200000	85600000	23.7166	20.8268	31.162
chr6	85600000	86000000	25.1938	17.3979	24.3275
chr6	86000000	86400000	26.5964	24.2162	28.3886
chr6	86400000	86800000	35.7539	37.4539	38.2152
chr6	86800000	87200000	36.822	37.2518	38.8575
chr6	87200000	87600000	35.8823	36.9207	39.5348
chr6	87600000	88000000	36.5375	37.1372	40.019
chr6	88000000	88400000	33.7651	35.2956	38.4575
chr6	88400000	88800000	35.8459	37.0414	39.3763
chr6	88800000	89200000	32.8917	33.7577	37.5049
chr6	89200000	89600000	28.3676	32.1892	36.1008
chr6	89600000	90000000	17.4475	18.7584	25.1252
chr6	90000000	90400000	6.11779	8.8893	22.2081
chr6	90400000	90800000	20.8028	27.0116	32.5467
chr6	90800000	91200000	20.3095	21.1092	29.1312
chr6	91200000	91600000	26.2504	29.1265	31.1454
chr6	91600000	92000000	10.8317	21.86	18.145
chr6	94400000	94800000	2.60804	7.93411	-3.82217
chr6	98400000	98800000	5.00613	7.34867	-2.84344
chr6	98800000	99200000	10.4538	17.7785	7.47416
chr6	100000000	100400000	6.74782	10.9682	0.12894
chr6	100400000	100800000	12.4363	11.5972	2.0064
chr6	112800000	113200000	26.9267	29.7291	25.0164
chr6	113200000	113600000	32.6439	32.9117	29.0047
chr6	113600000	114000000	15.6052	7.57436	17.9659
chr6	114000000	114400000	11.6961	0.406547	13.0965
chr6	114400000	114800000	31.8452	30.4679	29.3463
chr6	114800000	115200000	34.949	34.9826	34.6002
chr6	115200000	115600000	36.3406	35.6339	37.1285
chr6	115600000	116000000	35.5804	35.8329	35.9074
chr6	116000000	116400000	34.6642	35.6926	35.2628
chr6	116400000	116800000	20.4343	21.7173	18.0654
chr6	117200000	117600000	18.328	4.43654	1.27336
chr6	117600000	118000000	15.3251	0.836889	-0.207344
chr6	119200000	119600000	14.371	4.13687	11.0687
chr6	119600000	120000000	33.3787	32.2263	33.8535
chr6	120000000	120400000	34.3888	33.9588	33.642
chr6	120400000	120800000	27.5086	27.453	21.8691
chr6	120800000	121200000	7.45101	16.5765	8.72097
chr6	124400000	124800000	4.50897	12.5247	5.64619
chr6	124800000	125200000	28.4092	31.9096	25.8736
chr6	125200000	125600000	17.2381	22.4685	12.21
chr6	128000000	128400000	10.8281	18.0961	8.81362
chr6	134400000	134800000	17.1077	22.2191	13.7985
chr6	134800000	135200000	19.9699	24.7159	14.7412
chr6	136800000	137200000	3.71074	3.39208	-6.66757
chr6	143200000	143600000	14.2035	10.779	10.0551
chr6	143600000	144000000	16.2407	9.83148	13.2154
chr6	144000000	144400000	12.9297	6.53788	12.6084
chr6	144400000	144800000	9.89394	7.46263	13.1455
chr6	144800000	145200000	21.3137	19.3885	19.1904
chr6	145200000	145600000	31.7615	32.5818	34.4235
chr6	145600000	146000000	33.0285	35.5279	35.171
chr6	146000000	146400000	34.6489	35.6582	37.9304
chr6	146400000	146800000	33.493	35.5317	38.781
chr6	146800000	147200000	23.6834	34.1342	37.2179
chr6	147200000	147600000	11.4386	26.2161	33.1276
chr6	147600000	148000000	16.3112	26.217	32.9616
chr6	148000000	148400000	2.128	17.2334	29.7345
chr6	148800000	149200000	13.9678	26.7953	34.1837
chr7	3200000	3600000	4.55972	0.276919	-1.81443
chr7	3600000	4000000	4.87945	1.35079	-2.04154
chr7	4400000	4800000	14.7252	5.1223	6.30342
chr7	4800000	5200000	12.6874	9.3649	2.96649
chr7	16000000	16400000	18.9394	21.3856	16.0344
chr7	16400000	16800000	27.8643	24.6588	20.8086
chr7	16800000	17200000	5.70608	10.4973	-0.106336
chr7	18800000	19200000	6.98529	9.64193	3.89393
chr7	19200000	19600000	26.2834	26.8287	23.2285
chr7	19600000	20000000	7.26631	14.5577	8.208
chr7	24400000	24800000	19.1127	6.15849	2.19793
chr7	24800000	25200000	24.6503	9.68859	6.56994
chr7	25200000	25600000	24.9232	13.408	8.85397
chr7	25600000	26000000	1.95585	0.487642	-4.5491
chr7	27200000	27600000	21.2461	24.4091	17.7268
chr7	27600000	28000000	27.9779	28.3301	28.3669
chr7	28000000	28400000	27.7693	25.0047	29.0615
chr7	28400000	28800000	31.3117	29.0961	31.0949
chr7	28800000	29200000	29.7758	29.5872	31.3277
chr7	29200000	29600000	29.2373	28.7045	32.4945
chr7	29600000	30000000	29.2555	29.5518	32.1694
chr7	30000000	30400000	29.9137	28.1619	28.8492
chr7	30400000	30800000	13.2259	10.9689	7.63246
chr7	36400000	36800000	4.07044	7.45598	0.24559
chr7	44400000	44800000	23.4836	18.1614	17.8083
chr7	44800000	45200000	30.5748	29.5759	30.2028
chr7	45200000	45600000	32.4599	30.9003	31.7722
chr7	45600000	46000000	32.3967	31.3249	33.7509
chr7	46000000	46400000	28.8375	29.4933	31.4965
chr7	46400000	46800000	28.432	28.5239	29.1597
chr7	46800000	47200000	6.73428	11.014	2.54471
chr7	48800000	49200000	3.60891	4.45791	1.3989
chr7	49200000	49600000	6.25094	13.2863	11.6841
chr7	65200000	65600000	13.3819	17.5354	16.6075
chr7	65600000	66000000	19.1119	20.525	21.3435
chr7	66000000	66400000	29.7305	31.0038	31.803
chr7	66400000	66800000	31.6245	32.3907	34.096
chr7	66800000	67200000	21.4087	29.74	30.7116
chr7	67200000	67600000	29.2489	31.4037	31.4905
chr7	67600000	68000000	14.3256	20.0632	17.5293
chr7	68000000	68400000	1.2988	12.1515	4.73592
chr7	72400000	72800000	4.43022	13.1137	2.4616
chr7	73200000	73600000	2.90903	15.9985	12.0321
chr7	75200000	75600000	14.9127	17.9626	12.981
chr7	79200000	79600000	21.0017	10.6709	6.35541
chr7	79600000	80000000	31.8189	29.0633	25.6346
chr7	80000000	80400000	33.2991	32.7802	32.9162
chr7	80400000	80800000	33.632	33.2421	34.3567
chr7	80800000	81200000	33.2246	30.9332	33.0469
chr7	81200000	81600000	23.4659	20.1037	22.2973
chr7	82400000	82800000	21.8509	16.8383	14.5945
chr7	82800000	83200000	21.7827	18.9784	18.9906
chr7	83200000	83600000	21.829	15.3821	18.5392
chr7	83600000	84000000	19.1258	22.7344	21.2733
chr7	84000000	84400000	11.823	18.5248	14.3833
chr7	89200000	89600000	8.74739	13.5877	11.3651
chr7	89600000	90000000	15.4137	23.5581	21.2662
chr7	90000000	90400000	13.285	24.3897	22.8044
chr7	92400000	92800000	2.14705	9.03243	10.8145
chr7	97200000	97600000	17.5035	25.3459	23.8896
chr7	97600000	98000000	29.5156	31.353	31.5206
chr7	98000000	98400000	31.1782	31.5207	32.5445
chr7	98400000	98800000	32.6177	32.6988	33.8838
chr7	98800000	99200000	32.6192	33.3375	34.2379
chr7	99200000	99600000	31.1266	31.6767	31.6828
chr7	99600000	100000000	23.9677	20.7252	26.1614
chr7	100000000	100400000	29.1879	28.8479	29.3713
chr7	100400000	100800000	31.9593	32.0415	33.6993
chr7	100800000	101200000	33.0651	32.8167	33.6399
chr7	101200000	101600000	32.2345	32.3699	33.2086
chr7	101600000	102000000	29.6572	30.0777	31.2641
chr7	102000000	102400000	17.2481	24.2587	23.2552
chr7	109600000	110000000	19.8047	23.0139	19.0036
chr7	110000000	110400000	31.8863	32.4432	31.4664
chr7	110400000	110800000	32.6167	32.5812	33.5371
chr7	110800000	111200000	33.0868	33.3844	35.4435
chr7	111200000	111600000	27.8587	30.7923	34.4088
chr7	111600000	112000000	27.3126	30.9754	34.5163
chr7	112000000	112400000	33.2243	33.4962	35.2259
chr7	112400000	112800000	32.7178	33.1422	34.3845
chr7	112800000	113200000	30.6112	31.9948	32.0181
chr7	113200000	113600000	27.8658	27.5196	25.0683
chr7	113600000	114000000	15.3042	9.2983	5.65444
chr7	114000000	114400000	21.0374	15.495	6.75214
chr7	118400000	118800000	0.994878	1.08536	-2.33228
chr7	125600000	126000000	0.491511	13.8632	17.2794
chr7	126000000	126400000	24.7197	27.0901	28.5889
chr7	126400000	126800000	31.1289	30.7652	31.3001
chr7	126800000	127200000	30.247	30.8682	32.2545
chr7	127200000	127600000	30.677	30.2453	32.1441
chr7	127600000	128000000	31.0771	30.737	32.2477
chr7	128000000	128400000	28.7794	30.0278	28.3626
chr7	128400000	128800000	19.0945	23.0975	18.9265
chr7	130400000	130800000	9.66654	12.5149	5.10252
chr7	130800000	131200000	14.2792	10.0734	5.07464
chr7	132400000	132800000	12.0277	16.1989	7.5287
chr7	132800000	133200000	4.51623	6.74468	4.09887
chr7	133600000	134000000	10.9482	2.52973	-0.96995
chr7	134000000	134400000	18.8176	9.85933	8.2413
chr7	139200000	139600000	6.29989	1.86983	-2.83709
chr7	140800000	141200000	26.2579	22.4331	19.1731
chr7	141200000	141600000	29.1999	29.0652	28.386
chr7	141600000	142000000	15.2222	19.2535	24.4756
chr7	142000000	142400000	12.7906	17.0513	23.0105
chr7	142400000	142800000	9.15864	17.1771	23.022
chr7	143200000	143600000	2.39086	12.5574	22.5613
chr7	143600000	144000000	26.7086	26.2817	28.7789
chr7	144000000	144400000	21.1662	21.6396	27.6631
chr7	144400000	144800000	28.5794	28.0202	29.2313
chr7	144800000	145200000	28.6236	28.9777	32.0151
chr8	3200000	3600000	3.25502	2.3055	-1.95623
chr8	6000000	6400000	5.34756	1.62447	1.0242
chr8	6400000	6800000	11.7871	2.22998	1.86819
chr8	7600000	8000000	8.37712	1.3398	2.44759
chr8	8000000	8400000	13.1354	6.79835	3.20702
chr8	10800000	11200000	16.909	4.94188	-2.14813
chr8	11200000	11600000	27.1361	23.0107	11.8475
chr8	11600000	12000000	17.0391	4.46499	4.68147
chr8	12800000	13200000	28.2762	28.1963	25.9202
chr8	13200000	13600000	30.2288	29.9588	31.5006
chr8	13600000	14000000	29.0702	28.0936	28.2956
chr8	14000000	14400000	23.3091	17.3346	19.9669
chr8	14400000	14800000	28.0846	25.832	21.6804
chr8	14800000	15200000	12.2165	19.4589	11.8337
chr8	22400000	22800000	18.5152	18.5249	12.8753
chr8	22800000	23200000	23.5975	20.5738	14.9613
chr8	24800000	25200000	27.3374	24.1758	15.2968
chr8	25200000	25600000	32.9018	31.2361	29.872
chr8	25600000	26000000	29.1413	29.5238	24.8515
chr8	26000000	26400000	11.1363	13.8994	5.6091
chr8	26400000	26800000	2.97535	2.73854	-0.789449
chr8	26800000	27200000	10.1809	11.3801	2.69005
chr8	31200000	31600000	8.38938	6.17423	0.693864
chr8	31600000	32000000	17.6253	11.4498	-0.368734
chr8	32000000	32400000	15.3784	8.66566	1.17186
chr8	32400000	32800000	7.79605	2.57455	1.74288
chr8	33200000	33600000	6.74921	0.100612	-5.01506
chr8	33600000	34000000	14.8274	14.3961	6.70723
chr8	34000000	34400000	26.3512	24.0604	22.9987
chr8	34400000	34800000	29.4777	28.3859	21.6104
chr8	34800000	35200000	12.0441	9.56743	8.31572
chr8	35200000	35600000	8.03836	3.56995	3.09225
chr8	35600000	36000000	8.35858	7.49322	3.73664
chr8	36000000	36400000	4.20914	1.6918	-4.93304
chr8	40400000	40800000	8.13935	15.0737	8.74924
chr8	40800000	41200000	12.762	21.8405	14.9147
chr8	45200000	45600000	8.90763	8.20035	6.64939
chr8	45600000	46000000	22.614	21.8908	20.2308
chr8	46000000	46400000	18.2386	16.2882	14.6815
chr8	46400000	46800000	22.2839	15.1578	10.0578
chr8	47600000	48000000	5.31942	1.18346	-7.09775
chr8	48800000	49200000	10.882	14.6959	5.08881
chr8	49200000	49600000	8.95857	17.3858	1.91549
chr8	60800000	61200000	12.4932	17.381	10.8484
chr8	68000000	68400000	14.9055	7.00447	-1.61821
chr8	68400000	68800000	19.636	8.87518	1.29871
chr8	68800000	69200000	9.33198	5.66983	4.03654
chr8	69600000	70000000	23.087	25.04	20.0839
chr8	70000000	70400000	30.3071	29.9175	30.979
chr8	70400000	70800000	31.5649	31.4948	33.943
chr8	70800000	71200000	23.9067	25.2167	28.1617
chr8	71200000	71600000	24.2321	25.683	27.7494
chr8	71600000	72000000	15.5275	15.8598	18.6159
chr8	72000000	72400000	17.8083	19.53	21.8621
chr8	72400000	72800000	6.12558	17.9681	15.8621
chr8	77600000	78000000	4.21623	8.91131	1.21945
chr8	79200000	79600000	12.3236	10.4326	4.09589
chr8	83200000	83600000	3.09981	1.07612	-3.77808
chr8	83600000	84000000	19.8387	19.9638	17.8648
chr8	84000000	84400000	26.1704	25.4143	27.8736
chr8	84400000	84800000	27.0165	25.8758	28.2197
chr8	84800000	85200000	27.7134	25.6682	27.4688
chr8	85200000	85600000	19.7512	18.2574	18.2454
chr8	85600000	86000000	9.96068	7.30087	7.2175
chr8	86400000	86800000	10.8582	4.37681	1.73588
chr8	88000000	88400000	7.79717	4.98492	-3.6187
chr8	90800000	91200000	1.59361	5.81321	-2.55895
chr8	91200000	91600000	3.60525	12.7445	8.81782
chr8	93600000	94000000	1.4302	2.14211	-4.4899
chr8	94000000	94400000	17.8899	18.5849	14.2468
chr8	94400000	94800000	25.5467	24.4594	25.0008
chr8	94800000	95200000	26.5051	25.9495	26.6202
chr8	95200000	95600000	21.2092	22.6266	20.996
chr8	95600000	96000000	4.77647	6.1789	1.81323
chr8	104400000	104800000	4.68024	16.7668	15.2614
chr8	104800000	105200000	1.67844	15.8534	20.0885
chr8	105200000	105600000	29.3066	30.3703	31.5416
chr8	105600000	106000000	30.7555	30.5228	34.1945
chr8	106000000	106400000	31.0789	31.1576	35.1999
chr8	106400000	106800000	30.2588	30.4189	35.1616
chr8	106800000	107200000	30.9188	31.3634	34.6874
chr8	107200000	107600000	24.7717	26.5382	29.7483
chr8	108800000	109200000	7.08513	7.05915	7.07612
chr8	109600000	110000000	10.3005	11.2736	15.1326
chr8	110400000	110800000	9.40071	14.2234	16.3843
chr8	110800000	111200000	29.5214	30.2885	29.0973
chr8	111200000	111600000	28.7551	30.367	28.7558
chr8	111600000	112000000	17.7159	24.1806	18.5707
chr8	115600000	116000000	1.03375	1.43726	-3.5324
chr8	117200000	117600000	12.0903	15.2704	19.1579
chr8	117600000	118000000	3.82498	4.32351	21.155
chr8	118000000	118400000	10.8975	17.3704	25.8373
chr8	118400000	118800000	7.06743	16.4783	21.864
chr8	119200000	119600000	14.9582	21.9872	28.0756
chr8	119600000	120000000	29.1387	30.6242	33.1638
chr8	120000000	120400000	30.8523	31.0947	33.6441
chr8	120400000	120800000	26.034	28.1886	31.3943
chr8	120800000	121200000	18.6942	19.8995	28.4055
chr8	121200000	121600000	24.4234	23.9939	30.8052
chr8	121600000	122000000	27.5096	28.6077	32.6931
chr8	122000000	122400000	28.8402	29.8594	31.1809
chr8	122400000	122800000	27.7944	28.2075	30.473
chr8	122800000	123200000	28.068	28.6628	31.4607
chr8	123200000	123600000	27.5712	28.5969	31.9667
chr8	123600000	124000000	29.4228	29.443	33.408
chr8	124000000	124400000	28.5858	29.3332	31.2925
chr8	124400000	124800000	24.1172	23.3611	29.0025
chr8	124800000	125200000	14.5797	19.8572	25.3685
chr8	125200000	125600000	11.8032	17.8475	22.4666
chr8	125600000	126000000	0.237699	3.91075	12.7831
chr8	126400000	126800000	19.973	26.7969	28.6834
chr8	126800000	127200000	21.8382	26.9504	29.0731
chr8	127200000	127600000	14.8275	24.3661	27.4677
chr8	127600000	128000000	8.84137	25.664	25.9051
chr8	128000000	128400000	16.1153	27.2615	29.2319
[truncated: 208 more rows]

## Sheet: Blasts_tubes_stable_B
chromosomes	start	stop	Myoblasts	Myotubes(Day3)	Myotubes(Day7+AraC)
chr1	2800000	3200000	-13.3502	-17.298	-13.2902
chr1	3200000	3600000	-13.8797	-16.494	-15.7734
chr1	3600000	4000000	-16.2688	-16.3572	-15.4224
chr1	4000000	4400000	-14.4546	-16.5995	-15.3598
chr1	4400000	4800000	-10.5585	-13.3618	-14.1983
chr1	4800000	5200000	-3.11182	-4.46289	-7.85397
chr1	5200000	5600000	-13.6734	-13.9362	-13.5054
chr1	5600000	6000000	-13.1326	-14.8339	-12.8248
chr1	6000000	6400000	-5.82706	-7.43184	-7.74258
chr1	6400000	6800000	-5.02679	-9.70573	-9.64057
chr1	6800000	7200000	-9.21917	-7.92003	-9.95378
chr1	7200000	7600000	-11.707	-11.5618	-11.7778
chr1	7600000	8000000	-15.6062	-13.9571	-11.4891
chr1	8000000	8400000	-12.0489	-10.2806	-7.99474
chr1	8400000	8800000	-16.6517	-13.6102	-8.25237
chr1	8800000	9200000	-11.2876	-13.4446	-8.54926
chr1	9200000	9600000	-11.4966	-10.5602	-11.9191
chr1	10400000	10800000	-10.769	-9.8681	-11.2424
chr1	10800000	11200000	-7.98343	-10.3154	-10.088
chr1	11200000	11600000	-13.1272	-14.8541	-11.4338
chr1	11600000	12000000	-9.80826	-11.6304	-7.80787
chr1	12800000	13200000	-3.40047	-8.65194	-4.07629
chr1	14800000	15200000	-6.61605	-13.0719	-13.9247
chr1	15200000	15600000	-11.1658	-14.8812	-13.6846
chr1	17200000	17600000	-1.65941	-1.34282	-4.1812
chr1	17600000	18000000	-13.0901	-10.6934	-8.30097
chr1	18000000	18400000	-15.4632	-14.2638	-13.3863
chr1	18400000	18800000	-16.6424	-17.1832	-12.606
chr1	18800000	19200000	-18.5188	-17.6391	-14.7235
chr1	19200000	19600000	-17.4196	-17.5869	-15.477
chr1	19600000	20000000	-16.5162	-16.955	-16.2586
chr1	20000000	20400000	-15.7393	-13.747	-12.066
chr1	20400000	20800000	-10.6761	-0.335582	-4.4379
chr1	21200000	21600000	-16.9734	-14.6705	-14.4862
chr1	21600000	22000000	-15.4762	-16.4615	-15.1022
chr1	22000000	22400000	-16.9144	-17.7357	-17.0987
chr1	22400000	22800000	-16.1852	-17.2779	-15.7968
chr1	22800000	23200000	-9.75762	-9.47485	-11.9584
chr1	23200000	23600000	-3.8	-9.53097	-12.4969
chr1	23600000	24000000	-9.03297	-13.4171	-14.069
chr1	24000000	24400000	-11.6524	-13.0396	-13.3598
chr1	24400000	24800000	-8.92884	-9.77654	-11.791
chr1	24800000	25200000	-17.4564	-16.5851	-15.9954
chr1	25200000	25600000	-17.5699	-15.7182	-15.2497
chr1	25600000	26000000	-16.2028	-16.7531	-14.1864
chr1	26000000	26400000	-17.8278	-16.4056	-12.6705
chr1	26400000	26800000	-19.0015	-16.7773	-16.0726
chr1	26800000	27200000	-15.9705	-15.9389	-14.4535
chr1	27200000	27600000	-17.4582	-16.0994	-15.0713
chr1	27600000	28000000	-16.5445	-16.9966	-15.9587
chr1	28000000	28400000	-17.6082	-15.7619	-16.4726
chr1	28400000	28800000	-16.0625	-15.9511	-15.7091
chr1	28800000	29200000	-15.3382	-14.4746	-13.2005
chr1	29200000	29600000	-16.4946	-16.8832	-13.7066
chr1	29600000	30000000	-17.0119	-16.7572	-15.6739
chr1	30000000	30400000	-17.0075	-17.1702	-16.3458
chr1	30400000	30800000	-15.7467	-15.5515	-15.725
chr1	30800000	31200000	-11.1102	-9.04766	-11.8618
chr1	31200000	31600000	-16.6085	-17.105	-14.3122
chr1	31600000	32000000	-16.5892	-16.2393	-16.6342
chr1	32000000	32400000	-15.9096	-15.7056	-16.3396
chr1	32400000	32800000	-15.6183	-17.3527	-16.3849
chr1	32800000	33200000	-18.6273	-16.5969	-17.0878
chr1	33200000	33600000	-14.2527	-14.4066	-13.0396
chr1	34400000	34800000	-7.91428	-10.7919	-10.7517
chr1	34800000	35200000	-10.6037	-14.0136	-13.3472
chr1	35200000	35600000	-12.0751	-14.7087	-11.9549
chr1	35600000	36000000	-6.51734	-5.53581	-6.67481
chr1	37600000	38000000	-0.589228	-10.0199	-7.19075
chr1	38000000	38400000	-2.43189	-7.29551	-7.74432
chr1	38400000	38800000	-9.22372	-15.2573	-9.92905
chr1	38800000	39200000	-1.55071	-3.47835	0.0779319
chr1	40800000	41200000	-4.35974	-12.85	-10.9277
chr1	41200000	41600000	-16.0196	-16.7601	-16.4009
chr1	41600000	42000000	-17.7502	-16.7508	-16.7312
chr1	42000000	42400000	-18.4297	-18.134	-17.4298
chr1	42400000	42800000	-18.8317	-17.6308	-17.2225
chr1	42800000	43200000	-2.93292	-6.18725	-10.1682
chr1	45600000	46000000	-4.00485	-2.39107	-9.90594
chr1	46000000	46400000	-18.078	-16.0147	-15.8347
chr1	46400000	46800000	-18.8535	-17.2232	-15.2987
chr1	46800000	47200000	-17.982	-16.5042	-14.9732
chr1	47200000	47600000	-16.4756	-16.398	-16.5379
chr1	47600000	48000000	-17.9585	-17.2395	-15.9169
chr1	48000000	48400000	-17.061	-17.0085	-16.4251
chr1	48400000	48800000	-17.9035	-16.8082	-16.1975
chr1	48800000	49200000	-16.914	-16.0818	-16.8915
chr1	49200000	49600000	-17.156	-17.2705	-15.9694
chr1	49600000	50000000	-18.0357	-17.1855	-15.3377
chr1	50000000	50400000	-17.6718	-16.2543	-15.7416
chr1	50400000	50800000	-15.1033	-15.7974	-16.1576
chr1	50800000	51200000	-3.92872	-1.6416	-9.29176
chr1	51200000	51600000	-0.172653	-4.66372	-8.61632
chr1	51600000	52000000	-3.27745	-11.4182	-14.3495
chr1	52000000	52400000	-0.199192	-7.84469	-10.6193
chr1	52800000	53200000	-2.79373	-9.6298	-7.30645
chr1	53200000	53600000	-7.30334	-6.96175	-2.3206
chr1	55600000	56000000	-5.82814	-4.71982	-2.21443
chr1	56000000	56400000	-12.8533	-15.101	-12.2315
chr1	56400000	56800000	-10.4043	-12.5364	-11.1881
chr1	56800000	57200000	-14.4622	-13.3112	-11.9646
chr1	57200000	57600000	-12.3116	-11.6346	-8.35599
chr1	57600000	58000000	-9.35445	-9.28382	-7.16031
chr1	61200000	61600000	-10.1024	-13.8789	-11.525
chr1	61600000	62000000	-7.85166	-13.2049	-9.99854
chr1	62000000	62400000	-3.24793	-8.47279	-5.23118
chr1	63200000	63600000	-2.48934	-2.71137	9.71695
chr1	65200000	65600000	-2.09276	-8.69876	-10.5681
chr1	65600000	66000000	-10.2434	-15.0084	-12.3512
chr1	66000000	66400000	-12.9236	-12.622	-11.9914
chr1	66400000	66800000	-9.56624	-10.7272	-9.20117
chr1	66800000	67200000	-7.63172	-4.34576	-4.79266
chr1	67200000	67600000	-14.6243	-14.1127	-14.9722
chr1	67600000	68000000	-13.8982	-15.4203	-15.2107
chr1	68000000	68400000	-12.5964	-16.6174	-16.5586
chr1	68400000	68800000	-13.9847	-15.869	-16.0109
chr1	68800000	69200000	-12.8191	-13.0422	-15.8511
chr1	69600000	70000000	-0.494778	-5.08284	-7.59739
chr1	70000000	70400000	-0.840099	-7.96466	-8.36834
chr1	75600000	76000000	-17.7788	-15.4916	-15.1557
chr1	76000000	76400000	-19.8193	-17.7972	-16.7437
chr1	76400000	76800000	-17.6887	-17.1822	-15.3279
chr1	76800000	77200000	-16.7108	-16.2701	-14.8186
chr1	77200000	77600000	-13.4062	-14.2251	-14.2048
chr1	77600000	78000000	-15.3673	-15.5893	-17.7014
chr1	78000000	78400000	-1.39965	-9.694	-14.1223
chr1	80000000	80400000	-2.09105	-8.06577	-8.01224
chr1	80400000	80800000	-6.82051	-10.5741	-10.4712
chr1	80800000	81200000	-13.8415	-14.8697	-14.0182
chr1	81200000	81600000	-3.14418	-4.31559	-7.89947
chr1	82400000	82800000	-9.71134	-10.9196	-13.5354
chr1	82800000	83200000	-14.3306	-14.0845	-15.5868
chr1	83200000	83600000	-17.7656	-16.277	-15.1503
chr1	83600000	84000000	-15.6665	-13.641	-13.0262
chr1	84000000	84400000	-11.405	-10.1786	-12.5364
chr1	84400000	84800000	-12.7674	-10.12	-12.5333
chr1	84800000	85200000	-16.5281	-14.8422	-13.9839
chr1	85200000	85600000	-18.1627	-17.2773	-15.9146
chr1	85600000	86000000	-16.74	-14.9005	-15.2704
chr1	94000000	94400000	-17.8173	-13.5433	-13.2347
chr1	94400000	94800000	-16.135	-14.2772	-12.4301
chr1	94800000	95200000	-16.1536	-13.2746	-11.8262
chr1	95200000	95600000	-16.9103	-12.9318	-11.0431
chr1	95600000	96000000	-19.2919	-15.2051	-13.6554
chr1	96000000	96400000	-17.6908	-15.8067	-13.2444
chr1	96400000	96800000	-17.5152	-14.8478	-13.639
chr1	96800000	97200000	-18.9866	-15.9651	-14.5383
chr1	97200000	97600000	-17.3098	-15.3148	-13.502
chr1	97600000	98000000	-9.46061	-7.18307	-9.81436
chr1	98000000	98400000	-7.92196	-5.02764	-8.64822
chr1	98400000	98800000	-16.7226	-13.5016	-11.4966
chr1	98800000	99200000	-17.5906	-15.1099	-14.8665
chr1	99200000	99600000	-17.3164	-16.5272	-15.1321
chr1	99600000	100000000	-18.2519	-17.2327	-15.2
chr1	100000000	100400000	-16.5691	-15.5088	-15.0408
chr1	100400000	100800000	-19.6952	-15.97	-14.6165
chr1	100800000	101200000	-18.1687	-16.8975	-16.513
chr1	101200000	101600000	-18.0947	-17.3238	-15.9
chr1	101600000	102000000	-18.2829	-16.7313	-14.9607
chr1	102000000	102400000	-18.8358	-15.7192	-15.3305
chr1	102400000	102800000	-18.4833	-17.1356	-14.8592
chr1	102800000	103200000	-18.1668	-16.835	-14.3514
chr1	103200000	103600000	-19.451	-17.1829	-15.3042
chr1	103600000	104000000	-18.0333	-16.5994	-16.2631
chr1	104000000	104400000	-18.7364	-17.0012	-16.876
chr1	104400000	104800000	-19.2253	-18.78	-17.0597
chr1	104800000	105200000	-18.8596	-18.9014	-17.3064
chr1	105200000	105600000	-18.9412	-18.5624	-17.2751
chr1	106800000	107200000	-16.885	-16.6337	-16.5767
chr1	107200000	107600000	-13.2069	-15.321	-13.235
chr1	107600000	108000000	-16.3762	-16.7725	-15.0676
chr1	108000000	108400000	-19.1794	-17.7979	-15.7215
chr1	108400000	108800000	-18.6685	-16.0965	-16.277
chr1	108800000	109200000	-19.2382	-18.6	-16.8165
chr1	109200000	109600000	-16.9726	-16.8566	-15.2491
chr1	109600000	110000000	-16.7613	-16.8738	-14.7874
chr1	110000000	110400000	-17.2889	-17.7411	-15.4842
chr1	110400000	110800000	-16.2292	-14.8242	-14.3176
chr1	110800000	111200000	-15.9513	-17.8208	-15.9653
chr1	111200000	111600000	-16.7504	-16.6187	-16.4135
chr1	111600000	112000000	-16.1787	-14.2762	-12.3793
chr1	112000000	112400000	-18.9629	-16.7372	-14.283
chr1	112400000	112800000	-17.6681	-16.3103	-12.9679
chr1	112800000	113200000	-14.2879	-12.6708	-9.93428
chr1	113200000	113600000	-18.1261	-15.8158	-12.3696
chr1	113600000	114000000	-17.6841	-14.5663	-13.7689
chr1	114000000	114400000	-15.3379	-14.5091	-12.1001
chr1	114400000	114800000	-15.3965	-14.3407	-12.1289
chr1	114800000	115200000	-17.461	-15.0039	-14.178
chr1	115200000	115600000	-18.0208	-15.0153	-12.975
chr1	115600000	116000000	-17.9283	-14.9174	-12.403
chr1	116000000	116400000	-18.8375	-14.2744	-11.2637
chr1	116400000	116800000	-18.1272	-15.1993	-13.2346
chr1	116800000	117200000	-18.0313	-14.1414	-13.1226
chr1	117200000	117600000	-19.2027	-15.8908	-15.0464
chr1	117600000	118000000	-19.2649	-16.6191	-16.6723
chr1	118000000	118400000	-15.424	-9.50319	-9.23192
chr1	118400000	118800000	-10.1632	-3.81467	-5.4297
chr1	118800000	119200000	-12.38	-9.96534	-12.0509
chr1	120400000	120800000	-7.94168	-13.8934	-13.0572
chr1	120800000	121200000	-3.6757	-8.07315	-10.5027
chr1	121200000	121600000	-9.32643	-7.17215	-10.3725
chr1	121600000	122000000	-20.0061	-16.5783	-14.7935
chr1	122000000	122400000	-19.3425	-14.9786	-14.6745
chr1	122400000	122800000	-18.9722	-15.3034	-13.5363
chr1	122800000	123200000	-18.5399	-14.745	-13.8082
chr1	123200000	123600000	-16.5096	-13.4907	-13.1077
chr1	123600000	124000000	-18.0533	-12.0198	-14.3336
chr1	124000000	124400000	-17.8572	-12.1283	-13.7293
chr1	124400000	124800000	-19.0677	-13.654	-13.8134
chr1	124800000	125200000	-19.8527	-11.4322	-13.8337
chr1	125200000	125600000	-13.5311	-4.30594	-7.2591
chr1	125600000	126000000	-14.4757	-8.71131	-10.3606
chr1	126000000	126400000	-18.6114	-14.6629	-14.946
chr1	126400000	126800000	-18.393	-9.96975	-13.0594
chr1	126800000	127200000	-19.5348	-13.1736	-14.3325
chr1	127200000	127600000	-18.4937	-13.023	-14.8262
chr1	128800000	129200000	-15.5484	-10.3391	-12.9162
chr1	129200000	129600000	-7.01683	-7.67185	-10.1961
chr1	129600000	130000000	-9.91344	-8.65969	-11.0281
chr1	130000000	130400000	-16.5877	-14.9683	-14.0402
chr1	130400000	130800000	-14.5408	-11.604	-14.2298
chr1	136800000	137200000	-15.8235	-7.0443	1.1944
chr1	137200000	137600000	-17.1762	-9.13056	0.221095
chr1	139200000	139600000	-11.3738	-5.87723	-8.81744
chr1	139600000	140000000	-18.7597	-14.6052	-15.3069
chr1	140000000	140400000	-15.4126	-12.2877	-11.6042
chr1	140400000	140800000	-17.3823	-11.6481	-11.8282
chr1	140800000	141200000	-15.4662	-12.6396	-11.6178
chr1	141200000	141600000	-17.4073	-12.4719	-13.0398
chr1	141600000	142000000	-18.3583	-13.8396	-13.7845
chr1	142000000	142400000	-17.2927	-12.5413	-13.9629
chr1	142400000	142800000	-17.5115	-13.3084	-12.5659
chr1	142800000	143200000	-15.6581	-12.4487	-12.5709
chr1	143200000	143600000	-17.4709	-8.28111	-9.65538
chr1	147600000	148000000	-9.54054	-3.41472	-7.35141
chr1	148000000	148400000	-12.8636	-7.50071	-9.28141
chr1	148400000	148800000	-14.1281	-10.7412	-9.92241
chr1	148800000	149200000	-14.472	-8.42354	-9.97645
chr1	149200000	149600000	-14.5281	-11.3349	-11.1497
chr1	154000000	154400000	-15.8554	-14.135	-16.1753
chr1	154400000	154800000	-19.5749	-16.7611	-16.4466
chr1	154800000	155200000	-11.759	-8.11294	-11.8212
chr1	157600000	158000000	-16.5997	-12.5828	-14.0217
chr1	158000000	158400000	-19.3733	-16.4578	-16.1847
chr1	158400000	158800000	-18.137	-14.2803	-15.7276
chr1	158800000	159200000	-14.2034	-11.8988	-14.1536
chr1	159200000	159600000	-15.5784	-12.8702	-15.0322
chr1	159600000	160000000	-17.8468	-15.5981	-14.5034
chr1	166400000	166800000	-15.2431	-14.9004	-16.4289
chr1	166800000	167200000	-15.0639	-15.0113	-15.9485
chr1	167200000	167600000	-14.1246	-13.8554	-14.1609
chr1	167600000	168000000	-17.2041	-16.3762	-15.4237
chr1	171600000	172000000	-20.3391	-14.9665	-16.0137
chr1	172400000	172800000	-14.2775	-12.7914	-14.3961
chr1	172800000	173200000	-14.8756	-15.7654	-17.7137
chr1	173200000	173600000	-17.1886	-15.9128	-16.4046
chr1	173600000	174000000	-10.9286	-8.63332	-13.2087
chr1	174000000	174400000	-16.3392	-13.8767	-15.5633
chr1	174400000	174800000	-13.103	-12.8506	-15.9632
chr1	174800000	175200000	-15.6242	-12.6995	-14.9299
chr1	175200000	175600000	-17.9919	-13.3155	-16.3328
chr1	175600000	176000000	-15.6296	-14.23	-16.1212
chr1	176000000	176400000	-16.7206	-15.4744	-17.0815
chr1	176400000	176800000	-14.1315	-13.3118	-16.1952
chr1	186800000	187200000	-13.3113	-13.7959	-14.7599
chr1	187200000	187600000	-14.1553	-13.209	-16.694
chr1	187600000	188000000	-18.4595	-15.4243	-15.0697
chr1	188000000	188400000	-16.0018	-16.2051	-15.9273
chr1	188400000	188800000	-15.6671	-15.6733	-14.8457
chr1	188800000	189200000	-15.1861	-14.4681	-15.2667
chr1	189200000	189600000	-14.6228	-15.0528	-14.5205
chr1	189600000	190000000	-9.94803	-6.44088	-12.5078
chr1	190000000	190400000	-18.5746	-16.3415	-16.5628
chr1	190400000	190800000	-15.9969	-15.003	-16.9449
chr1	192000000	192400000	-5.80903	-1.09173	-0.136844
chr1	192400000	192800000	-10.2137	-5.29894	-4.44683
chr1	193200000	193600000	-5.01606	-1.10711	-7.11506
chr1	193600000	194000000	-11.7534	-15.4006	-12.5012
chr1	194000000	194400000	-13.1074	-14.1736	-13.2702
chr1	194400000	194800000	-4.06677	-4.20653	-8.07478
chr1	194800000	195200000	-4.74198	-1.76879	-5.40429
chr10	2800000	3200000	-14.7135	-14.2969	-10.7867
chr10	3200000	3600000	-12.0181	-13.1362	-8.57448
chr10	3600000	4000000	-10.4348	-13.8501	-11.0744
chr10	5200000	5600000	-11.1993	-10.7171	-12.3188
chr10	5600000	6000000	-13.638	-15.3491	-14.9828
chr10	6000000	6400000	-16.0887	-15.8338	-14.7406
chr10	6400000	6800000	-16.3374	-15.9062	-14.9339
chr10	6800000	7200000	-6.34239	-11.2321	-12.3011
chr10	7600000	8000000	-1.67858	-6.10232	-8.65718
chr10	8000000	8400000	-11.4602	-14.7858	-14.3375
chr10	8400000	8800000	-13.1311	-14.7328	-15.2847
chr10	8800000	9200000	-14.7822	-16.0521	-15.9214
chr10	9200000	9600000	-16.0369	-16.2566	-15.7985
chr10	9600000	10000000	-16.311	-15.9505	-16.1085
chr10	10000000	10400000	-14.1621	-15.2618	-15.5704
chr10	10400000	10800000	-14.0738	-14.8148	-13.877
chr10	10800000	11200000	-12.8862	-12.7763	-13.3156
chr10	11200000	11600000	-12.7627	-11.5089	-10.3023
chr10	11600000	12000000	-12.4752	-14.0728	-14.163
chr10	12000000	12400000	-1.67579	-8.91274	-11.2636
chr10	19200000	19600000	-3.03091	-10.1416	-10.0783
chr10	19600000	20000000	-10.6036	-14.0668	-14.247
chr10	20000000	20400000	-11.8723	-15.6939	-14.9797
chr10	20400000	20800000	-13.4528	-14.1519	-14.4204
chr10	20800000	21200000	-11.4522	-14.6904	-15.5438
chr10	22000000	22400000	-1.64777	-10.0543	-9.56969
chr10	22400000	22800000	-8.96673	-14.3878	-14.7318
chr10	22800000	23200000	-5.90823	-13.0186	-12.351
chr10	28800000	29200000	-11.3735	-12.7385	-12.4509
chr10	29200000	29600000	-12.9358	-13.5824	-14.4434
chr10	29600000	30000000	-15.9411	-15.5094	-14.0014
chr10	30000000	30400000	-15.0157	-16.0599	-14.634
chr10	30400000	30800000	-8.59634	-11.6944	-13.6656
chr10	30800000	31200000	-12.7592	-15.4319	-14.2192
chr10	31200000	31600000	-11.3705	-10.053	-11.6327
chr10	31600000	32000000	-11.7489	-12.0138	-11.7921
chr10	32000000	32400000	-13.5797	-13.3669	-13.1552
chr10	32400000	32800000	-16.1732	-15.1102	-13.554
chr10	32800000	33200000	-15.86	-15.4799	-14.2406
chr10	33200000	33600000	-16.0639	-15.691	-14.8101
chr10	33600000	34000000	-16.0522	-15.2349	-14.4926
chr10	34000000	34400000	-8.60007	-7.53623	-9.25965
chr10	34400000	34800000	-12.9072	-14.005	-13.3247
chr10	34800000	35200000	-14.9889	-15.1554	-14.6287
chr10	35200000	35600000	-14.5699	-15.483	-15.2975
chr10	35600000	36000000	-15.6419	-15.7995	-15.0792
chr10	36000000	36400000	-15.8749	-16.3334	-16.7462
chr10	36400000	36800000	-16.5322	-16.4637	-16.9058
chr10	36800000	37200000	-9.87448	-8.69726	-10.8395
chr10	38000000	38400000	-8.40038	-3.08291	-6.45294
chr10	38400000	38800000	-14.4389	-11.4557	-13.0185
chr10	38800000	39200000	-6.43959	-4.11773	-4.77235
chr10	45200000	45600000	-4.98841	-1.15248	-6.49081
chr10	45600000	46000000	-14.5044	-14.6825	-15.5032
chr10	46000000	46400000	-15.2512	-16.123	-15.8539
chr10	46400000	46800000	-15.2591	-15.9108	-15.6381
chr10	46800000	47200000	-15.6477	-15.2059	-15.206
chr10	47200000	47600000	-14.2492	-14.6534	-14.3058
chr10	47600000	48000000	-14.6342	-15.2148	-13.9566
chr10	48000000	48400000	-13.816	-13.8499	-15.1476
chr10	48400000	48800000	-14.679	-14.2273	-13.1468
chr10	48800000	49200000	-13.3713	-13.563	-12.2436
chr10	49200000	49600000	-12.0611	-13.2542	-11.9212
chr10	49600000	50000000	-13.169	-14.4642	-14.1977
chr10	50000000	50400000	-14.7044	-14.863	-14.6204
chr10	50400000	50800000	-13.6348	-13.4421	-13.1696
chr10	50800000	51200000	-16.6322	-15.8707	-14.7003
chr10	51200000	51600000	-16.5097	-16.137	-15.1734
chr10	51600000	52000000	-14.353	-13.9567	-13.812
chr10	52000000	52400000	-13.8113	-13.6496	-13.621
chr10	52400000	52800000	-15.9735	-15.8611	-15.032
chr10	52800000	53200000	-16.5765	-16.2416	-14.8776
chr10	53200000	53600000	-14.6667	-14.2194	-13.6404
chr10	53600000	54000000	-16.2449	-15.95	-15.6891
chr10	54000000	54400000	-16.7093	-16.3281	-14.4012
chr10	54400000	54800000	-16.8522	-15.7697	-13.596
chr10	54800000	55200000	-14.3286	-14.7783	-11.2388
chr10	55200000	55600000	-13.764	-14.5379	-11.5625
chr10	55600000	56000000	-16.2518	-15.6732	-13.9895
chr10	56000000	56400000	-14.6192	-14.8657	-14.6979
chr10	56400000	56800000	-3.8884	-6.09269	-8.39623
chr10	56800000	57200000	-6.5212	-9.59456	-10.1232
chr10	57200000	57600000	-14.8545	-14.6578	-15.7732
chr10	57600000	58000000	-15.2435	-15.0794	-14.839
chr10	58000000	58400000	-6.77091	-2.9364	-4.75197
chr10	58400000	58800000	-14.7394	-6.76309	-8.58865
chr10	58800000	59200000	-11.2652	-0.374393	-4.87579
chr10	63200000	63600000	-5.2646	-2.09902	-1.82054
chr10	63600000	64000000	-17.3796	-17.1107	-16.3948
chr10	64000000	64400000	-17.3695	-16.5284	-16.9252
chr10	64400000	64800000	-15.5188	-15.9711	-15.2773
chr10	64800000	65200000	-16.0085	-16.0662	-15.4888
chr10	65200000	65600000	-16.5715	-15.748	-15.2302
chr10	65600000	66000000	-16.2963	-16.2021	-15.3819
chr10	66000000	66400000	-14.8113	-14.2685	-13.8214
chr10	66400000	66800000	-16.3804	-16.3427	-15.699
chr10	70400000	70800000	-8.00381	-3.69505	-7.37709
chr10	70800000	71200000	-15.7842	-13.682	-12.937
chr10	71200000	71600000	-15.8414	-14.7444	-15.623
chr10	71600000	72000000	-17.3173	-16.7859	-16.7987
chr10	72000000	72400000	-15.9653	-16.7539	-16.1318
chr10	72400000	72800000	-16.7475	-15.9841	-16.5487
chr10	72800000	73200000	-17.4398	-16.6334	-17.2824
chr10	73200000	73600000	-16.6859	-16.068	-15.8089
chr10	73600000	74000000	-16.9842	-16.4172	-15.5422
chr10	74000000	74400000	-16.9538	-16.271	-16.0463
chr10	74400000	74800000	-15.5151	-16.3219	-16.1343
chr10	74800000	75200000	-10.5523	-10.6661	-12.8602
chr10	78400000	78800000	-14.5969	-13.4096	-11.6276
chr10	78800000	79200000	-15.5146	-15.7674	-12.9839
chr10	79200000	79600000	-11.6646	-10.3988	-8.96104
chr10	82000000	82400000	-8.37938	-8.64216	0.227316
chr10	86400000	86800000	-5.67368	-8.83194	-9.54709
chr10	86800000	87200000	-16.7078	-15.4861	-15.7869
chr10	87200000	87600000	-17.7066	-17.2358	-16.4023
chr10	87600000	88000000	-12.268	-11.4456	-13.2986
chr10	88000000	88400000	-14.0142	-10.8181	-12.4804
chr10	88400000	88800000	-13.672	-11.1173	-12.1054
chr10	88800000	89200000	-15.7646	-16.0775	-15.9594
chr10	89200000	89600000	-16.6339	-16.1271	-15.4968
chr10	89600000	90000000	-14.1811	-14.6821	-15.7981
chr10	90000000	90400000	-16.2314	-16.2074	-15.3575
chr10	90400000	90800000	-16.9379	-17.0114	-16.4288
chr10	90800000	91200000	-14.1707	-13.5759	-15.1937
chr10	91200000	91600000	-14.7519	-15.2428	-15.475
chr10	91600000	92000000	-15.7433	-16.1494	-15.2649
chr10	92000000	92400000	-15.0827	-14.6671	-12.2744
chr10	92400000	92800000	-12.524	-13.7343	-13.0217
chr10	92800000	93200000	-3.15179	-6.54766	-8.46343
chr10	100400000	100800000	-11.5351	-11.9318	-11.0881
chr10	100800000	101200000	-14.6358	-13.9632	-13.4946
chr10	101200000	101600000	-13.1953	-14.085	-12.7116
chr10	101600000	102000000	-15.9243	-14.7424	-12.5387
chr10	102000000	102400000	-15.4671	-14.8752	-13.3276
chr10	102400000	102800000	-12.6174	-12.542	-13.1116
chr10	102800000	103200000	-14.5248	-14.329	-13.3565
chr10	103200000	103600000	-16.157	-15.5565	-15.1504
chr10	103600000	104000000	-15.3347	-15.047	-14.189
chr10	104000000	104400000	-13.8574	-14.3502	-14.3906
chr10	104400000	104800000	-14.4686	-14.4244	-14.0176
chr10	104800000	105200000	-13.7711	-14.6539	-14.1771
chr10	105200000	105600000	-15.4625	-14.9109	-15.6205
chr10	105600000	106000000	-16.3042	-15.2856	-15.3455
chr10	106000000	106400000	-16.0613	-15.5578	-14.5806
chr10	106400000	106800000	-13.8529	-15.6931	-14.2139
chr10	106800000	107200000	-9.70235	-12.8078	-12.8869
chr10	107200000	107600000	-1.80914	-5.79725	-9.43998
chr10	108000000	108400000	-12.7859	-10.4845	-9.52441
chr10	108400000	108800000	-17.5194	-16.6591	-16.6419
chr10	108800000	109200000	-15.3495	-16.4848	-16.3511
chr10	109200000	109600000	-15.9038	-15.9985	-15.1218
chr10	109600000	110000000	-8.77149	-9.44958	-9.33644
chr10	110000000	110400000	-6.60203	-3.01397	-3.50873
chr10	110400000	110800000	-6.14748	-4.45449	-6.33054
chr10	112000000	112400000	-6.17732	-10.182	-13.3659
chr10	112400000	112800000	-10.2411	-11.6206	-14.5345
chr10	112800000	113200000	-12.5488	-13.6401	-13.7928
chr10	113200000	113600000	-12.8689	-15.5506	-15.3876
chr10	113600000	114000000	-14.6899	-15.8783	-14.5179
chr10	114000000	114400000	-15.5335	-15.0383	-15.7416
chr10	114400000	114800000	-14.9728	-14.5918	-15.5019
chr10	114800000	115200000	-16.6452	-15.657	-15.2676
chr10	115200000	115600000	-13.3908	-9.19642	-12.3654
chr10	115600000	116000000	-13.9561	-11.8352	-11.3728
chr10	116000000	116400000	-5.38765	-2.38841	-5.91182
chr10	119200000	119600000	-7.90151	-3.30161	7.12052
chr10	119600000	120000000	-2.62071	-8.26952	2.12161
chr10	121600000	122000000	-13.232	-13.7712	-12.232
chr10	122000000	122400000	-13.928	-15.1169	-12.9725
chr10	122400000	122800000	-15.7781	-16.4814	-16.3524
chr10	122800000	123200000	-11.8879	-12.1211	-13.5097
chr10	123200000	123600000	-10.3077	-12.4354	-13.1251
chr10	123600000	124000000	-13.0778	-14.7038	-14.8313
chr10	124000000	124400000	-9.1914	-12.5484	-12.8155
chr10	124400000	124800000	-11.9922	-12.9141	-11.9416
chr10	124800000	125200000	-13.5439	-15.2143	-14.8928
chr10	125200000	125600000	-14.4336	-16.2317	-15.6879
chr10	125600000	126000000	-12.4468	-13.8896	-13.5183
chr10	126000000	126400000	-12.0885	-13.3211	-13.6889
chr10	126400000	126800000	-14.4086	-15.5876	-15.1396
chr10	129200000	129600000	-14.0464	-14.5806	-13.3589
chr10	129600000	130000000	-12.6909	-13.6417	-12.8955
chr10	130000000	130400000	-11.7798	-14.5682	-12.5711
chr11	6400000	6800000	-9.22969	-7.60358	-9.73862
chr11	6800000	7200000	-15.8604	-15.2732	-15.2587
chr11	7200000	7600000	-15.0851	-14.7711	-14.843
chr11	7600000	8000000	-14.3282	-14.0325	-14.5801
chr11	8000000	8400000	-14.5678	-14.9265	-15.3485
chr11	8400000	8800000	-10.5228	-9.06153	-10.5009
chr11	8800000	9200000	-14.7441	-14.0115	-14.475
chr11	9200000	9600000	-14.9113	-14.7613	-15.0922
chr11	9600000	10000000	-14.2621	-14.2312	-14.2098
chr11	10000000	10400000	-14.968	-14.6116	-13.1127
chr11	10400000	10800000	-14.3407	-14.3498	-15.1525
chr11	10800000	11200000	-14.6435	-14.3705	-14.9198
chr11	11200000	11600000	-14.7712	-14.335	-15.4417
chr11	11600000	12000000	-15.3637	-15.0733	-15.3356
chr11	12000000	12400000	-14.2149	-14.0535	-14.3453
chr11	12400000	12800000	-14.2652	-14.4227	-14.7861
chr11	12800000	13200000	-14.5552	-14.0499	-14.4581
chr11	13200000	13600000	-14.1496	-13.8972	-14.3299
chr11	13600000	14000000	-13.5842	-13.0947	-13.2138
chr11	14000000	14400000	-14.1766	-13.5993	-14.8492
chr11	14400000	14800000	-14.5403	-14.1891	-14.1701
chr11	14800000	15200000	-14.3724	-14.1101	-14.501
chr11	15200000	15600000	-14.1687	-14.01	-15.0886
chr11	15600000	16000000	-14.6534	-13.4908	-14.1079
chr11	16000000	16400000	-14.9946	-14.5166	-14.5619
chr11	16400000	16800000	-13.6788	-13.098	-13.9705
chr11	16800000	17200000	-14.1483	-12.9092	-14.4455
chr11	17200000	17600000	-12.6892	-12.8878	-14.0268
chr11	17600000	18000000	-11.0848	-12.9443	-14.0631
chr11	18000000	18400000	-11.7861	-13.2185	-13.5766
chr11	18400000	18800000	-13.2543	-13.7115	-14.2212
chr11	18800000	19200000	-12.9238	-13.5644	-15.2059
chr11	19200000	19600000	-15.1195	-14.6915	-15.2186
chr11	19600000	20000000	-11.2784	-11.6895	-12.1053
chr11	20000000	20400000	-2.4803	-5.79311	-6.58745
chr11	20400000	20800000	-3.62464	-5.09343	-5.41686
chr11	20800000	21200000	-12.5167	-14.1182	-12.3907
chr11	21200000	21600000	-11.0312	-13.1244	-11.5327
chr11	21600000	22000000	-12.9575	-14.4403	-12.0042
chr11	22000000	22400000	-8.66503	-9.20166	-6.02231
chr11	22400000	22800000	-3.77968	-1.49378	-3.51784
chr11	22800000	23200000	-0.560639	-3.14513	-1.9976
chr11	23600000	24000000	-12.9264	-13.4871	-13.9232
chr11	24000000	24400000	-15.688	-15.1446	-16.0845
chr11	24400000	24800000	-15.2638	-14.5999	-14.6885
chr11	24800000	25200000	-14.7705	-14.2517	-14.361
chr11	25200000	25600000	-14.5313	-13.9578	-14.7576
chr11	25600000	26000000	-14.9009	-14.1791	-14.6087
chr11	26000000	26400000	-14.402	-14.0883	-15.0958
chr11	26400000	26800000	-14.8836	-14.5421	-14.941
chr11	26800000	27200000	-14.5394	-13.6942	-13.856
chr11	27200000	27600000	-14.3474	-13.635	-14.1208
chr11	27600000	28000000	-14.4753	-13.5347	-14.0658
chr11	28000000	28400000	-14.2338	-13.4949	-14.2544
chr11	28400000	28800000	-14.113	-13.6503	-14.581
chr11	28800000	29200000	-10.1472	-9.5487	-12.3417
chr11	31200000	31600000	-13.4111	-1.93976	4.78063
chr11	31600000	32000000	-10.8012	-1.82016	4.53121
chr11	32400000	32800000	-6.15455	-4.0292	-8.40968
chr11	32800000	33200000	-16.3635	-15.4025	-16.033
chr11	33200000	33600000	-16.3635	-15.0398	-15.4546
chr11	33600000	34000000	-16.3538	-14.8651	-15.3668
chr11	34000000	34400000	-14.8939	-13.9007	-14.9913
chr11	34400000	34800000	-15.3248	-14.1359	-14.7992
chr11	34800000	35200000	-15.7822	-14.7423	-15.2397
chr11	35200000	35600000	-15.775	-14.4777	-15.1161
chr11	35600000	36000000	-16.0228	-15.2191	-15.6594
chr11	36000000	36400000	-14.823	-14.0431	-15.045
chr11	36400000	36800000	-14.8198	-14.6495	-14.768
chr11	36800000	37200000	-15.1661	-14.3893	-15.1756
chr11	37200000	37600000	-14.7705	-14.6341	-15.5229
chr11	37600000	38000000	-14.6761	-13.905	-15.0899
chr11	38000000	38400000	-14.36	-14.1946	-14.0291
chr11	38400000	38800000	-13.9392	-14.3923	-15.2515
chr11	38800000	39200000	-14.2302	-14.0344	-14.7592
chr11	39200000	39600000	-14.2395	-14.367	-14.6692
chr11	39600000	40000000	-14.8278	-14.474	-14.5968
chr11	40000000	40400000	-14.5944	-14.1402	-13.867
chr11	40400000	40800000	-14.4313	-14.6438	-15.4175
chr11	40800000	41200000	-12.1432	-13.8166	-13.9291
chr11	41200000	41600000	-12.4573	-13.585	-14.1635
chr11	41600000	42000000	-13.6638	-14.2347	-14.5091
chr11	42000000	42400000	-13.0947	-13.9025	-14.848
chr11	42400000	42800000	-13.8587	-14.3579	-15.3301
chr11	42800000	43200000	-13.2771	-12.4473	-13.7416
chr11	43200000	43600000	-12.9742	-13.4931	-14.2805
chr11	43600000	44000000	-4.06092	-7.66073	-10.384
chr11	44400000	44800000	-7.62411	-11.6449	-13.4238
chr11	44800000	45200000	-9.12225	-13.2249	-14.7845
chr11	45200000	45600000	-13.7626	-15.0568	-14.7563
chr11	45600000	46000000	-12.4149	-13.5564	-14.2256
chr11	46000000	46400000	-13.5665	-11.4929	-13.7492
chr11	46400000	46800000	-15.4679	-15.3003	-15.3358
chr11	46800000	47200000	-15.6309	-14.6475	-15.6066
chr11	47200000	47600000	-15.3919	-14.0062	-14.9596
chr11	47600000	48000000	-15.0051	-14.2922	-14.6496
chr11	48000000	48400000	-15.3433	-14.2734	-15.0249
chr11	48400000	48800000	-15.8939	-15.0182	-15.8836
chr11	48800000	49200000	-13.8238	-13.0728	-14.7081
chr11	49200000	49600000	-15.9991	-15.1629	-15.6184
chr11	49600000	50000000	-15.2042	-15.1309	-15.2496
chr11	50000000	50400000	-6.97754	-7.99603	-9.01572
chr11	50400000	50800000	-13.766	-11.7284	-10.2938
chr11	50800000	51200000	-15.0922	-14.5093	-12.6647
chr11	51200000	51600000	-12.7852	-13.4659	-9.03842
chr11	52400000	52800000	-14.2829	-13.9143	-9.59571
chr11	52800000	53200000	-14.9134	-14.289	-11.1275
chr11	55200000	55600000	-10.2997	-9.58971	-7.80165
chr11	55600000	56000000	-16.1684	-15.1928	-15.4951
chr11	56000000	56400000	-14.6935	-14.6153	-14.6314
chr11	56400000	56800000	-14.2911	-14.8917	-14.0245
chr11	56800000	57200000	-13.2597	-15.1914	-15.158
chr11	57200000	57600000	-10.6783	-13.3888	-11.8139
chr11	57600000	58000000	-3.61347	-4.23833	-3.52554
chr11	58000000	58400000	-5.15061	-3.23055	-1.29796
chr11	58400000	58800000	-10.8692	-10.6846	-5.16713
chr11	62800000	63200000	-6.82983	-7.31622	-9.93675
chr11	63200000	63600000	-14.5768	-15.6816	-15.6721
chr11	63600000	64000000	-15.8638	-15.5219	-16.0099
chr11	64000000	64400000	-15.5723	-15.8495	-16.2432
chr11	64400000	64800000	-14.351	-14.605	-14.8843
chr11	64800000	65200000	-15.1653	-15.2563	-15.419
chr11	65200000	65600000	-15.048	-15.1448	-15.1299
chr11	65600000	66000000	-15.5386	-15.2169	-15.582
chr11	66000000	66400000	-15.3131	-14.2811	-15.3229
chr11	66400000	66800000	-14.8837	-14.6606	-15.0996
chr11	66800000	67200000	-15.9289	-15.1637	-15.0735
chr11	67200000	67600000	-15.4318	-15.0436	-14.8116
chr11	67600000	68000000	-15.2222	-13.5504	-13.4403
chr11	70800000	71200000	-5.73698	-5.65925	-8.54224
chr11	71200000	71600000	-15.2611	-14.3823	-15.1251
chr11	71600000	72000000	-16.2475	-15.798	-15.978
chr11	72000000	72400000	-14.949	-13.5365	-13.8325
chr11	72400000	72800000	-4.46553	-2.78563	-2.943
chr11	72800000	73200000	-10.2065	-7.86412	-9.05225
chr11	73200000	73600000	-15.6115	-14.7862	-14.5661
chr11	73600000	74000000	-14.7983	-14.4644	-15.21
chr11	74000000	74400000	-16.2069	-15.1623	-15.7433
chr11	74400000	74800000	-11.7572	-4.40292	-6.28532
chr11	80400000	80800000	-4.64772	-4.20702	-6.26994
chr11	80800000	81200000	-16.2063	-15.6663	-15.8922
chr11	81200000	81600000	-15.7806	-15.1467	-15.6586
chr11	81600000	82000000	-16.2961	-15.077	-15.2348
chr11	82000000	82400000	-16.1527	-15.3698	-15.0468
chr11	82400000	82800000	-16.0272	-15.0064	-15.5148
chr11	82800000	83200000	-13.9004	-14.2744	-14.0251
chr11	83200000	83600000	-3.27827	-6.64629	-9.27664
chr11	88800000	89200000	-5.91258	-4.13217	-4.85461
chr11	89200000	89600000	-14.8206	-15.0399	-14.4832
chr11	89600000	90000000	-13.387	-14.3846	-14.7878
chr11	90000000	90400000	-13.6232	-14.4815	-15.1404
chr11	90400000	90800000	-11.6065	-14.9711	-15.8258
chr11	90800000	91200000	-10.6245	-14.3909	-15.253
chr11	91200000	91600000	-10.3963	-14.2252	-14.868
chr11	91600000	92000000	-10.9139	-13.901	-14.2249
chr11	92000000	92400000	-11.6513	-14.3055	-15.45
chr11	92400000	92800000	-10.7882	-14.1067	-15.3255
chr11	92800000	93200000	-10.9789	-14.6758	-15.2565
chr11	93200000	93600000	-11.5765	-14.1895	-15.314
chr11	93600000	94000000	-8.1339	-12.7384	-12.8222
chr11	108400000	108800000	-6.20938	-6.26165	0.728494
chr11	108800000	109200000	-8.20883	-11.5886	-2.43664
chr11	109200000	109600000	-5.22452	-8.12937	-2.41109
chr11	110000000	110400000	-3.02618	-4.91004	-3.77434
chr11	110400000	110800000	-2.7365	-8.2602	-8.03717
chr11	110800000	111200000	-3.12086	-9.83578	-6.91703
chr11	111200000	111600000	-3.7549	-8.67284	-9.17643
chr11	111600000	112000000	-0.644168	-7.78531	-9.56523
chr11	112000000	112400000	-0.975129	-10.1555	-10.3747
chr11	112400000	112800000	-2.07615	-8.52453	-9.62034
chr11	112800000	113200000	-0.0696706	-5.4856	-6.52666
chr11	113200000	113600000	-2.51803	-9.32751	-9.77259
chr11	113600000	114000000	-6.64561	-14.4926	-12.6661
chr11	114000000	114400000	-10.6071	-14.3324	-13.9138
chr11	114400000	114800000	-8.97666	-14.2578	-13.0955
chr12	4800000	5200000	-8.29614	-6.38953	-8.19624
chr12	5200000	5600000	-14.4735	-15.0079	-14.3662
chr12	5600000	6000000	-14.0241	-14.5448	-13.7676
chr12	6000000	6400000	-13.7756	-13.412	-12.8725
chr12	6400000	6800000	-11.6635	-11.8637	-13.7475
chr12	6800000	7200000	-12.3767	-12.5337	-12.3735
chr12	7200000	7600000	-13.5905	-12.5353	-12.2765
chr12	7600000	8000000	-6.38328	-10.0927	-10.8229
chr12	10800000	11200000	-12.2874	-13.1329	-14.1756
chr12	11200000	11600000	-7.06328	-10.098	-12.1812
chr12	11600000	12000000	-12.386	-13.0965	-13.6946
chr12	12000000	12400000	-13.7647	-14.041	-13.2655
chr12	12400000	12800000	-14.4207	-14.7864	-13.5643
chr12	12800000	13200000	-14.3277	-14.222	-14.352
chr12	13200000	13600000	-9.07545	-9.73847	-12.2971
chr12	13600000	14000000	-11.2552	-13.0033	-12.4901
chr12	14000000	14400000	-8.82582	-12.0177	-11.1052
chr12	14400000	14800000	-9.52393	-13.3401	-11.4718
chr12	14800000	15200000	-6.39213	-12.1574	-11.2686
chr12	18000000	18400000	-11.668	-12.6913	-13.0144
chr12	18800000	19200000	-14.179	-13.809	-13.0107
chr12	19200000	19600000	-13.2568	-13.2264	-11.8356
chr12	20000000	20400000	-13.2677	-13.3317	-13.1853
chr12	20400000	20800000	-14.2435	-13.3227	-13.071
chr12	20800000	21200000	-8.20294	-9.62144	-9.03441
chr12	21600000	22000000	-12.9677	-12.4548	-11.9773
chr12	25200000	25600000	-4.27406	-6.84257	-9.53664
chr12	25600000	26000000	-12.1905	-12.6525	-12.1551
chr12	26000000	26400000	-14.1033	-13.4053	-11.8356
chr12	26400000	26800000	-13.1209	-12.7912	-10.8687
chr12	26800000	27200000	-11.6116	-12.5116	-13.0945
chr12	27200000	27600000	-6.49691	-3.5629	-5.90512
chr12	27600000	28000000	-10.7057	-11.2471	-8.04531
chr12	28000000	28400000	-11.8635	-11.5828	-10.3023
chr12	28400000	28800000	-8.99955	-6.29045	-8.28549
chr12	28800000	29200000	-12.6992	-12.509	-12.3948
chr12	29200000	29600000	-14.0922	-14.1016	-13.3938
chr12	29600000	30000000	-9.9962	-10.3584	-12.58
chr12	30000000	30400000	-9.61752	-10.5176	-11.7125
chr12	30400000	30800000	-10.9958	-11.5708	-13.6148
chr12	33600000	34000000	-7.55631	-10.4939	-8.97642
chr12	36000000	36400000	-5.19748	-5.77607	-8.01952
chr12	36400000	36800000	-10.8731	-10.2533	-10.3231
chr12	36800000	37200000	-9.90242	-10.3668	-10.1402
chr12	37200000	37600000	-12.5256	-12.7837	-10.8675
chr12	37600000	38000000	-13.1787	-12.6316	-11.3909
chr12	38000000	38400000	-12.4924	-12.0696	-9.79958
chr12	38400000	38800000	-9.50642	-9.66884	-8.68971
chr12	38800000	39200000	-9.63734	-8.60144	-9.30948
chr12	39200000	39600000	-12.4305	-13.0222	-10.792
chr12	39600000	40000000	-11.9267	-9.35922	-9.50861
chr12	40800000	41200000	-6.83346	-7.97373	-9.17488
chr12	41200000	41600000	-12.1653	-11.4756	-12.0083
chr12	41600000	42000000	-11.7643	-12.3431	-11.3858
chr12	42000000	42400000	-12.0234	-11.2156	-11.3911
chr12	42400000	42800000	-14.0646	-13.4389	-11.0802
chr12	42800000	43200000	-14.1895	-13.1801	-11.123
chr12	43200000	43600000	-12.128	-12.948	-11.2242
chr12	43600000	44000000	-12.9369	-13.8814	-12.9101
chr12	44000000	44400000	-11.1901	-9.80624	-10.7981
chr12	44400000	44800000	-13.1665	-13.4946	-12.4106
chr12	44800000	45200000	-14.4365	-14.6695	-13.7662
chr12	45200000	45600000	-12.4842	-12.2579	-10.5859
chr12	45600000	46000000	-10.897	-11.4921	-10.5406
chr12	46000000	46400000	-12.3674	-13.2098	-11.5606
chr12	46400000	46800000	-13.0404	-12.9057	-11.4802
chr12	46800000	47200000	-14.1193	-13.469	-13.0133
chr12	47200000	47600000	-12.5837	-13.5209	-12.7971
chr12	47600000	48000000	-13.826	-13.8262	-12.4727
chr12	48000000	48400000	-13.9124	-13.4987	-12.5241
chr12	48400000	48800000	-14.3161	-13.4862	-12.6637
chr12	48800000	49200000	-13.4759	-13.5933	-11.9651
chr12	49200000	49600000	-13.5117	-12.9594	-12.9187
chr12	49600000	50000000	-7.71216	-8.01002	-8.77979
chr12	50000000	50400000	-8.49508	-10.5827	-10.4724
chr12	50400000	50800000	-13.435	-13.8943	-12.775
chr12	50800000	51200000	-15.492	-15.0781	-14.4768
chr12	56000000	56400000	-14.4907	-13.4306	-13.4834
chr12	56400000	56800000	-14.4819	-14.3335	-14.4731
chr12	56800000	57200000	-13.9252	-13.4857	-12.8975
chr12	57200000	57600000	-14.219	-12.787	-11.9524
chr12	57600000	58000000	-15.0272	-13.9383	-13.342
chr12	58000000	58400000	-12.6483	-12.7042	-11.4929
chr12	58400000	58800000	-14.634	-13.3436	-12.7471
chr12	58800000	59200000	-7.20061	-2.03487	-6.33134
chr12	59200000	59600000	-11.7563	-8.79037	-10.9742
chr12	59600000	60000000	-11.7617	-12.3608	-11.4618
chr12	60000000	60400000	-12.4088	-11.8993	-11.6473
chr12	60400000	60800000	-14.1183	-13.0246	-12.8687
chr12	60800000	61200000	-12.6531	-12.981	-11.829
chr12	61200000	61600000	-13.2119	-12.792	-12.3487
chr12	61600000	62000000	-13.8073	-12.6958	-12.8405
chr12	62000000	62400000	-14.1868	-13.5226	-11.6134
chr12	62400000	62800000	-13.7068	-12.7553	-12.2503
chr12	62800000	63200000	-12.0072	-11.1316	-10.5401
chr12	63200000	63600000	-10.9996	-11.3135	-11.5099
chr12	63600000	64000000	-13.3324	-11.7995	-11.1808
chr12	64000000	64400000	-13.035	-12.7185	-10.9632
chr12	64400000	64800000	-13.0387	-12.6588	-11.7202
chr12	64800000	65200000	-5.24366	-0.739826	-4.27895
chr12	65200000	65600000	-14.2567	-11.7133	-11.159
chr12	65600000	66000000	-14.075	-12.6972	-12.0686
chr12	66000000	66400000	-12.9549	-12.2907	-11.3483
chr12	66400000	66800000	-12.0543	-12.2766	-10.5535
chr12	66800000	67200000	-13.3172	-11.8324	-11.1401
chr12	67200000	67600000	-13.7494	-12.5785	-11.6671
chr12	67600000	68000000	-14.2305	-12.6832	-11.9687
chr12	68000000	68400000	-13.8906	-11.9302	-11.568
chr12	68400000	68800000	-13.1917	-11.8899	-11.2805
chr12	68800000	69200000	-8.74199	-5.08483	-7.86647
chr12	77600000	78000000	-9.68317	-8.6406	3.24256
chr12	78000000	78400000	-2.1761	-2.88776	9.96909
chr12	82400000	82800000	-11.8554	-6.83091	0.08757
chr12	82800000	83200000	-14.143	-13.6042	-6.49085
chr12	83200000	83600000	-12.8295	-7.98659	-4.54211
chr12	88400000	88800000	-13.1031	-12.907	-12.0031
chr12	88800000	89200000	-13.996	-14.0628	-13.8821
chr12	89200000	89600000	-9.43006	-11.2383	-9.9122
chr12	90000000	90400000	-2.44245	-2.86396	4.94105
chr12	92000000	92400000	-13.3556	-11.9034	-9.82552
chr12	92400000	92800000	-13.6927	-12.8295	-10.974
chr12	92800000	93200000	-13.1591	-12.5645	-10.2973
chr12	93200000	93600000	-12.8764	-9.79312	-7.65138
chr12	93600000	94000000	-12.0483	-8.90554	-5.78365
chr12	94000000	94400000	-10.3793	-7.9316	-6.1444
chr12	94400000	94800000	-8.27476	-6.46287	-3.52971
chr12	94800000	95200000	-5.24108	-2.04228	-1.90847
chr12	96000000	96400000	-9.14496	-6.30839	-5.33378
chr12	96400000	96800000	-11.0922	-10.2703	-6.76458
chr12	96800000	97200000	-12.8256	-10.816	-7.49721
chr12	97200000	97600000	-12.6082	-12.8417	-8.36602
chr12	97600000	98000000	-13.3868	-12.0244	-8.73081
chr12	98000000	98400000	-10.8523	-8.5809	-7.26675
chr12	98400000	98800000	-7.50894	-2.81425	-0.871374
chr12	101200000	101600000	-11.9131	-13.2773	-10.7076
chr12	101600000	102000000	-4.65451	-3.51932	-4.05566
chr12	102800000	103200000	-12.3668	-11.5718	-11.3703
chr12	103200000	103600000	-13.0377	-11.3214	-12.0481
chr12	103600000	104000000	-11.7731	-11.2976	-11.8346
chr12	104000000	104400000	-9.45179	-9.71969	-10.7745
chr12	104400000	104800000	-7.04375	-8.30703	-9.4103
chr12	104800000	105200000	-3.0934	-3.94136	-6.51432
chr12	105200000	105600000	-10.9723	-10.4331	-9.86234
chr12	105600000	106000000	-8.51995	-7.34846	-8.84767
chr12	106000000	106400000	-13.279	-12.1328	-12.1557
chr12	106400000	106800000	-13.9233	-12.4256	-12.0801
chr12	106800000	107200000	-13.5439	-12.8018	-12.4901
chr12	107200000	107600000	-13.5478	-12.6636	-12.5442
chr12	107600000	108000000	-13.3015	-12.6041	-12.7842
chr12	108800000	109200000	-2.62665	-2.20435	1.19555
chr12	109200000	109600000	-8.21259	-12.3497	-9.17328
chr12	109600000	110000000	-7.90224	-12.0563	-7.9122
chr12	110000000	110400000	-5.57796	-8.48222	-7.26646
chr12	113200000	113600000	-10.6756	-10.5504	-12.8936
chr12	113600000	114000000	-14.0413	-13.6098	-13.9903
chr12	114000000	114400000	-14.2748	-14.1294	-14.668
chr12	114400000	114800000	-14.2394	-13.6297	-14.3452
chr12	114800000	115200000	-14.0512	-13.1321	-13.9436
chr12	115600000	116000000	-13.6575	-12.9373	-15.6579
chr12	116400000	116800000	-10.481	-10.1025	-9.42
chr12	116800000	117200000	-12.793	-13.5515	-14.2699
chr12	117200000	117600000	-10.6408	-13.6486	-13.7638
chr12	117600000	118000000	-10.3612	-13.6588	-12.1719
chr12	118000000	118400000	-7.81594	-11.9105	-11.7129
chr13	2800000	3200000	-16.4722	-15.6874	-14.1781
chr13	3200000	3600000	-15.3623	-16.0944	-14.9472
chr13	3600000	4000000	-5.04172	-9.04191	-12.4
chr13	4000000	4400000	-11.5216	-14.371	-15.508
chr13	4400000	4800000	-8.24525	-8.76242	-8.30023
chr13	6400000	6800000	-5.49255	-6.64694	-8.69778
chr13	6800000	7200000	-14.1992	-15.3492	-14.5881
chr13	7200000	7600000	-15.7186	-14.1543	-14.6426
chr13	7600000	8000000	-14.631	-13.6614	-13.8982
chr13	8000000	8400000	-13.7217	-14.3392	-14.3761
chr13	8400000	8800000	-14.8831	-14.7543	-15.2177
chr13	8800000	9200000	-5.15051	-4.2189	-7.8749
chr13	9600000	10000000	-12.9632	-12.6581	-11.9619
chr13	10000000	10400000	-14.1712	-13.898	-15.1303
chr13	10400000	10800000	-13.4244	-14.0023	-13.8094
chr13	10800000	11200000	-14.9846	-14.5213	-14.3113
chr13	11200000	11600000	-16.1029	-14.7945	-14.4766
chr13	11600000	12000000	-16.333	-15.8519	-15.4575
chr13	12000000	12400000	-13.6326	-12.9198	-10.4924
chr13	14000000	14400000	-3.68251	-8.54856	-10.366
chr13	14400000	14800000	-9.78901	-11.8214	-15.0349
chr13	14800000	15200000	-13.3558	-14.5824	-14.0521
chr13	15200000	15600000	-2.71923	-8.26794	-11.4877
chr13	17600000	18000000	-8.77406	-4.3206	-8.56014
chr13	18000000	18400000	-17.0847	-16.3207	-15.8352
chr13	18400000	18800000	-14.7428	-14.9227	-15.0298
chr13	18800000	19200000	-16.4604	-15.9391	-15.4502
chr13	19200000	19600000	-11.4634	-12.2027	-14.0146
chr13	19600000	20000000	-12.2107	-12.2052	-14.4688
chr13	20000000	20400000	-15.7554	-15.1389	-15.0283
chr13	20400000	20800000	-17.2208	-15.619	-14.8415
chr13	20800000	21200000	-16.0793	-14.6549	-14.3339
chr13	21200000	21600000	-10.5023	-10.65	-12.4878
chr13	21600000	22000000	-0.07438	-6.10115	-8.70877
chr13	22000000	22400000	-14.0103	-14.3064	-13.3539
chr13	22400000	22800000	-16.3422	-14.6542	-14.2211
chr13	22800000	23200000	-16.7996	-14.6598	-14.1516
chr13	23200000	23600000	-6.6425	-7.25376	-8.38893
chr13	38400000	38800000	-1.09182	-5.02878	-10.6244
chr13	38800000	39200000	-11.3568	-13.7493	-14.3356
chr13	39200000	39600000	-14.0458	-14.5597	-15.2284
chr13	39600000	40000000	-13.9773	-15.2497	-14.6062
chr13	40000000	40400000	-14.1143	-15.5977	-15.0844
chr13	40400000	40800000	-15.896	-16.233	-15.8567
chr13	40800000	41200000	-3.73598	-8.17053	-12.2523
chr13	47600000	48000000	-6.25273	-11.6043	-9.54725
chr13	48000000	48400000	-3.1007	-11.6676	-7.9074
chr13	49600000	50000000	-8.97594	-9.18821	-7.65267
chr13	50000000	50400000	-14.6491	-14.6549	-13.6195
chr13	50400000	50800000	-15.8687	-15.0419	-13.8591
chr13	50800000	51200000	-9.22834	-7.64603	-10.703
chr13	51200000	51600000	-5.257	-3.58748	-8.3583
chr13	53600000	54000000	-3.20491	-12.0655	-9.37644
chr13	56400000	56800000	-8.57331	-8.86166	-12.607
chr13	56800000	57200000	-15.7441	-14.5439	-13.9709
chr13	57200000	57600000	-16.3886	-14.9125	-14.0365
chr13	57600000	58000000	-16.3421	-14.8739	-14.8375
chr13	58000000	58400000	-12.7839	-11.2142	-13.0079
chr13	58400000	58800000	-13.0385	-12.0569	-13.5755
chr13	58800000	59200000	-16.7947	-15.2601	-15.3115
chr13	59200000	59600000	-15.2046	-14.115	-13.8179
chr13	59600000	60000000	-6.43824	-3.351	-8.93084
chr13	60400000	60800000	-15.1701	-12.2142	-14.7301
chr13	60800000	61200000	-15.5756	-14.168	-14.3504
chr13	61200000	61600000	-14.5157	-14.1488	-15.0801
chr13	61600000	62000000	-16.0192	-14.7819	-14.5164
chr13	62000000	62400000	-15.8877	-15.0178	-14.4986
chr13	62400000	62800000	-15.2226	-13.261	-12.7462
chr13	64400000	64800000	-15.3773	-13.2285	-13.6633
chr13	64800000	65200000	-15.7923	-14.8023	-13.8508
chr13	65200000	65600000	-15.1684	-14.0308	-14.0473
chr13	66800000	67200000	-10.894	-11.1761	-13.2987
chr13	67200000	67600000	-11.3663	-11.1212	-11.6528
chr13	67600000	68000000	-13.0362	-13.9513	-14.3261
chr13	68000000	68400000	-14.4117	-14.4698	-13.9037
chr13	68400000	68800000	-17.1676	-14.6547	-14.8042
chr13	68800000	69200000	-17.0828	-16.0367	-15.5765
chr13	69200000	69600000	-16.9572	-16.0174	-15.5063
chr13	69600000	70000000	-17.3309	-15.5294	-15.5406
chr13	70000000	70400000	-17.9956	-16.6668	-15.7492
chr13	70400000	70800000	-14.336	-10.8433	-12.3551
chr13	70800000	71200000	-16.3375	-13.9465	-14.5214
[truncated: 2,678 more rows]

## Sheet: tubes_AraC_A_to_B
chromosomes	start	stop	Myoblasts	Myotubes(Day3)	Myotubes(Day7+AraC)
[truncated: 230 more rows]

[truncated: 3 more sheets: tubes_AraC_B_to_A, tubes_AraC_stable_A, tubes_AraC_stable_B]
