# Supplementary material for: Linkages between changes in the 3D organization of the genome and transcription during myotube differentiation in vitro
Source: Skelet Muscle. 2017 Apr 5;7:5. doi: 10.1186/s13395-017-0122-1 (PMC5382473; doi:10.1186/s13395-017-0122-1)
Supplement: Supplementary file 10 — Coordinates of negatively correlated regions﻿ in the HiC analysis. (XLSX 19 kb) [file 13395_2017_122_MOESM10_ESM.xlsx]

## Sheet: Tubes(Day3)_Myoblasts
chr10-84000000	chr10	84000000	84400000	+	-0.721226
chr13-12800000	chr13	12800000	13200000	+	-0.67886
chr7-35200000	chr7	35200000	35600000	+	-0.537664
chr1-14000000	chr1	14000000	14400000	+	-0.465488
chr8-12400000	chr8	12400000	12800000	+	-0.439309
chr10-4000000	chr10	4000000	4400000	+	-0.414167
chr6-148000000	chr6	148000000	148400000	+	-0.393104
chr1-169600000	chr1	169600000	170000000	+	-0.329441
chr7-34800000	chr7	34800000	35200000	+	-0.29321
chr8-61200000	chr8	61200000	61600000	+	-0.287517
chr1-14400000	chr1	14400000	14800000	+	-0.287176
chr9-116400000	chr9	116400000	116800000	+	-0.276448
chr10-85600000	chr10	85600000	86000000	+	-0.275907
chr1-168400000	chr1	168400000	168800000	+	-0.247424
chr13-13200000	chr13	13200000	13600000	+	-0.247007
chr7-134400000	chr7	134400000	134800000	+	-0.244724
chr9-43200000	chr9	43200000	43600000	+	-0.242443
chr6-117600000	chr6	117600000	118000000	+	-0.238977
chr18-80000000	chr18	80000000	80400000	+	-0.233271
chr8-104800000	chr8	104800000	105200000	+	-0.231583
chr6-5200000	chr6	5200000	5600000	+	-0.229796
chr12-32000000	chr12	32000000	32400000	+	-0.208938
chr3-21200000	chr3	21200000	21600000	+	-0.199195
chr7-143200000	chr7	143200000	143600000	+	-0.195279
chr6-117200000	chr6	117200000	117600000	+	-0.178084
chr8-61600000	chr8	61600000	62000000	+	-0.174141
chr10-18800000	chr10	18800000	19200000	+	-0.164145
chr9-116800000	chr9	116800000	117200000	+	-0.158556
chr11-30800000	chr11	30800000	31200000	+	-0.155792
chr10-83600000	chr10	83600000	84000000	+	-0.143941
chr5-37600000	chr5	37600000	38000000	+	-0.143865
chr10-44400000	chr10	44400000	44800000	+	-0.138053
chr7-134800000	chr7	134800000	135200000	+	-0.135991
chr6-50800000	chr6	50800000	51200000	+	-0.126584
chr10-77600000	chr10	77600000	78000000	+	-0.122589
chr10-120800000	chr10	120800000	121200000	+	-0.1172
chr7-72800000	chr7	72800000	73200000	+	-0.11042
chr7-125600000	chr7	125600000	126000000	+	-0.09103
chr9-116000000	chr9	116000000	116400000	+	-0.081869
chr11-58800000	chr11	58800000	59200000	+	-0.07999
chr14-64000000	chr14	64000000	64400000	+	-0.068756
chr9-106800000	chr9	106800000	107200000	+	-0.061523
chr6-118000000	chr6	118000000	118400000	+	-0.052583
chr7-140400000	chr7	140400000	140800000	+	-0.042195
chr10-86000000	chr10	86000000	86400000	+	-0.036328
chr13-23600000	chr13	23600000	24000000	+	-0.027409
chr10-84400000	chr10	84400000	84800000	+	-0.012435
chr1-13600000	chr1	13600000	14000000	+	-0.010914
chr7-34400000	chr7	34400000	34800000	+	-0.010588
chr3-106800000	chr3	106800000	107200000	+	-0.008797
chr2-76400000	chr2	76400000	76800000	+	-0.006155
chr14-60800000	chr14	60800000	61200000	+	-0.005168
chr9-42000000	chr9	42000000	42400000	+	-0.00428
chr4-46400000	chr4	46400000	46800000	+	-0.003998
chr9-86000000	chr9	86000000	86400000	+	-0.003153

## Sheet: Tubes(Day7)_Myoblasts
chr10-84000000	chr10	84000000	84400000	+	-0.843126
chr10-83600000	chr10	83600000	84000000	+	-0.824093
chr12-32000000	chr12	32000000	32400000	+	-0.70706
chr7-34800000	chr7	34800000	35200000	+	-0.693139
chr13-12800000	chr13	12800000	13200000	+	-0.684603
chr1-14000000	chr1	14000000	14400000	+	-0.646709
chr7-35200000	chr7	35200000	35600000	+	-0.613049
chr6-148400000	chr6	148400000	148800000	+	-0.603287
chr6-148000000	chr6	148000000	148400000	+	-0.566204
chr6-5200000	chr6	5200000	5600000	+	-0.536183
chr10-18800000	chr10	18800000	19200000	+	-0.519254
chr7-142800000	chr7	142800000	143200000	+	-0.50557
chr13-13200000	chr13	13200000	13600000	+	-0.498982
chr11-30800000	chr11	30800000	31200000	+	-0.491371
chr7-143200000	chr7	143200000	143600000	+	-0.480048
chr3-130400000	chr3	130400000	130800000	+	-0.478344
chr10-4000000	chr10	4000000	4400000	+	-0.477518
chr5-76000000	chr5	76000000	76400000	+	-0.464297
chr5-76400000	chr5	76400000	76800000	+	-0.458721
chr8-118800000	chr8	118800000	119200000	+	-0.456126
chr3-130000000	chr3	130000000	130400000	+	-0.452193
chr18-79600000	chr18	79600000	80000000	+	-0.448011
chr11-107200000	chr11	107200000	107600000	+	-0.447093
chr1-44800000	chr1	44800000	45200000	+	-0.443963
chr1-169600000	chr1	169600000	170000000	+	-0.438817
chr5-97200000	chr5	97200000	97600000	+	-0.432111
chr8-12400000	chr8	12400000	12800000	+	-0.424422
chr1-14400000	chr1	14400000	14800000	+	-0.418583
chr18-80000000	chr18	80000000	80400000	+	-0.408965
chr6-117200000	chr6	117200000	117600000	+	-0.397616
chr14-67600000	chr14	67600000	68000000	+	-0.36858
chr18-78800000	chr18	78800000	79200000	+	-0.354622
chr15-3200000	chr15	3200000	3600000	+	-0.35415
chr6-117600000	chr6	117600000	118000000	+	-0.349529
chr8-104800000	chr8	104800000	105200000	+	-0.335581
chr5-38000000	chr5	38000000	38400000	+	-0.330311
chr5-90800000	chr5	90800000	91200000	+	-0.307047
chr10-43600000	chr10	43600000	44000000	+	-0.29946
chr18-79200000	chr18	79200000	79600000	+	-0.279804
chr9-116400000	chr9	116400000	116800000	+	-0.27923
chr7-125600000	chr7	125600000	126000000	+	-0.278323
chr7-134800000	chr7	134800000	135200000	+	-0.278197
chr9-118800000	chr9	118800000	119200000	+	-0.277825
chr5-37600000	chr5	37600000	38000000	+	-0.277668
chr9-43200000	chr9	43200000	43600000	+	-0.275499
chr8-10800000	chr8	10800000	11200000	+	-0.260302
chr7-34400000	chr7	34400000	34800000	+	-0.259323
chr1-45200000	chr1	45200000	45600000	+	-0.257563
chr7-134400000	chr7	134400000	134800000	+	-0.254199
chr13-92800000	chr13	92800000	93200000	+	-0.252727
chr1-168400000	chr1	168400000	168800000	+	-0.252673
chr13-100000000	chr13	100000000	100400000	+	-0.250398
chr9-116800000	chr9	116800000	117200000	+	-0.245974
chr12-32800000	chr12	32800000	33200000	+	-0.233871
chr15-96000000	chr15	96000000	96400000	+	-0.230937
chr6-50800000	chr6	50800000	51200000	+	-0.227461
chr10-82400000	chr10	82400000	82800000	+	-0.213016
chr2-112800000	chr2	112800000	113200000	+	-0.206489
chr8-24400000	chr8	24400000	24800000	+	-0.203481
chr18-78400000	chr18	78400000	78800000	+	-0.202494
chr11-30400000	chr11	30400000	30800000	+	-0.19373
chr12-31200000	chr12	31200000	31600000	+	-0.18909
chr8-31600000	chr8	31600000	32000000	+	-0.180998
chr9-43600000	chr9	43600000	44000000	+	-0.175859
chr11-107600000	chr11	107600000	108000000	+	-0.174734
chr15-26400000	chr15	26400000	26800000	+	-0.171907
chr4-54000000	chr4	54000000	54400000	+	-0.16843
chr6-4400000	chr6	4400000	4800000	+	-0.165219
chr10-84400000	chr10	84400000	84800000	+	-0.148417
chr1-13600000	chr1	13600000	14000000	+	-0.147295
chr12-8000000	chr12	8000000	8400000	+	-0.144625
chr5-97600000	chr5	97600000	98000000	+	-0.135835
chr6-50400000	chr6	50400000	50800000	+	-0.135218
chr6-50000000	chr6	50000000	50400000	+	-0.128347
chr2-24400000	chr2	24400000	24800000	+	-0.128306
chr3-106800000	chr3	106800000	107200000	+	-0.123332
chr4-8400000	chr4	8400000	8800000	+	-0.121439
chr12-33200000	chr12	33200000	33600000	+	-0.120716
chr10-18400000	chr10	18400000	18800000	+	-0.115684
chr6-39600000	chr6	39600000	40000000	+	-0.115091
chr11-58800000	chr11	58800000	59200000	+	-0.114288
chr9-116000000	chr9	116000000	116400000	+	-0.113535
chr15-3600000	chr15	3600000	4000000	+	-0.113261
chr15-101600000	chr15	101600000	102000000	+	-0.112087
chr5-16400000	chr5	16400000	16800000	+	-0.110141
chr2-129600000	chr2	129600000	130000000	+	-0.103634
chr5-150400000	chr5	150400000	150800000	+	-0.10169
chr3-9200000	chr3	9200000	9600000	+	-0.099506
chr2-76800000	chr2	76800000	77200000	+	-0.096411
chr9-42000000	chr9	42000000	42400000	+	-0.09407
chr4-32000000	chr4	32000000	32400000	+	-0.092151
chr9-117200000	chr9	117200000	117600000	+	-0.08232
chr18-56000000	chr18	56000000	56400000	+	-0.080435
chr8-6800000	chr8	6800000	7200000	+	-0.074785
chr4-88800000	chr4	88800000	89200000	+	-0.074274
chr1-178800000	chr1	178800000	179200000	+	-0.073161
chr6-90000000	chr6	90000000	90400000	+	-0.071467
chr1-178400000	chr1	178400000	178800000	+	-0.06697
chr6-31600000	chr6	31600000	32000000	+	-0.066872
chr12-10400000	chr12	10400000	10800000	+	-0.061393
chr14-60800000	chr14	60800000	61200000	+	-0.050947
chr3-116000000	chr3	116000000	116400000	+	-0.049559
chr8-32000000	chr8	32000000	32400000	+	-0.048823
chr9-115600000	chr9	115600000	116000000	+	-0.047038
chr14-61600000	chr14	61600000	62000000	+	-0.045652
chr9-117600000	chr9	117600000	118000000	+	-0.045022
chr11-31200000	chr11	31200000	31600000	+	-0.040598
chr2-8800000	chr2	8800000	9200000	+	-0.040055
chr3-30400000	chr3	30400000	30800000	+	-0.03967
chr1-136400000	chr1	136400000	136800000	+	-0.038235
chr12-34800000	chr12	34800000	35200000	+	-0.036126
chr6-118000000	chr6	118000000	118400000	+	-0.033252
chr7-140400000	chr7	140400000	140800000	+	-0.031613
chr5-37200000	chr5	37200000	37600000	+	-0.028009
chr10-81600000	chr10	81600000	82000000	+	-0.026805
chr3-54000000	chr3	54000000	54400000	+	-0.025857
chr8-68400000	chr8	68400000	68800000	+	-0.023005
chr9-118000000	chr9	118000000	118400000	+	-0.01925
chr2-102800000	chr2	102800000	103200000	+	-0.019209
chr3-21200000	chr3	21200000	21600000	+	-0.008926
chr7-113600000	chr7	113600000	114000000	+	-0.0043

## Sheet: Tubes(Day7)_Tubes(Day3)
chr3-130400000	chr3	130400000	130800000	+	-0.428042
chr3-130000000	chr3	130000000	130400000	+	-0.360214
chr10-43600000	chr10	43600000	44000000	+	-0.303324
chr6-148400000	chr6	148400000	148800000	+	-0.13728
chr13-100000000	chr13	100000000	100400000	+	-0.113423
chr9-117200000	chr9	117200000	117600000	+	-0.045072
chr3-53600000	chr3	53600000	54000000	+	-0.044007
chr9-115600000	chr9	115600000	116000000	+	-0.04094
chr6-32400000	chr6	32400000	32800000	+	-0.040866
chr9-118000000	chr9	118000000	118400000	+	-0.01868
