# Supplementary material for: Linkages between changes in the 3D organization of the genome and transcription during myotube differentiation in vitro
Source: Skelet Muscle. 2017 Apr 5;7:5. doi: 10.1186/s13395-017-0122-1 (PMC5382473; doi:10.1186/s13395-017-0122-1)
Supplement: Supplementary file 11 — TSS genes Myotubes (Day 3) Myoblasts. (XLSX 83 kb) [file 13395_2017_122_MOESM11_ESM.xlsx]

## Sheet: TSS_tubes(day3)_blasts_PC1_Up
PeakID (cmd=annotatePeaks.pl tss mm10 -bedGraph tubes_vs_blasts_corrdiff.corrDiff.bedGraph)	Chr	Start	End	Strand	Not Used	Focus Ratio/Region Size	Annotation	Detailed Annotation	Distance to TSS	Nearest PromoterID	Entrez ID	Nearest Unigene	Nearest Refseq	Nearest Ensembl	Gene Name	Gene Alias	Gene Description	Gene Type	tubes_vs_blasts_corrdiff.corrDiff.bedGraph bedGraph avg over given bp
NM_009371	chr9	116174863	116175863	-	0	NA	promoter-TSS (NM_009371)	promoter-TSS (NM_009371)	0	NM_009371	21813	Mm.172346	NM_009371	ENSMUSG00000032440	Tgfbr2	1110020H15Rik|AU042018|DNIIR|RIIDN|TBR-II|TbetaR-II|TbetaRII	transforming growth factor, beta receptor II	protein-coding	-0.626	17.428	up
NM_001079865	chr8	104946856	104947856	+	0	NA	promoter-TSS (NM_001079865)	promoter-TSS (NM_001079865)	0	NM_001079865	71903	Mm.442371	NM_001079865	ENSMUSG00000062826	Ces2f	2310038E17Rik|A430088E12	carboxylesterase 2F	protein-coding	1.678	15.853	up
NM_172809	chr14	61137957	61138957	+	0	NA	promoter-TSS (NM_172809)	promoter-TSS (NM_172809)	0	NM_172809	50720	Mm.440703	NM_015788	ENSMUSG00000048279	Sacs	A230052M14|DNAJC29|E130115J16Rik|mKIAA0730	sacsin	protein-coding	2.229	13.288	up
NM_146537	chr11	58840616	58841616	+	0	NA	promoter-TSS (NM_146537)	promoter-TSS (NM_146537)	0	NM_146537	258530	Mm.377556	NM_146537	ENSMUSG00000094805	Olfr311	MOR222-1	olfactory receptor 311	protein-coding	-1.697	9.029	up
NM_001290735	chr2	76498506	76499506	+	0	NA	promoter-TSS (NM_001290735)	promoter-TSS (NM_001290735)	0	NM_001290735	99031	Mm.240435	NM_145525	ENSMUSG00000042359	Osbpl6	1110062M20Rik|AI596402|ORP-6|mKIAA4128	oxysterol binding protein-like 6	protein-coding	-2.577	10.11	up
NR_015615	chr6	148211788	148212788	+	0	NA	promoter-TSS (NR_015615)	promoter-TSS (NR_015615)	0	NR_015615	320737	Mm.137858	NR_015615		4732416N19Rik	-	RIKEN cDNA 4732416N19 gene	ncRNA	2.128	17.233	up
NM_144511	chr8	105083255	105084255	+	0	NA	promoter-TSS (NM_144511)	promoter-TSS (NM_144511)	0	NM_144511	13909	Mm.482444	NM_144511	ENSMUSG00000062181	Ces3b	Ces31L|Ces3L|EG13909|ES31L|Es31|Gm4738	carboxylesterase 3B	protein-coding	1.678	15.853	up
NR_108059	chr10	84487793	84488793	+	0	NA	promoter-TSS (NR_108059)	promoter-TSS (NR_108059)	0	NR_108059	75804		NR_108059	ENSMUSG00000020033	4930463O16Rik	-	RIKEN cDNA 4930463O16 gene	ncRNA	3.089	20.629	up
NM_022309	chr8	105170174	105171174	+	0	NA	promoter-TSS (NM_001161458)	promoter-TSS (NM_001161458)	0	NM_022309	12400	Mm.2018	NM_022309	ENSMUSG00000031885	Cbfb	AI893578|PEA2|PEBP2b|Pebp2|Pebpb2	core binding factor beta	protein-coding	1.678	15.853	up
NM_029283	chr11	58801460	58802460	-	0	NA	promoter-TSS (NM_001162878)	promoter-TSS (NM_001162878)	0	NM_029283	75429	Mm.296819	NM_029283	ENSMUSG00000049154	Fam183b	3100002J23Rik|Theg6	family with sequence similarity 183, member B	protein-coding	-1.697	9.029	up
NM_145525	chr2	76406008	76407008	+	0	NA	promoter-TSS (NM_001290733)	promoter-TSS (NM_001290733)	0	NM_145525	99031	Mm.240435	NM_145525	ENSMUSG00000042359	Osbpl6	1110062M20Rik|AI596402|ORP-6|mKIAA4128	oxysterol binding protein-like 6	protein-coding	-2.577	10.11	up
NM_013869	chr14	61046355	61047355	-	0	NA	promoter-TSS (NM_013869)	promoter-TSS (NM_013869)	0	NM_013869	29820	Mm.281356	NM_013869	ENSMUSG00000060548	Tnfrsf19	AL023044|AW123854|TAJ|TAJ-ALPHA|TRADE|Troy	tumor necrosis factor receptor superfamily, member 19	protein-coding	2.229	13.288	up
NM_021887	chr7	125602929	125603929	+	0	NA	promoter-TSS (NM_021887)	promoter-TSS (NM_021887)	0	NM_021887	60504	Mm.155643	NM_021887	ENSMUSG00000030745	Il21r	NILR	interleukin 21 receptor	protein-coding	0.492	13.863	up
NM_145220	chr10	83648164	83649164	-	0	NA	promoter-TSS (NM_145220)	promoter-TSS (NM_145220)	0	NM_145220	216190	Mm.282985	NM_145220	ENSMUSG00000020263	Appl2	Dip3b	adaptor protein, phosphotyrosine interaction, PH domain and leucine zipper containing 2	protein-coding	-11.485	7.347	up
NM_001164420	chr18	80254745	80255745	+	0	NA	promoter-TSS (NM_001164422)	promoter-TSS (NM_001164422)	0	NM_001164420	66943	Mm.29247	NM_025861	ENSMUSG00000034006	Pqlc1	2310009N05Rik|4933425L21Rik|5730564E11Rik|C78974	PQ loop repeat containing 1	protein-coding	-3.713	12.117	up
NM_001293772	chr8	61902194	61903194	-	0	NA	promoter-TSS (NM_001081390)	promoter-TSS (NM_001081390)	0	NM_001293772	72333	Mm.29933	NM_001081390	ENSMUSG00000058056	Palld	2410003B16Rik|6030492A02	palladin, cytoskeletal associated protein	protein-coding	-4.412	12.764	up
NM_001081390	chr8	61902190	61903190	-	0	NA	promoter-TSS (NM_001081390)	promoter-TSS (NM_001081390)	0	NM_001081390	72333	Mm.29933	NM_001081390	ENSMUSG00000058056	Palld	2410003B16Rik|6030492A02	palladin, cytoskeletal associated protein	protein-coding	-4.412	12.764	up
NM_199152	chr11	59135875	59136875	-	0	NA	promoter-TSS (NM_001171512)	promoter-TSS (NM_001171512)	0	NM_199152	380698	Mm.339542	NM_199152	ENSMUSG00000061462	Obscn	BC046431|Gm878|OTTMUSG00000005786|UNC89	obscurin, cytoskeletal calmodulin and titin-interacting RhoGEF	protein-coding	-1.697	9.029	up
NM_172759	chr8	104925760	104926760	+	0	NA	promoter-TSS (NM_001163756)	promoter-TSS (NM_001163756)	0	NM_172759	234673	Mm.441134	NM_172759	ENSMUSG00000031886	Ces2e	9030624L02Rik|Ces5	carboxylesterase 2E	protein-coding	1.678	15.853	up
NM_001161458	chr8	105170174	105171174	+	0	NA	promoter-TSS (NM_001161458)	promoter-TSS (NM_001161458)	0	NM_001161458	12400	Mm.2018	NM_022309	ENSMUSG00000031885	Cbfb	AI893578|PEA2|PEBP2b|Pebp2|Pebpb2	core binding factor beta	protein-coding	1.678	15.853	up
NM_146008	chr10	84576447	84577447	+	0	NA	promoter-TSS (NM_146008)	promoter-TSS (NM_146008)	0	NM_146008	216198	Mm.296142	NM_146008	ENSMUSG00000020034	Tcp11l2	E430026E19Rik	t-complex 11 (mouse) like 2	protein-coding	3.089	20.629	up
NM_207239	chr7	125707188	125708188	-	0	NA	promoter-TSS (NM_001081022)	promoter-TSS (NM_001081022)	0	NM_207239	233863	Mm.294173	NM_207239	ENSMUSG00000032777	Gtf3c1	-	general transcription factor III C 1	protein-coding	0.492	13.863	up
NR_046024	chr7	73101568	73102568	-	0	NA	promoter-TSS (NR_046024)	promoter-TSS (NR_046024)	0	NR_046024	625243	Mm.261798	NR_046024		Gm6567	-	predicted gene 6567	ncRNA	-2.767	12.609	up
NM_001164423	chr18	80255806	80256806	+	0	NA	promoter-TSS (NM_001164423)	promoter-TSS (NM_001164423)	0	NM_001164423	66943	Mm.29247	NM_025861	ENSMUSG00000034006	Pqlc1	2310009N05Rik|4933425L21Rik|5730564E11Rik|C78974	PQ loop repeat containing 1	protein-coding	-3.713	12.117	up
NM_173785	chr11	59163245	59164245	-	0	NA	promoter-TSS (NM_001270791)	promoter-TSS (NM_001270791)	0	NM_173785	216792	Mm.266175	NM_173785	ENSMUSG00000049287	Iba57	4930543L23Rik|A230051G13Rik|C1orf69	IBA57, iron-sulfur cluster assembly homolog (S. cerevisiae)	protein-coding	-1.697	9.029	up
NM_146213	chr8	105131300	105132300	+	0	NA	promoter-TSS (NM_146213)	promoter-TSS (NM_146213)	0	NM_146213	234677	Mm.120297	NM_146213	ENSMUSG00000060560	Ces4a	Ces8	carboxylesterase 4A	protein-coding	1.678	15.853	up
NR_045475	chr8	61288372	61289372	-	0	NA	promoter-TSS (NR_045475)	promoter-TSS (NR_045475)	0	NR_045475	69279	Mm.417857	NR_045475		1700001D01Rik	-	RIKEN cDNA 1700001D01 gene	ncRNA	-3.102	16.654	up
NM_031256	chr2	76674815	76675815	+	0	NA	promoter-TSS (NM_031256)	promoter-TSS (NM_031256)	0	NM_031256	83435	Mm.41636	NM_031256	ENSMUSG00000002733	Plekha3	FAPP1	pleckstrin homology domain-containing, family A (phosphoinositide binding specific) member 3	protein-coding	-2.577	10.11	up
NR_040658	chr10	84552838	84553838	-	0	NA	promoter-TSS (NR_040658)	promoter-TSS (NR_040658)	0	NR_040658	442847	Mm.128292	NR_040658	ENSMUSG00000097076	C330046G13Rik	-	RIKEN cDNA C330046G13 gene	ncRNA	3.089	20.629	up
NM_001042408	chr18	80206367	80207367	+	0	NA	promoter-TSS (NM_178604)	promoter-TSS (NM_178604)	0	NM_001042408	27366	Mm.172411	NM_025299		Txnl4a	D18Wsu98e|Dim1|ENSMUSG00000057130|Txnl4|U5-15kD|U5-15kDa	thioredoxin-like 4A	protein-coding	-3.713	12.117	up
NM_025861	chr18	80255806	80256806	+	0	NA	promoter-TSS (NM_001164423)	promoter-TSS (NM_001164423)	0	NM_025861	66943	Mm.29247	NM_025861	ENSMUSG00000034006	Pqlc1	2310009N05Rik|4933425L21Rik|5730564E11Rik|C78974	PQ loop repeat containing 1	protein-coding	-3.713	12.117	up
NM_146536	chr11	58816428	58817428	+	0	NA	promoter-TSS (NM_146536)	promoter-TSS (NM_146536)	0	NM_146536	258529	Mm.377555	NM_146536	ENSMUSG00000070438	Olfr313	MOR222-2	olfactory receptor 313	protein-coding	-1.697	9.029	up
NM_026168	chr6	148211874	148212874	-	0	NA	promoter-TSS (NR_015615)	promoter-TSS (NR_015615)	0	NM_026168	67456	Mm.59812	NM_026168	ENSMUSG00000030304	Ergic2	1200009B18Rik|4930572C01Rik|AA408438|Ptx1	ERGIC and golgi 2	protein-coding	2.128	17.233	up
NM_175028	chr18	80150982	80151982	-	0	NA	promoter-TSS (NM_175028)	promoter-TSS (NM_175028)	0	NM_175028	240442	Mm.26594	NM_175028	ENSMUSG00000053950	Adnp2	8430420L05Rik|BC024969|Kiaa0863|Zfp508|mKIAA0863	ADNP homeobox 2	protein-coding	-3.713	12.117	up
NM_027423	chr10	84621937	84622937	+	0	NA	promoter-TSS (NM_027423)	promoter-TSS (NM_027423)	0	NM_027423	70428	Mm.335007	NM_027423	ENSMUSG00000034453	Polr3b	2700078H01Rik|A330032P03Rik|C85372|RPC2	polymerase (RNA) III (DNA directed) polypeptide B	protein-coding	3.089	20.629	up
NM_022423	chr11	58938406	58939406	-	0	NA	promoter-TSS (NM_022423)	promoter-TSS (NM_022423)	0	NM_022423	108660	Mm.249986	NM_022423		Rnf187	2410016F01Rik|AB030190|RACO-1	ring finger protein 187	protein-coding	-1.697	9.029	up
NM_001270791	chr11	59163245	59164245	-	0	NA	promoter-TSS (NM_001270791)	promoter-TSS (NM_001270791)	0	NM_001270791	216792	Mm.266175	NM_173785	ENSMUSG00000049287	Iba57	4930543L23Rik|A230051G13Rik|C1orf69	IBA57, iron-sulfur cluster assembly homolog (S. cerevisiae)	protein-coding	-1.697	9.029	up
NM_021506	chr8	61223671	61224671	+	0	NA	promoter-TSS (NM_021506)	promoter-TSS (NM_021506)	0	NM_021506	59009	Mm.27949	NM_021506	ENSMUSG00000031642	Sh3rf1	2200003J05Rik|Posh|R75531|Sh3md2	SH3 domain containing ring finger 1	protein-coding	-3.102	16.654	up
NM_011871	chr2	76647494	76648494	-	0	NA	promoter-TSS (NM_011871)	promoter-TSS (NM_011871)	0	NM_011871	23992	Mm.277250	NM_011871	ENSMUSG00000002731	Prkra	AV120107|PRK|Pact|RAX|lear	protein kinase, interferon inducible double stranded RNA dependent activator	protein-coding	-2.577	10.11	up
NM_007548	chr10	44458187	44459187	-	0	NA	promoter-TSS (NM_007548)	promoter-TSS (NM_007548)	0	NM_007548	12142	Mm.4800	NM_007548	ENSMUSG00000038151	Prdm1	Blimp-1|Blimp1|PRDI-BF1|ZNFPR1A1|b2b1765Clo	PR domain containing 1, with ZNF domain	protein-coding	-1.795	10.081	up
NM_199197	chr18	80200119	80201119	-	0	NA	promoter-TSS (NM_199197)	promoter-TSS (NM_199197)	0	NM_199197	68731	Mm.186936	NM_199197	ENSMUSG00000024570	Rbfa	1110032A13Rik|AI595940	ribosome binding factor A	protein-coding	-3.713	12.117	up
NM_023906	chr11	30953898	30954898	+	0	NA	promoter-TSS (NM_025745)	promoter-TSS (NM_025745)	0	NM_023906	65257	Mm.440539	NM_023906	ENSMUSG00000020305	Asb3	2400011J03Rik|Asb-3	ankyrin repeat and SOCS box-containing 3	protein-coding	-9.774	5.968	up
NM_001171512	chr11	59135875	59136875	-	0	NA	promoter-TSS (NM_001171512)	promoter-TSS (NM_001171512)	0	NM_001171512	380698	Mm.339542	NM_199152	ENSMUSG00000061462	Obscn	BC046431|Gm878|OTTMUSG00000005786|UNC89	obscurin, cytoskeletal calmodulin and titin-interacting RhoGEF	protein-coding	-1.697	9.029	up
NR_045842	chr7	143330150	143331150	-	0	NA	promoter-TSS (NR_045842)	promoter-TSS (NR_045842)	0	NR_045842	71153	Mm.398340	NR_045842		4933417O13Rik	-	RIKEN cDNA 4933417O13 gene	ncRNA	2.391	12.557	up
NM_025745	chr11	30953631	30954631	-	0	NA	promoter-TSS (NM_025745)	promoter-TSS (NM_025745)	0	NM_025745	66753	Mm.294641	NM_025745		Erlec1	4933407N01Rik	endoplasmic reticulum lectin 1	protein-coding	-9.774	5.968	up
NM_009876	chr7	143460550	143461550	-	0	NA	promoter-TSS (NM_001161624)	promoter-TSS (NM_001161624)	0	NM_009876	12577	Mm.168789	NM_009876	ENSMUSG00000037664	Cdkn1c	AL024410|CDKI|Kip2|p57(kip2)|p57Kip2	cyclin-dependent kinase inhibitor 1C (P57)	protein-coding	2.391	12.557	up
NM_011758	chr11	58903725	58904725	-	0	NA	promoter-TSS (NM_011758)	promoter-TSS (NM_011758)	0	NM_011758	22698	Mm.127646	NM_011758	ENSMUSG00000037001	Zfp39	CTfin33|Zfp-39	zinc finger protein 39	protein-coding	-1.697	9.029	up
NM_175490	chr11	30884858	30885858	+	0	NA	promoter-TSS (NM_175490)	promoter-TSS (NM_175490)	0	NM_175490	237716	Mm.338361	NM_175490	ENSMUSG00000043999	Gpr75	-	G protein-coupled receptor 75	protein-coding	-9.774	5.968	up
NM_001163756	chr8	104925760	104926760	+	0	NA	promoter-TSS (NM_001163756)	promoter-TSS (NM_001163756)	0	NM_001163756	234673	Mm.441134	NM_172759	ENSMUSG00000031886	Ces2e	9030624L02Rik|Ces5	carboxylesterase 2E	protein-coding	1.678	15.853	up
NM_145595	chr8	61487234	61488234	+	0	NA	promoter-TSS (NM_145595)	promoter-TSS (NM_145595)	0	NM_145595	234309	Mm.29059	NM_145595	ENSMUSG00000031641	Cbr4	A730083J17Rik|BC009118	carbonyl reductase 4	protein-coding	-3.102	16.654	up
NM_001290667	chr11	30985865	30986865	-	0	NA	promoter-TSS (NM_026527)	promoter-TSS (NM_026527)	0	NM_001290667	68044	Mm.32656	NM_026527	ENSMUSG00000020309	Chac2	-	ChaC, cation transport regulator 2	protein-coding	-9.774	5.968	up
NM_053117	chr18	80046395	80047395	+	0	NA	promoter-TSS (NM_053117)	promoter-TSS (NM_053117)	0	NM_053117	93737	Mm.24678	NM_053117	ENSMUSG00000056214	Pard6g	2410049N21Rik|Par6a	par-6 family cell polarity regulator gamma	protein-coding	-3.713	12.117	up
NM_206882	chr11	58954012	58955012	-	0	NA	promoter-TSS (NM_178218)	promoter-TSS (NM_178218)	0	NM_206882	382522	Mm.377898	NM_206882		Hist3h2bb-ps	4930534G10Rik|4933432H21|B2Hist3h2bb|Hist3h2bb|R75370	histone cluster 3, H2bb, pseudogene	protein-coding	-1.697	9.029	up
NM_001164422	chr18	80255726	80256726	+	0	NA	promoter-TSS (NM_001164423)	promoter-TSS (NM_001164423)	0	NM_001164422	66943	Mm.29247	NM_025861	ENSMUSG00000034006	Pqlc1	2310009N05Rik|4933425L21Rik|5730564E11Rik|C78974	PQ loop repeat containing 1	protein-coding	-3.713	12.117	up
NM_001004363	chr10	84439971	84440971	-	0	NA	promoter-TSS (NM_001004363)	promoter-TSS (NM_001004363)	0	NM_001004363	77976	Mm.25874	NM_001004363	ENSMUSG00000020032	Nuak1	AU014801|AW494241|B230104P22Rik|Omphk1	NUAK family, SNF1-like kinase, 1	protein-coding	3.089	20.629	up
NM_178797	chr6	148046916	148047916	+	0	NA	promoter-TSS (NM_178797)	promoter-TSS (NM_178797)	0	NM_178797	330450	Mm.475174	NM_178797	ENSMUSG00000030303	Far2	A230046P18|AW048109|BC055759|Mlstd1	fatty acyl CoA reductase 2	protein-coding	2.128	17.233	up
NM_175451	chr10	84533388	84534388	-	0	NA	promoter-TSS (NM_175451)	promoter-TSS (NM_175451)	0	NM_175451	216197	Mm.334999	NM_175451	ENSMUSG00000046841	Ckap4	5630400A09Rik|CLIMP-63|P63	cytoskeleton-associated protein 4	protein-coding	3.089	20.629	up
NR_033726	chr8	104866924	104867924	+	0	NA	promoter-TSS (NR_033726)	promoter-TSS (NR_033726)	0	NR_033726	667754	Mm.28191	NR_033726	ENSMUSG00000031884	Ces2d-ps	ENSMUSG00000031884|Gm9756	carboxylesterase 2D, pseudogene	pseudo	1.678	15.853	up
NM_001159415	chr8	105083255	105084255	+	0	NA	promoter-TSS (NM_144511)	promoter-TSS (NM_144511)	0	NM_001159415	13909	Mm.482444	NM_144511	ENSMUSG00000062181	Ces3b	Ces31L|Ces3L|EG13909|ES31L|Es31|Gm4738	carboxylesterase 3B	protein-coding	1.678	15.853	up
NM_053168	chr11	58977593	58978593	+	0	NA	promoter-TSS (NM_053168)	promoter-TSS (NM_053168)	0	NM_053168	94091	Mm.248049	NM_053168	ENSMUSG00000020455	Trim11	-	tripartite motif-containing 11	protein-coding	-1.697	9.029	up
NM_001164421	chr18	80255806	80256806	+	0	NA	promoter-TSS (NM_001164423)	promoter-TSS (NM_001164423)	0	NM_001164421	66943	Mm.29247	NM_025861	ENSMUSG00000034006	Pqlc1	2310009N05Rik|4933425L21Rik|5730564E11Rik|C78974	PQ loop repeat containing 1	protein-coding	-3.713	12.117	up
NM_001136181	chr18	80246602	80247602	-	0	NA	promoter-TSS (NM_001136181)	promoter-TSS (NM_001136181)	0	NM_001136181	66255	Mm.272341	NM_001136181	ENSMUSG00000078963	Hsbp1l1	1810005K13Rik	heat shock factor binding protein 1-like 1	protein-coding	-3.713	12.117	up
NM_008672	chr7	143548620	143549620	-	0	NA	promoter-TSS (NM_008672)	promoter-TSS (NM_008672)	0	NM_008672	17955	Mm.294625	NM_008672	ENSMUSG00000059119	Nap1l4	2810410H14Rik|AI316776|D7Wsu30e|Nap2	nucleosome assembly protein 1-like 4	protein-coding	2.391	12.557	up
NM_001293783	chr8	61927587	61928587	+	0	NA	promoter-TSS (NM_001293783)	promoter-TSS (NM_001293783)	0	NM_001293783	234311	Mm.275233	NM_144928	ENSMUSG00000037921	Ddx60	9830118M07	DEAD (Asp-Glu-Ala-Asp) box polypeptide 60	protein-coding	-4.412	12.764	up
NM_001164155	chr14	61037487	61038487	-	0	NA	promoter-TSS (NM_001164155)	promoter-TSS (NM_001164155)	0	NM_001164155	29820	Mm.281356	NM_013869	ENSMUSG00000060548	Tnfrsf19	AL023044|AW123854|TAJ|TAJ-ALPHA|TRADE|Troy	tumor necrosis factor receptor superfamily, member 19	protein-coding	2.229	13.288	up
NM_001285490	chr7	143548328	143549328	-	0	NA	promoter-TSS (NM_001285490)	promoter-TSS (NM_001285490)	0	NM_001285490	17955	Mm.294625	NM_008672	ENSMUSG00000059119	Nap1l4	2810410H14Rik|AI316776|D7Wsu30e|Nap2	nucleosome assembly protein 1-like 4	protein-coding	2.391	12.557	up
NM_009434	chr7	143502024	143503024	-	0	NA	promoter-TSS (NM_009434)	promoter-TSS (NM_009434)	0	NM_009434	22113	Mm.334344	NM_009434	ENSMUSG00000010760	Phlda2	Ipl|Tssc3	pleckstrin homology-like domain, family A, member 2	protein-coding	2.391	12.557	up
NM_172403	chr11	58866740	58867740	+	0	NA	promoter-TSS (NM_172403)	promoter-TSS (NM_172403)	0	NM_172403	69944	Mm.32118	NM_172403		2810021J22Rik	AI449137	RIKEN cDNA 2810021J22 gene	protein-coding	-1.697	9.029	up
NM_001081022	chr7	125707376	125708376	+	0	NA	promoter-TSS (NM_001081022)	promoter-TSS (NM_001081022)	0	NM_001081022	233865	Mm.274389	NM_001081022	ENSMUSG00000032743	D430042O09Rik	Kiaa0556	RIKEN cDNA D430042O09 gene	protein-coding	0.492	13.863	up
NM_008193	chr11	59191452	59192452	-	0	NA	promoter-TSS (NM_008193)	promoter-TSS (NM_008193)	0	NM_008193	14923	Mm.3624	NM_008193	ENSMUSG00000020444	Guk1	AA409738|AL033299|AL033300|AV026611|Gmk|Guk-1	guanylate kinase 1	protein-coding	-1.697	9.029	up
NM_026527	chr11	30985865	30986865	-	0	NA	promoter-TSS (NM_026527)	promoter-TSS (NM_026527)	0	NM_026527	68044	Mm.32656	NM_026527	ENSMUSG00000020309	Chac2	-	ChaC, cation transport regulator 2	protein-coding	-9.774	5.968	up
NM_001290733	chr2	76406008	76407008	+	0	NA	promoter-TSS (NM_001290733)	promoter-TSS (NM_001290733)	0	NM_001290733	99031	Mm.240435	NM_145525	ENSMUSG00000042359	Osbpl6	1110062M20Rik|AI596402|ORP-6|mKIAA4128	oxysterol binding protein-like 6	protein-coding	-2.577	10.11	up
NM_008767	chr7	143473255	143474255	+	0	NA	promoter-TSS (NM_008767)	promoter-TSS (NM_008767)	0	NM_008767	18400	Mm.271740	NM_008767	ENSMUSG00000000154	Slc22a18	AW260131|BWR1A|BWSCR1A|HET|ITM|Impt1|Orctl2|Slc22a1l|TSSC5|p45-BWR1A	solute carrier family 22 (organic cation transporter), member 18	protein-coding	2.391	12.557	up
NM_001290988	chr11	58977593	58978593	+	0	NA	promoter-TSS (NM_053168)	promoter-TSS (NM_053168)	0	NM_001290988	94091	Mm.248049	NM_053168	ENSMUSG00000020455	Trim11	-	tripartite motif-containing 11	protein-coding	-1.697	9.029	up
NM_001038608	chr18	80206298	80207298	+	0	NA	promoter-TSS (NM_178604)	promoter-TSS (NM_178604)	0	NM_001038608	27366	Mm.172411	NM_025299		Txnl4a	D18Wsu98e|Dim1|ENSMUSG00000057130|Txnl4|U5-15kD|U5-15kDa	thioredoxin-like 4A	protein-coding	-3.713	12.117	up
NM_145603	chr8	104846568	104847568	+	0	NA	promoter-TSS (NM_145603)	promoter-TSS (NM_145603)	0	NM_145603	234671	Mm.28191	NM_145603	ENSMUSG00000061825	Ces2c	ACH M1|CES 2|Ces2|ces2A3	carboxylesterase 2C	protein-coding	1.678	15.853	up
NM_178604	chr18	80206346	80207346	+	0	NA	promoter-TSS (NM_178604)	promoter-TSS (NM_178604)	0	NM_178604	27366	Mm.172411	NM_025299		Txnl4a	D18Wsu98e|Dim1|ENSMUSG00000057130|Txnl4|U5-15kD|U5-15kDa	thioredoxin-like 4A	protein-coding	-3.713	12.117	up
NM_001293773	chr8	61759598	61760598	-	0	NA	promoter-TSS (NM_001293773)	promoter-TSS (NM_001293773)	0	NM_001293773	72333	Mm.29933	NM_001081390	ENSMUSG00000058056	Palld	2410003B16Rik|6030492A02	palladin, cytoskeletal associated protein	protein-coding	-4.412	12.764	up
NM_010222	chr2	76672598	76673598	-	0	NA	promoter-TSS (NM_010222)	promoter-TSS (NM_010222)	0	NM_010222	14231	Mm.24720	NM_010222	ENSMUSG00000002732	Fkbp7	23kDa|FKBP-7|FKBP23	FK506 binding protein 7	protein-coding	-2.577	10.11	up
NM_197999	chr8	104961218	104962218	+	0	NA	promoter-TSS (NM_197999)	promoter-TSS (NM_197999)	0	NM_197999	72361	Mm.26580	NM_197999	ENSMUSG00000031877	Ces2g	2210023G05Rik|Ces2l	carboxylesterase 2G	protein-coding	1.678	15.853	up
NM_031172	chr11	58963281	58964281	+	0	NA	promoter-TSS (NM_031172)	promoter-TSS (NM_031172)	0	NM_031172	56631	Mm.179733	NM_031172		Trim17	Rnf16|terf	tripartite motif-containing 17	protein-coding	-1.697	9.029	up
NM_080454	chr11	59182713	59183713	-	0	NA	promoter-TSS (NM_175452)	promoter-TSS (NM_175452)	0	NM_080454	118454	Mm.40016	NM_080454	ENSMUSG00000043448	Gjc2	B230382L12Rik|Cx47|Gja12	gap junction protein, gamma 2	protein-coding	-1.697	9.029	up
NM_001272045	chr8	105000353	105001353	+	0	NA	promoter-TSS (NM_001272045)	promoter-TSS (NM_001272045)	0	NM_001272045	436059	Mm.491825	NM_001272045	ENSMUSG00000091813	Ces2h	Ces2|EG436059|Gm5744	carboxylesterase 2H	protein-coding	1.678	15.853	up
NM_001011819	chr11	58830656	58831656	+	0	NA	promoter-TSS (NM_001011819)	promoter-TSS (NM_001011819)	0	NM_001011819	258065	Mm.377273	NM_001011819	ENSMUSG00000096806	Olfr312	GA_x5J8B7W3UM0-1747565-1747342|MOR222-4P	olfactory receptor 312	protein-coding	-1.697	9.029	up
NM_001162878	chr11	58801460	58802460	-	0	NA	promoter-TSS (NM_001162878)	promoter-TSS (NM_001162878)	0	NM_001162878	75429	Mm.296819	NM_029283	ENSMUSG00000049154	Fam183b	3100002J23Rik|Theg6	family with sequence similarity 183, member B	protein-coding	-1.697	9.029	up
NM_001161457	chr8	105170174	105171174	+	0	NA	promoter-TSS (NM_001161458)	promoter-TSS (NM_001161458)	0	NM_001161457	12400	Mm.2018	NM_022309	ENSMUSG00000031885	Cbfb	AI893578|PEA2|PEBP2b|Pebp2|Pebpb2	core binding factor beta	protein-coding	1.678	15.853	up
NR_001461	chr7	143296047	143297047	-	0	NA	promoter-TSS (NR_001461)	promoter-TSS (NR_001461)	0	NR_001461	63830	Mm.356096	NR_001461		Kcnq1ot1	Kvlqt1-as|Lit1	KCNQ1 overlapping transcript 1	ncRNA	2.391	12.557	up
NM_001164424	chr18	80255726	80256726	+	0	NA	promoter-TSS (NM_001164423)	promoter-TSS (NM_001164423)	0	NM_001164424	66943	Mm.29247	NM_025861	ENSMUSG00000034006	Pqlc1	2310009N05Rik|4933425L21Rik|5730564E11Rik|C78974	PQ loop repeat containing 1	protein-coding	-3.713	12.117	up
NM_198171	chr8	104831144	104832144	+	0	NA	promoter-TSS (NM_198171)	promoter-TSS (NM_198171)	0	NM_198171	234669	Mm.443387	NM_198171	ENSMUSG00000050097	Ces2b	-	carboxyesterase 2B	protein-coding	1.678	15.853	up
NM_138678	chr11	58917557	58918557	+	0	NA	promoter-TSS (NM_138678)	promoter-TSS (NM_138678)	0	NM_138678	192194	Mm.22540	NM_138678	ENSMUSG00000020490	Btnl10	BUTR-1|Butr1	butyrophilin-like 10	protein-coding	-1.697	9.029	up
NM_001080711	chr2	76649773	76650773	+	0	NA	promoter-TSS (NM_001080711)	promoter-TSS (NM_001080711)	0	NM_001080711	381375	Mm.330312	NM_001080711	ENSMUSG00000075267	Dfnb59	Gm1001|Pjvk	deafness, autosomal recessive 59 (human)	protein-coding	-2.577	10.11	up
NM_175452	chr11	59182326	59183326	-	0	NA	promoter-TSS (NM_175452)	promoter-TSS (NM_175452)	0	NM_175452	118454	Mm.40016	NM_080454	ENSMUSG00000043448	Gjc2	B230382L12Rik|Cx47|Gja12	gap junction protein, gamma 2	protein-coding	-1.697	9.029	up
NM_001190373	chr18	80363754	80364754	-	0	NA	promoter-TSS (NM_001190373)	promoter-TSS (NM_001190373)	0	NM_001190373	240444	Mm.279568	NM_001190373	ENSMUSG00000059852	Kcng2	AA591524	potassium voltage-gated channel, subfamily G, member 2	protein-coding	-3.713	12.117	up
NM_001290734	chr2	76406008	76407008	+	0	NA	promoter-TSS (NM_001290733)	promoter-TSS (NM_001290733)	0	NM_001290734	99031	Mm.240435	NM_145525	ENSMUSG00000042359	Osbpl6	1110062M20Rik|AI596402|ORP-6|mKIAA4128	oxysterol binding protein-like 6	protein-coding	-2.577	10.11	up
NR_106031	chr7	143570259	143571259	-	0	NA	promoter-TSS (NR_106031)	promoter-TSS (NR_106031)	0	NR_106031	102465644		NR_106031		Mir7064	mmu-mir-7064	microRNA mir-7064	ncRNA	2.391	12.557	up
NM_178218	chr11	58954185	58955185	+	0	NA	promoter-TSS (NM_178218)	promoter-TSS (NM_178218)	0	NM_178218	319162	Mm.212549	NM_178218	ENSMUSG00000078851	Hist3h2a	-	histone cluster 3, H2a	protein-coding	-1.697	9.029	up
NM_029575	chr9	116174863	116175863	-	0	NA	promoter-TSS (NM_009371)	promoter-TSS (NM_009371)	0	NM_029575	21813	Mm.172346	NM_009371	ENSMUSG00000032440	Tgfbr2	1110020H15Rik|AU042018|DNIIR|RIIDN|TBR-II|TbetaR-II|TbetaRII	transforming growth factor, beta receptor II	protein-coding	-0.626	17.428	up
NM_001159410	chr11	59187241	59188241	-	0	NA	promoter-TSS (NM_001159410)	promoter-TSS (NM_001159410)	0	NM_001159410	14923	Mm.3624	NM_008193	ENSMUSG00000020444	Guk1	AA409738|AL033299|AL033300|AV026611|Gmk|Guk-1	guanylate kinase 1	protein-coding	-1.697	9.029	up
NM_001161624	chr7	143460550	143461550	-	0	NA	promoter-TSS (NM_001161624)	promoter-TSS (NM_001161624)	0	NM_001161624	12577	Mm.168789	NM_009876	ENSMUSG00000037664	Cdkn1c	AL024410|CDKI|Kip2|p57(kip2)|p57Kip2	cyclin-dependent kinase inhibitor 1C (P57)	protein-coding	2.391	12.557	up
NM_001042760	chr7	143474616	143475616	+	0	NA	promoter-TSS (NM_001042760)	promoter-TSS (NM_001042760)	0	NM_001042760	18400	Mm.271740	NM_008767	ENSMUSG00000000154	Slc22a18	AW260131|BWR1A|BWSCR1A|HET|ITM|Impt1|Orctl2|Slc22a1l|TSSC5|p45-BWR1A	solute carrier family 22 (organic cation transporter), member 18	protein-coding	2.391	12.557	up
NM_001293774	chr8	61590669	61591669	-	0	NA	promoter-TSS (NM_001293774)	promoter-TSS (NM_001293774)	0	NM_001293774	72333	Mm.29933	NM_001081390	ENSMUSG00000058056	Palld	2410003B16Rik|6030492A02	palladin, cytoskeletal associated protein	protein-coding	-3.102	16.654	up
NM_001285489	chr7	143548620	143549620	-	0	NA	promoter-TSS (NM_008672)	promoter-TSS (NM_008672)	0	NM_001285489	17955	Mm.294625	NM_008672	ENSMUSG00000059119	Nap1l4	2810410H14Rik|AI316776|D7Wsu30e|Nap2	nucleosome assembly protein 1-like 4	protein-coding	2.391	12.557	up
NM_026355	chr6	148211874	148212874	-	0	NA	promoter-TSS (NR_015615)	promoter-TSS (NR_015615)	0	NM_026355	67456	Mm.59812	NM_026168	ENSMUSG00000030304	Ergic2	1200009B18Rik|4930572C01Rik|AA408438|Ptx1	ERGIC and golgi 2	protein-coding	2.128	17.233	up
NM_001286560	chr6	148211874	148212874	-	0	NA	promoter-TSS (NR_015615)	promoter-TSS (NR_015615)	0	NM_001286560	67456	Mm.59812	NM_026168	ENSMUSG00000030304	Ergic2	1200009B18Rik|4930572C01Rik|AA408438|Ptx1	ERGIC and golgi 2	protein-coding	2.128	17.233	up
NM_001145198	chr10	83722365	83723365	+	0	NA	promoter-TSS (NM_001145198)	promoter-TSS (NM_001145198)	0	NM_001145198	69784	Mm.271188	NM_001145198	ENSMUSG00000087651	1500009L16Rik	2700050C19Rik|OCC-1	RIKEN cDNA 1500009L16 gene	protein-coding	-11.485	7.347	up
NM_198672	chr8	105048099	105049099	+	0	NA	promoter-TSS (NM_001164681)	promoter-TSS (NM_001164681)	0	NM_198672	382053	Mm.295534	NM_198672	ENSMUSG00000069922	Ces3a	Ces3|Ces31|Es31	carboxylesterase 3A	protein-coding	1.678	15.853	up
NM_030082	chr11	58948411	58949411	+	0	NA	promoter-TSS (NM_030082)	promoter-TSS (NM_030082)	0	NM_030082	78303	Mm.28022	NM_030082	ENSMUSG00000056895	Hist3h2ba	1500011O09Rik|AI413321	histone cluster 3, H2ba	protein-coding	-1.697	9.029	up
NM_025299	chr18	80206298	80207298	+	0	NA	promoter-TSS (NM_178604)	promoter-TSS (NM_178604)	0	NM_025299	27366	Mm.172411	NM_025299		Txnl4a	D18Wsu98e|Dim1|ENSMUSG00000057130|Txnl4|U5-15kD|U5-15kDa	thioredoxin-like 4A	protein-coding	-3.713	12.117	up
NR_003634	chr6	148354156	148355156	+	0	NA	promoter-TSS (NR_003634)	promoter-TSS (NR_003634)	0	NR_003634	66184	Mm.391542	NM_025405	ENSMUSG00000063171	Rps4l	1110033J19Rik|AA407494|Rps4y2	ribosomal protein S4-like	pseudo	2.128	17.233	up
NM_001164681	chr8	105048099	105049099	+	0	NA	promoter-TSS (NM_001164681)	promoter-TSS (NM_001164681)	0	NM_001164681	382053	Mm.295534	NM_198672	ENSMUSG00000069922	Ces3a	Ces3|Ces31|Es31	carboxylesterase 3A	protein-coding	1.678	15.853	up
NM_001161456	chr8	105170174	105171174	+	0	NA	promoter-TSS (NM_001161458)	promoter-TSS (NM_001161458)	0	NM_001161456	12400	Mm.2018	NM_022309	ENSMUSG00000031885	Cbfb	AI893578|PEA2|PEBP2b|Pebp2|Pebpb2	core binding factor beta	protein-coding	1.678	15.853	up
NM_001024918	chr10	84755548	84756548	+	0	NA	promoter-TSS (NM_001024918)	promoter-TSS (NM_001024918)	0	NM_001024918	71137	Mm.79070	NM_027689	ENSMUSG00000020037	Rfx4	4933412G19Rik|NYD-sp10	regulatory factor X, 4 (influences HLA class II expression)	protein-coding	3.089	20.629	up

## Sheet: up_genes_tubes_blasts
test_id	gene_id	gene	locus	sample_1	sample_2	status	value_1	value_2	log2(fold_change)	test_stat	p_value	q_value	significant
1500009L16Rik	1500009L16Rik	1500009L16Rik	chr10:83722864-83762762	C1	C2	NOTEST	0.310319	0.164724	-0.913698	0	1	1	no
2810021J22Rik	2810021J22Rik	2810021J22Rik	chr11:58867239-58884338	C1	C2	NOTEST	1.12722	1.24258	0.140571	0	1	1	no
4930463O16Rik	4930463O16Rik	4930463O16Rik	chr10:84488292-84497676	C1	C2	NOTEST	0	0.0361495	inf	0	1	1	no
Adnp2	Adnp2	Adnp2	chr18:80127134-80151482	C1	C2	OK	8.07244	6.87496	-0.231655	-0.911694	0.2129	0.33906	no
Appl2	Appl2	Appl2	chr10:83600033-83648664	C1	C2	OK	8.40103	15.5343	0.88682	3.45083	5e-05	0.000232938	yes
Asb3	Asb3	Asb3	chr11:30954397-31102704	C1	C2	OK	6.6687	9.96108	0.578897	2.05244	0.011	0.0289692	yes
C330046G13Rik	C330046G13Rik	C330046G13Rik	chr10:84547416-84553338	C1	C2	NOTEST	0.0599436	0	#NAME?	0	1	1	no
Cbfb	Cbfb	Cbfb	chr8:105170673-105217988	C1	C2	OK	61.0514	86.273	0.498884	2.25857	0.0014	0.00473977	yes
Cbr4	Cbr4	Cbr4	chr8:61487733-61503500	C1	C2	OK	12.2639	19.0166	0.632844	2.36124	0.00615	0.0174337	yes
Cdkn1c	Cdkn1c	Cdkn1c	chr7:143458338-143461050	C1	C2	OK	1.48606	2.1068	0.503564	0.916942	0.18365	0.302242	no
Ces2c	Ces2c	Ces2c	chr8:104847067-104854482	C1	C2	NOTEST	0	0.504776	inf	0	1	1	no
Ces2d-ps	Ces2d-ps	Ces2d-ps	chr8:104867423-104874082	C1	C2	NOTEST	0	0.214256	inf	0	1	1	no
Ces2f	Ces2f	Ces2f	chr8:104947355-104955962	C1	C2	NOTEST	0.0434632	0	#NAME?	0	1	1	no
Ces2g	Ces2g	Ces2g	chr8:104961717-104969537	C1	C2	NOTEST	0.250892	0.574207	1.19451	0	1	1	no
Ces4a	Ces4a	Ces4a	chr8:105131799-105150109	C1	C2	NOTEST	0.030455	0	#NAME?	0	1	1	no
Chac2	Chac2	Chac2	chr11:30954397-31102704	C1	C2	OK	8.39523	12.2134	0.540822	1.16075	0.1002	0.186101	no
Ckap4	Ckap4	Ckap4	chr10:84526304-84533888	C1	C2	OK	79.5278	48.1201	-0.72482	-3.49502	5e-05	0.000232938	yes
D430042O09Rik	D430042O09Rik	D430042O09Rik	chr7:125707875-125874797	C1	C2	OK	2.74598	2.95848	0.107537	0.343934	0.6018	0.72591	no
Ddx60	Ddx60	Ddx60	chr8:61928088-62037695	C1	C2	NOTEST	0.0125051	0.151517	3.59889	0	1	1	no
Dfnb59	Dfnb59	Dfnb59	chr2:76650272-76658554	C1	C2	NOTEST	0.0683916	0	#NAME?	0	1	1	no
Ergic2	Ergic2	Ergic2	chr6:148047415-148444352	C1	C2	OK	29.1346	36.0105	0.305685	1.29819	0.08845	0.168523	no
Erlec1	Erlec1	Erlec1	chr11:30929783-30954131	C1	C2	OK	12.1523	18.3427	0.593976	2.58467	0.00075	0.00273781	yes
Far2	Far2	Far2	chr6:148047415-148444352	C1	C2	NOTEST	0.323111	0.145277	-1.15322	0	1	1	no
Fkbp7	Fkbp7	Fkbp7	chr2:76663033-76673098	C1	C2	OK	25.3947	39.6405	0.642446	2.64576	0.00115	0.00398655	yes
Gjc2	Gjc2	Gjc2	chr11:59175563-59183213	C1	C2	NOTEST	0	0.0389059	inf	0	1	1	no
Gm6567	Gm6567	Gm6567	chr7:73097751-73102068	C1	C2	NOTEST	0	0.245604	inf	0	1	1	no
Gpr75	Gpr75	Gpr75	chr11:30885357-30893725	C1	C2	NOTEST	0.156149	0.0349775	-2.15843	0	1	1	no
Gtf3c1	Gtf3c1	Gtf3c1	chr7:125640953-125707688	C1	C2	OK	15.7229	17.2886	0.136956	0.588469	0.3786	0.522726	no
Guk1	Guk1	Guk1	chr11:59183854-59191952	C1	C2	OK	33.8112	32.2182	-0.0696245	-0.255677	0.7157	0.813073	no
Hist3h2a	Hist3h2a	Hist3h2a	chr11:58954684-58955192	C1	C2	OK	5.3786	10.6034	0.97923	2.43632	0.02545	0.0596091	no
Hsbp1l1	Hsbp1l1	Hsbp1l1	chr18:80229755-80247102	C1	C2	NOTEST	0.127641	0.0674192	-0.920865	0	1	1	no
Iba57	Iba57	Iba57	chr11:59155368-59163745	C1	C2	OK	1.68502	2.68909	0.674352	1.36597	0.0394	0.0862826	no
Il21r	Il21r	Il21r	chr7:125603428-125633570	C1	C2	OK	0.0295355	1.88061	5.99261	2.07752	0.24645	0.378027	no
Kcng2	Kcng2	Kcng2	chr18:80294543-80364254	C1	C2	NOTEST	0	0.0349906	inf	0	1	1	no
Kcnq1ot1	Kcnq1ot1	Kcnq1ot1	chr7:143107253-143427042	C1	C2	NOTEST	0.0146355	0.0246893	0.754412	0	1	1	no
Nap1l4	Nap1l4	Nap1l4	chr7:143513578-143549120	C1	C2	OK	62.1866	75.0266	0.270799	1.22862	0.0794	0.154465	no
Nuak1	Nuak1	Nuak1	chr10:84371318-84440471	C1	C2	OK	4.65805	30.8337	2.72671	10.9376	5e-05	0.000232938	yes
Obscn	Obscn	Obscn	chr11:58994255-59136375	C1	C2	OK	0.166805	11.6853	6.13039	18.0662	5e-05	0.000232938	yes
Osbpl6	Osbpl6	Osbpl6	chr2:76406507-76600647	C1	C2	NOTEST	0.70023	0.387178	-0.854833	0	1	1	no
Palld	Palld	Palld	chr8:61515020-61902690	C1	C2	OK	10.2822	50.1113	2.28498	9.20601	5e-05	0.000232938	yes
Pard6g	Pard6g	Pard6g	chr18:80046894-80119640	C1	C2	OK	2.57385	2.05873	-0.322169	-0.860146	0.24985	0.381619	no
Plekha3	Plekha3	Plekha3	chr2:76675314-76697335	C1	C2	OK	18.7382	12.3092	-0.606253	-2.75612	0.00055	0.00208053	yes
Polr3b	Polr3b	Polr3b	chr10:84622436-84727178	C1	C2	OK	15.0411	11.1712	-0.42912	-1.81426	0.011	0.0289692	yes
Pqlc1	Pqlc1	Pqlc1	chr18:80255244-80292724	C1	C2	OK	4.24809	7.79642	0.875997	2.45806	0.00045	0.00173772	yes
Prdm1	Prdm1	Prdm1	chr10:44437174-44458687	C1	C2	NOTEST	0.0453777	0.277698	2.61346	0	1	1	no
Prkra	Prkra	Prkra	chr2:76629936-76647994	C1	C2	OK	18.0601	15.4882	-0.22164	-0.88587	0.26565	0.400097	no
Rbfa	Rbfa	Rbfa	chr18:80192263-80200619	C1	C2	OK	15.4908	10.6864	-0.535638	-1.8429	0.0175	0.0432707	yes
Rfx4	Rfx4	Rfx4	chr10:84756047-84906538	C1	C2	NOTEST	0.0472588	0.80451	4.08946	0	1	1	no
Rnf187	Rnf187	Rnf187	chr11:58932287-58938906	C1	C2	OK	100.819	77.5508	-0.378552	-1.98689	0.01485	0.0375294	yes
Sacs	Sacs	Sacs	chr14:61138456-61258490	C1	C2	OK	5.09261	3.74959	-0.441673	-0.582062	0.34865	0.491249	no
Sh3rf1	Sh3rf1	Sh3rf1	chr8:61224170-61396072	C1	C2	OK	6.18577	9.84054	0.669784	2.61138	0.0002	0.000837118	yes
Slc22a18	Slc22a18	Slc22a18	chr7:143473754-143499332	C1	C2	NOTEST	0.514394	1.03643	1.01068	0	1	1	no
Tcp11l2	Tcp11l2	Tcp11l2	chr10:84576946-84614355	C1	C2	OK	6.55881	17.0112	1.37498	5.10905	5e-05	0.000232938	yes
Tgfbr2	Tgfbr2	Tgfbr2	chr9:116087694-116175363	C1	C2	OK	30.244	80.9329	1.42008	6.58914	5e-05	0.000232938	yes
Tnfrsf19	Tnfrsf19	Tnfrsf19	chr14:60963833-61046855	C1	C2	OK	0.0737408	3.40819	5.5304	4.39857	0.04795	0.101586	no
Trim11	Trim11	Trim11	chr11:58978092-58991462	C1	C2	OK	9.36146	9.1071	-0.0397428	-0.136269	0.8425	0.901524	no
Trim17	Trim17	Trim17	chr11:58963780-58971729	C1	C2	NOTEST	0	0.154845	inf	0	1	1	no
Txnl4a	Txnl4a	Txnl4a	chr18:80206797-80225851	C1	C2	OK	62.338	49.2878	-0.338881	-1.42843	0.03965	0.0867385	no
Zfp39	Zfp39	Zfp39	chr11:58888152-58904225	C1	C2	OK	1.16751	1.59114	0.446619	1.0194	0.1551	0.264384	no

## Sheet: TSS_tubes_blasts_PC1_down
PeakID (cmd=annotatePeaks.pl tss mm10 -bedGraph tubes_vs_blasts_corrdiff.corrDiff.bedGraph)	Chr	Start	End	Strand	Not Used	Focus Ratio/Region Size	Annotation	Detailed Annotation	Distance to TSS	Nearest PromoterID	Entrez ID	Nearest Unigene	Nearest Refseq	Nearest Ensembl	Gene Name	Gene Alias	Gene Description	Gene Type	tubes_vs_blasts_corrdiff.corrDiff.bedGraph bedGraph avg over given bp
NM_001080780	chr6	118197244	118198244	-	0	NA	promoter-TSS (NM_001080780)	promoter-TSS (NM_001080780)	0	NM_001080780	19713	Mm.57199	NM_009050	ENSMUSG00000030110	Ret	PTC|RET51|RET9|c-Ret	ret proto-oncogene	protein-coding	11.223	-7.378	down
NM_146964	chr7	140637203	140638203	+	0	NA	promoter-TSS (NM_146964)	promoter-TSS (NM_146964)	0	NM_146964	18362	Mm.222845	NM_146964	ENSMUSG00000096069	Olfr61	IH7|MOR253-1	olfactory receptor 61	protein-coding	9.222	-3.785	down
NM_145152	chr10	77902036	77903036	-	0	NA	promoter-TSS (NM_145152)	promoter-TSS (NM_145152)	0	NM_145152	237387	Mm.133301	NM_145152	ENSMUSG00000051652	Lrrc3	1300011L04Rik|C21orf102	leucine rich repeat containing 3	protein-coding	7.822	-4.006	down
NM_010835	chr5	37824085	37825085	-	0	NA	promoter-TSS (NM_010835)	promoter-TSS (NM_010835)	0	NM_010835	17701	Mm.256509	NM_010835	ENSMUSG00000048450	Msx1	AA675338|AI324650|Hox-7|Hox7|Hox7.1|msh	msh homeobox 1	protein-coding	11.224	-2.162	down
NM_001001792	chr6	117862577	117863577	+	0	NA	promoter-TSS (NM_008616)	promoter-TSS (NM_008616)	0	NM_001001792	22685	Mm.249661	NM_008616	ENSMUSG00000042097	Zfp239	Mok-2|Mok2|Znf239	zinc finger protein 239	protein-coding	15.325	0.837	down
NM_001205009	chr10	77814182	77815182	+	0	NA	promoter-TSS (NM_001205009)	promoter-TSS (NM_001205009)	0	NM_001205009	100040299	Mm.486155	NM_001205009		Gm2696	-	predicted gene 2696	protein-coding	7.822	-4.006	down
NM_134069	chr13	23838934	23839934	+	0	NA	promoter-TSS (NM_001164743)	promoter-TSS (NM_001164743)	0	NM_134069	105355	Mm.27038	NM_134069	ENSMUSG00000036083	Slc17a3	AW261723|Npt4	solute carrier family 17 (sodium phosphate), member 3	protein-coding	16.922	0.342	down
NR_035451	chr10	77640724	77641724	+	0	NA	promoter-TSS (NR_035451)	promoter-TSS (NR_035451)	0	NR_035451	100316811		NR_035451		Mir1930	mmu-mir-1930	microRNA 1930	ncRNA	7.822	-4.006	down
NM_001015507	chr9	106821476	106822476	+	0	NA	promoter-TSS (NM_001015507)	promoter-TSS (NM_001015507)	0	NM_001015507	321006	Mm.440089	NM_001015507	ENSMUSG00000040325	Vprbp	AI447437|B930007L02Rik|mKIAA0800	Vpr (HIV-1) binding protein	protein-coding	9.326	-3.743	down
NM_183308	chr6	5297873	5298873	-	0	NA	promoter-TSS (NM_183308)	promoter-TSS (NM_183308)	0	NM_183308	330260	Mm.126984	NM_183308		Pon2	6330405I24Rik|AI481612	paraoxonase 2	protein-coding	16.321	0.458	down
NR_038021	chr10	19141249	19142249	+	0	NA	promoter-TSS (NR_038021)	promoter-TSS (NR_038021)	0	NR_038021	100504265	Mm.383417	NR_038021		Gm20139	-	predicted gene, 20139	ncRNA	11.147	0.409	down
NM_001170638	chr13	23869773	23870773	+	0	NA	promoter-TSS (NM_001170638)	promoter-TSS (NM_001170638)	0	NM_001170638	20504	Mm.2656	NM_009198	ENSMUSG00000021335	Slc17a1	NAPI-1|Napi1|Npt1	solute carrier family 17 (sodium phosphate), member 1	protein-coding	16.922	0.342	down
NM_028525	chr14	64103823	64104823	+	0	NA	promoter-TSS (NM_028525)	promoter-TSS (NM_028525)	0	NM_028525	73382	Mm.481055	NM_028525	ENSMUSG00000021966	Prss52	1700049K14Rik|Tesp3	protease, serine 52	protein-coding	12.152	-3.495	down
NM_145422	chr10	85957293	85958293	-	0	NA	promoter-TSS (NM_145422)	promoter-TSS (NM_145422)	0	NM_145422	28088	Mm.9257	NM_145422	ENSMUSG00000001783	Rtcb	AI255213|AI463255|D10Wsu52e|FAAP|HSPC117	RNA 2',3'-cyclic phosphate and 5'-OH ligase	protein-coding	13.084	-0.461	down
NR_040527	chr6	118247954	118248954	-	0	NA	promoter-TSS (NR_040527)	promoter-TSS (NR_040527)	0	NR_040527	73531	Mm.396245	NR_040527		1700069P05Rik	-	RIKEN cDNA 1700069P05 gene	ncRNA	11.223	-7.378	down
NM_175660	chr13	23750588	23751588	+	0	NA	promoter-TSS (NM_175660)	promoter-TSS (NM_175660)	0	NM_175660	319172	Mm.423402	NM_175660	ENSMUSG00000061615	Hist1h2ab	H2A.1|H2a-53	histone cluster 1, H2ab	protein-coding	16.922	0.342	down
NM_001101631	chr10	77861475	77862475	+	0	NA	promoter-TSS (NM_001101631)	promoter-TSS (NM_001101631)	0	NM_001101631	100041351	Mm.441672	NM_001101631		Gm3285	-	predicted gene 3285	protein-coding	7.822	-4.006	down
NR_046192	chr14	64103735	64104735	-	0	NA	promoter-TSS (NM_028525)	promoter-TSS (NM_028525)	0	NR_046192	78176	Mm.108055	NR_046192	ENSMUSG00000091686	4930471C04Rik	-	RIKEN cDNA 4930471C04 gene	ncRNA	12.152	-3.495	down
NR_105766	chr1	168490143	168491143	+	0	NA	promoter-TSS (NR_105766)	promoter-TSS (NR_105766)	0	NR_105766	102465178		NR_105766	miRBase:MI0021876	Mir6348	mmu-mir-6348	microRNA mir-6348	ncRNA	15.509	-2.204	down
NM_009397	chr10	19014910	19015910	-	0	NA	promoter-TSS (NM_009397)	promoter-TSS (NM_009397)	0	NM_009397	21929	Mm.116683	NM_009397	ENSMUSG00000019850	Tnfaip3	A20|Tnfip3	tumor necrosis factor, alpha-induced protein 3	protein-coding	11.147	0.409	down
NR_038035	chr10	18831430	18832430	-	0	NA	promoter-TSS (NR_038035)	promoter-TSS (NR_038035)	0	NR_038035	73968	Mm.55591	NR_038034		4930444F02Rik	1700010L24Rik|mpiR	RIKEN cDNA 4930444F02 gene	ncRNA	11.147	0.409	down
NR_040754	chr9	42208731	42209731	-	0	NA	promoter-TSS (NR_040754)	promoter-TSS (NR_040754)	0	NR_040754	78194	Mm.251457	NR_040754		4930546K05Rik	-	RIKEN cDNA 4930546K05 gene	ncRNA	9.235	-5.106	down
NM_001101630	chr10	77770825	77771825	-	0	NA	promoter-TSS (NM_001101630)	promoter-TSS (NM_001101630)	0	NM_001101630	100041261	Mm.477434	NM_001101630	ENSMUSG00000095817	Gm3238	-	predicted gene 3238	protein-coding	7.822	-4.006	down
NM_001033420	chr7	134670187	134671187	+	0	NA	promoter-TSS (NM_001033420)	promoter-TSS (NM_001033420)	0	NM_001033420	330662	Mm.436572	NM_001033420	ENSMUSG00000058325	Dock1	9130006G06Rik|AI854900|D630004B07Rik	dedicator of cytokinesis 1	protein-coding	12.466	-1.346	down
NM_001011867	chr7	140573655	140574655	+	0	NA	promoter-TSS (NM_001011867)	promoter-TSS (NM_001011867)	0	NM_001011867	258201	Mm.376687	NM_001011867	ENSMUSG00000095901	Olfr538	MOR253-10P|MOR253-12P|MOR253-13P|Olfr1523-ps1|Olfr1553-ps1	olfactory receptor 538	protein-coding	9.222	-3.785	down
NM_033648	chr6	117936835	117937835	-	0	NA	promoter-TSS (NM_001173372)	promoter-TSS (NM_001173372)	0	NM_033648	108017	Mm.250392	NM_033648		Fxyd4	0610008I02Rik|AI267073|Chif	FXYD domain-containing ion transport regulator 4	protein-coding	15.325	0.837	down
NM_173006	chr6	5255733	5256733	-	0	NA	promoter-TSS (NM_173006)	promoter-TSS (NM_173006)	0	NM_173006	269823	Mm.9122	NM_173006	ENSMUSG00000029759	Pon3	2810004E20|AI786302	paraoxonase 3	protein-coding	16.321	0.458	down
NR_038022	chr10	19166738	19167738	+	0	NA	promoter-TSS (NR_038022)	promoter-TSS (NR_038022)	0	NR_038022	100504265	Mm.383417	NR_038021		Gm20139	-	predicted gene, 20139	ncRNA	11.147	0.409	down
NM_010670	chr10	77720086	77721086	+	0	NA	promoter-TSS (NM_010670)	promoter-TSS (NM_010670)	0	NM_010670	16694	Mm.34372	NM_010670	ENSMUSG00000069583	Krtap12-1	D10Jhu14e	keratin associated protein 12-1	protein-coding	7.822	-4.006	down
NM_027526	chr6	118065885	118066885	+	0	NA	promoter-TSS (NM_027526)	promoter-TSS (NM_027526)	0	NM_027526	70727	Mm.87660	NM_027526	ENSMUSG00000030134	Rasgef1a	6330404M18Rik|AI835194	RasGEF domain family, member 1A	protein-coding	11.223	-7.378	down
NM_024279	chr8	12572549	12573549	+	0	NA	promoter-TSS (NM_024279)	promoter-TSS (NM_024279)	0	NM_024279	78634	Mm.116871	NM_024279	ENSMUSG00000010435	Spaca7	1700094C09Rik	sperm acrosome associated 7	protein-coding	13.958	-5.296	down
NM_001163614	chr10	85927991	85928991	+	0	NA	promoter-TSS (NM_001163614)	promoter-TSS (NM_001163614)	0	NM_001163614	67341	Mm.382315	NM_001163614	ENSMUSG00000085111	Ascl4	1700054F16Rik|bHLHa44	achaete-scute complex homolog 4 (Drosophila)	protein-coding	13.084	-0.461	down
NM_178189	chr13	23683459	23684459	-	0	NA	promoter-TSS (NM_001290380)	promoter-TSS (NM_001290380)	0	NM_178189	319164	Mm.261973	NM_178189	ENSMUSG00000069270	Hist1h2ac	-	histone cluster 1, H2ac	protein-coding	16.922	0.342	down
NR_106011	chr6	118084692	118085692	+	0	NA	promoter-TSS (NR_106011)	promoter-TSS (NR_106011)	0	NR_106011	102465632		NR_106011		Mir7044	mmu-mir-7044	microRNA mir-7044	ncRNA	11.223	-7.378	down
NM_026181	chr7	35317940	35318940	-	0	NA	promoter-TSS (NM_026181)	promoter-TSS (NM_026181)	0	NM_026181	67471	Mm.358705	NM_026181	ENSMUSG00000063808	Gpatch1	1300003A17Rik|ECGP|Gpatc1	G patch domain containing 1	protein-coding	21.205	-3.342	down
NM_183355	chr1	168431669	168432669	-	0	NA	promoter-TSS (NM_001291509)	promoter-TSS (NM_001291509)	0	NM_183355	18514	Mm.43358	NM_008783	ENSMUSG00000052534	Pbx1	2310056B04Rik|D230003C07Rik|Pbx-1	pre B cell leukemia homeobox 1	protein-coding	15.509	-2.204	down
NM_146960	chr7	140645952	140646952	+	0	NA	promoter-TSS (NM_146960)	promoter-TSS (NM_146960)	0	NM_146960	258962	Mm.246542	NM_146960	ENSMUSG00000094819	Olfr53	IE12|MOR253-5	olfactory receptor 53	protein-coding	9.222	-3.785	down
NM_001287515	chr7	35118793	35119793	+	0	NA	promoter-TSS (NM_007678)	promoter-TSS (NM_007678)	0	NM_001287515	12606	Mm.349667	NM_007678	ENSMUSG00000034957	Cebpa	C/ebpalpha|CBF-A|Cebp	CCAAT/enhancer binding protein (C/EBP), alpha	protein-coding	19.039	-0.943	down
NM_001177653	chr13	23620594	23621594	-	0	NA	promoter-TSS (NM_178194)	promoter-TSS (NM_178194)	0	NM_001177653	319179	Mm.440391	NM_178194	ENSMUSG00000047246	Hist1h2be	-	histone cluster 1, H2be	protein-coding	16.922	0.342	down
NM_001166430	chr6	117906282	117907282	+	0	NA	promoter-TSS (NM_001166431)	promoter-TSS (NM_001166431)	0	NM_001166430	98758	Mm.422979	NM_133834	ENSMUSG00000042079	Hnrnpf	4833420I20Rik|AA407306|Hnrpf	heterogeneous nuclear ribonucleoprotein F	protein-coding	15.325	0.837	down
NM_001033185	chr1	169928439	169929439	+	0	NA	promoter-TSS (NM_001033185)	promoter-TSS (NM_001033185)	0	NM_001033185	78465	Mm.291078	NM_001033185	ENSMUSG00000070532	1700084C01Rik	-	RIKEN cDNA 1700084C01 gene	protein-coding	16.413	-3.375	down
NM_015786	chr13	23738307	23739307	+	0	NA	promoter-TSS (NM_015786)	promoter-TSS (NM_015786)	0	NM_015786	50708	Mm.193539	NM_015786	ENSMUSG00000036181	Hist1h1c	0610008C09Rik|H1.2|H1c|H1f2|H1var1|His1a	histone cluster 1, H1c	protein-coding	16.922	0.342	down
NR_038034	chr10	18831430	18832430	-	0	NA	promoter-TSS (NR_038035)	promoter-TSS (NR_038035)	0	NR_038034	73968	Mm.55591	NR_038034		4930444F02Rik	1700010L24Rik|mpiR	RIKEN cDNA 4930444F02 gene	ncRNA	11.147	0.409	down
NM_001146200	chr12	32208149	32209149	-	0	NA	promoter-TSS (NM_001146200)	promoter-TSS (NM_001146200)	0	NM_001146200	30955	Mm.101369	NM_020272	ENSMUSG00000020573	Pik3cg	5830428L06Rik|PI3Kgamma|p110gamma	phosphoinositide-3-kinase, catalytic, gamma polypeptide	protein-coding	22.489	2.805	down
NM_001293667	chr8	12756516	12757516	+	0	NA	promoter-TSS (NM_015804)	promoter-TSS (NM_015804)	0	NM_001293667	50770	Mm.257837	NM_015804	ENSMUSG00000031441	Atp11a	4930558F19Rik|AU040868|Atpc1h|Ih	ATPase, class VI, type 11A	protein-coding	13.958	-5.296	down
NM_172769	chr9	42263800	42264800	-	0	NA	promoter-TSS (NM_172769)	promoter-TSS (NM_172769)	0	NM_172769	235293	Mm.32700	NM_172769	ENSMUSG00000032018	Sc5d	A830037K02|A830073K23Rik|Sc5dl	sterol-C5-desaturase (fungal ERG3, delta-5-desaturase) homolog (S. cerevisae)	protein-coding	9.235	-5.106	down
NM_011139	chr9	43205255	43206255	-	0	NA	promoter-TSS (NM_011139)	promoter-TSS (NM_011139)	0	NM_011139	18988	Mm.436650	NM_011139	ENSMUSG00000032015	Pou2f3	Epoc-1|Oct-11a|Oct11|Otf-11|Otf11|Skin|Skin-1a|Skn-1a|Skn-li	POU domain, class 2, transcription factor 3	protein-coding	13.646	-4.248	down
NR_045731	chr6	117751269	117752269	-	0	NA	promoter-TSS (NR_045731)	promoter-TSS (NR_045731)	0	NR_045731	72263	Mm.443289	NR_045731		1700030F04Rik	-	RIKEN cDNA 1700030F04 gene	ncRNA	15.325	0.837	down
NM_033080	chr7	35555428	35556428	-	0	NA	promoter-TSS (NM_033080)	promoter-TSS (NM_033080)	0	NM_033080	110959	Mm.410206	NM_033080	ENSMUSG00000034875	Nudt19	D7Rp2|D7Rp2-r|D7Rp2-s|D7Rp2e|RP2-r|RP2-s	nudix (nucleoside diphosphate linked moiety X)-type motif 19	protein-coding	21.205	-3.342	down
NM_028034	chr7	35537244	35538244	-	0	NA	promoter-TSS (NM_028034)	promoter-TSS (NM_028034)	0	NM_028034	71981	Mm.47904	NM_028034	ENSMUSG00000030491	Tdrd12	2410004F06Rik|2410070K17Rik|ECAT8|EG434165|G1-476-14|repro23	tudor domain containing 12	protein-coding	21.205	-3.342	down
NR_033546	chr8	12718627	12719627	-	0	NA	promoter-TSS (NR_033546)	promoter-TSS (NR_033546)	0	NR_033546	100038554	Mm.367723	NR_033546	ENSMUSG00000074469	Gm15348	ENSMUSG00000074469|OTTMUSG00000020606	predicted gene 15348	ncRNA	13.958	-5.296	down
NR_027920	chr5	37820064	37821064	+	0	NA	promoter-TSS (NR_027920)	promoter-TSS (NR_027920)	0	NR_027920	93895		NR_027920		Msx1os	Msx1as	msh homeobox 1 opposite strand	ncRNA	11.224	-2.162	down
NM_145399	chr13	23990714	23991714	-	0	NA	promoter-TSS (NM_145399)	promoter-TSS (NM_145399)	0	NM_145399	214189	Mm.255667	NM_145399	ENSMUSG00000021337	Scgn	-	secretagogin, EF-hand calcium binding protein	protein-coding	16.922	0.342	down
NM_145633	chr7	35585747	35586747	+	0	NA	promoter-TSS (NM_145633)	promoter-TSS (NM_145633)	0	NM_145633	245886	Mm.272620	NM_145633	ENSMUSG00000034867	Ankrd27	AA408090|BC016493|D330003H11Rik|Varp	ankyrin repeat domain 27 (VPS9 domain)	protein-coding	21.205	-3.342	down
NM_178643	chr7	35396267	35397267	-	0	NA	promoter-TSS (NM_178643)	promoter-TSS (NM_178643)	0	NM_178643	101831	Mm.389855	NM_178643	ENSMUSG00000030493	C230052I12Rik	AW124591|AW538696|Faap24	RIKEN cDNA C230052I12 gene	protein-coding	21.205	-3.342	down
NM_008418	chr3	107035662	107036662	+	0	NA	promoter-TSS (NM_008418)	promoter-TSS (NM_008418)	0	NM_008418	16491	Mm.30640	NM_008418	ENSMUSG00000047959	Kcna3	Kca1-3|Kv1.3|Mk-3	potassium voltage-gated channel, shaker-related subfamily, member 3	protein-coding	11.488	-3.688	down
NM_001287521	chr7	35118793	35119793	+	0	NA	promoter-TSS (NM_007678)	promoter-TSS (NM_007678)	0	NM_001287521	12606	Mm.349667	NM_007678	ENSMUSG00000034957	Cebpa	C/ebpalpha|CBF-A|Cebp	CCAAT/enhancer binding protein (C/EBP), alpha	protein-coding	19.039	-0.943	down
NM_009884	chr7	35056066	35057066	-	0	NA	promoter-TSS (NM_009884)	promoter-TSS (NM_009884)	0	NM_009884	12611	Mm.273090	NM_009884	ENSMUSG00000056216	Cebpg	C/EBP[g]|C/EBPgamma|GPE1-BP|Gpe1bp|Ig/EBP	CCAAT/enhancer binding protein (C/EBP), gamma	protein-coding	19.039	-0.943	down
NM_145840	chr7	35585082	35586082	-	0	NA	promoter-TSS (NM_145633)	promoter-TSS (NM_145633)	0	NM_145840	243923	Mm.222680	NM_145840	ENSMUSG00000056043	Rgs9bp	R9AP|Rgs9-1bp	regulator of G-protein signalling 9 binding protein	protein-coding	21.205	-3.342	down
NM_023048	chr6	5382886	5383886	+	0	NA	promoter-TSS (NM_023048)	promoter-TSS (NM_023048)	0	NM_023048	65255	Mm.51340	NM_023048	ENSMUSG00000042607	Asb4	8430401O13Rik|AV117194|AW060255	ankyrin repeat and SOCS box-containing 4	protein-coding	16.321	0.458	down
NM_001199016	chr7	35448598	35449598	+	0	NA	promoter-TSS (NM_001199016)	promoter-TSS (NM_001199016)	0	NM_001199016	30962	Mm.45874	NM_021291	ENSMUSG00000030492	Slc7a9	CSNU3	solute carrier family 7 (cationic amino acid transporter, y+ system), member 9	protein-coding	21.205	-3.342	down
NM_015787	chr13	23622058	23623058	-	0	NA	promoter-TSS (NM_015787)	promoter-TSS (NM_015787)	0	NM_015787	50709	Mm.170587	NM_015787		Hist1h1e	H1-4|H1e|H1f4|H1s-4|H1var2	histone cluster 1, H1e	protein-coding	16.922	0.342	down
NM_175664	chr13	23746234	23747234	+	0	NA	promoter-TSS (NM_175664)	promoter-TSS (NM_175664)	0	NM_175664	319178	Mm.390567	NM_175664	ENSMUSG00000075031	Hist1h2bb	H2b-143	histone cluster 1, H2bb	protein-coding	16.922	0.342	down
NM_008616	chr6	117862577	117863577	+	0	NA	promoter-TSS (NM_008616)	promoter-TSS (NM_008616)	0	NM_008616	22685	Mm.249661	NM_008616	ENSMUSG00000042097	Zfp239	Mok-2|Mok2|Znf239	zinc finger protein 239	protein-coding	15.325	0.837	down
NM_145381	chr1	13660009	13661009	-	0	NA	promoter-TSS (NM_145381)	promoter-TSS (NM_145381)	0	NM_145381	212442	Mm.89572	NM_145381		Lactb2	Cgi-83|E430032H21Rik	lactamase, beta 2	protein-coding	13.332	-6.566	down
NM_175653	chr13	23745021	23746021	-	0	NA	promoter-TSS (NM_175653)	promoter-TSS (NM_175653)	0	NM_175653	319148	Mm.262517	NM_175653		Hist1h3c	H3-143	histone cluster 1, H3c	protein-coding	16.922	0.342	down
NM_001164743	chr13	23838934	23839934	+	0	NA	promoter-TSS (NM_001164743)	promoter-TSS (NM_001164743)	0	NM_001164743	105355	Mm.27038	NM_134069	ENSMUSG00000036083	Slc17a3	AW261723|Npt4	solute carrier family 17 (sodium phosphate), member 3	protein-coding	16.922	0.342	down
NM_011158	chr12	32060779	32061779	-	0	NA	promoter-TSS (NM_011158)	promoter-TSS (NM_011158)	0	NM_011158	19088	Mm.25594	NM_011158	ENSMUSG00000002997	Prkar2b	AI451071|AW061005|PKARIIbeta|Pkarb2|RII(beta)	protein kinase, cAMP dependent regulatory, type II beta	protein-coding	22.489	2.805	down
NR_026831	chr10	77706087	77707087	+	0	NA	promoter-TSS (NR_026831)	promoter-TSS (NR_026831)	0	NR_026831	16697	Mm.482251	NR_026831		Gm10272	ENSMUSG00000069584|Krtap12-4	keratin associated protein 12-4	pseudo	7.822	-4.006	down
NM_027897	chr7	35333737	35334737	+	0	NA	promoter-TSS (NM_027897)	promoter-TSS (NM_027897)	0	NM_027897	52428	Mm.286600	NM_027897	ENSMUSG00000030494	Rhpn2	1300002E07Rik|AA536890|C85860|D7Ertd784e	rhophilin, Rho GTPase binding protein 2	protein-coding	21.205	-3.342	down
NM_178192	chr13	23760749	23761749	-	0	NA	promoter-TSS (NM_178192)	promoter-TSS (NM_178192)	0	NM_178192	326619	Mm.228709	NM_178192		Hist1h4a	-	histone cluster 1, H4a	protein-coding	16.922	0.342	down
NM_133993	chr10	85871331	85872331	+	0	NA	promoter-TSS (NM_133993)	promoter-TSS (NM_133993)	0	NM_133993	103136	Mm.18834	NM_133993	ENSMUSG00000001785	Pwp1	2310058A11Rik|2610205J09Rik|AI098170|AL022879|AV083409|AW550690	PWP1 homolog (S. cerevisiae)	protein-coding	13.084	-0.461	down
NM_178263	chr7	35585747	35586747	+	0	NA	promoter-TSS (NM_145633)	promoter-TSS (NM_145633)	0	NM_178263	245886	Mm.272620	NM_145633	ENSMUSG00000034867	Ankrd27	AA408090|BC016493|D330003H11Rik|Varp	ankyrin repeat domain 27 (VPS9 domain)	protein-coding	21.205	-3.342	down
NM_015804	chr8	12756516	12757516	+	0	NA	promoter-TSS (NM_015804)	promoter-TSS (NM_015804)	0	NM_015804	50770	Mm.257837	NM_015804	ENSMUSG00000031441	Atp11a	4930558F19Rik|AU040868|Atpc1h|Ih	ATPase, class VI, type 11A	protein-coding	13.958	-5.296	down
NM_001166427	chr6	117916794	117917794	+	0	NA	promoter-TSS (NM_001166427)	promoter-TSS (NM_001166427)	0	NM_001166427	98758	Mm.422979	NM_133834	ENSMUSG00000042079	Hnrnpf	4833420I20Rik|AA407306|Hnrpf	heterogeneous nuclear ribonucleoprotein F	protein-coding	15.325	0.837	down
NM_177016	chr13	23914507	23915507	-	0	NA	promoter-TSS (NM_177016)	promoter-TSS (NM_177016)	0	NM_177016	319848	Mm.97959	NM_177016	ENSMUSG00000021336	Slc17a4	9130214H05Rik	solute carrier family 17 (sodium phosphate), member 4	protein-coding	16.922	0.342	down
NM_001205032	chr10	77690257	77691257	-	0	NA	promoter-TSS (NM_001205032)	promoter-TSS (NM_001205032)	0	NM_001205032	100502831	Mm.486158	NM_001205032	ENSMUSG00000095970	Gm19402	-	predicted gene, 19402	protein-coding	7.822	-4.006	down
NM_130889	chr4	46450617	46451617	+	0	NA	promoter-TSS (NM_130889)	promoter-TSS (NM_130889)	0	NM_130889	67628	Mm.263913	NM_130889	ENSMUSG00000028333	Anp32b	2410015B15Rik|PAL31|PHAPI2a|Ssp29	acidic (leucine-rich) nuclear phosphoprotein 32 family, member B	protein-coding	15.294	0.985	down
NM_023422	chr13	23683699	23684699	+	0	NA	promoter-TSS (NM_001290380)	promoter-TSS (NM_001290380)	0	NM_023422	68024	Mm.261676	NM_023422	ENSMUSG00000018102	Hist1h2bc	2610022J01Rik|H2bfs|R74621	histone cluster 1, H2bc	protein-coding	16.922	0.342	down
NM_011436	chr9	42123789	42124789	-	0	NA	promoter-TSS (NM_011436)	promoter-TSS (NM_011436)	0	NM_011436	20660	Mm.121920	NM_011436		Sorl1	2900010L19Rik|AI596264|AW261561|LR11|SorLA|gp250|mSorLA	sortilin-related receptor, LDLR class A repeats-containing	protein-coding	9.235	-5.106	down
NM_031999	chr13	13393124	13394124	-	0	NA	promoter-TSS (NM_031999)	promoter-TSS (NM_031999)	0	NM_031999	83924	Mm.379269	NM_031999	ENSMUSG00000021306	Gpr137b	AI788917|AU016435|AW546472|C730041E01|C80550|C80741|D13Abb1e|Tm7sf1	G protein-coupled receptor 137B	protein-coding	19.048	-0.686	down
NM_019803	chr10	77621821	77622821	+	0	NA	promoter-TSS (NM_019803)	promoter-TSS (NM_019803)	0	NM_019803	22213	Mm.458125	NM_019803	ENSMUSG00000009293	Ube2g2	1110003O05Rik|D10Xrf369|UBC7|Ubc7p	ubiquitin-conjugating enzyme E2G 2	protein-coding	7.822	-4.006	down
NM_001291508	chr1	168431669	168432669	-	0	NA	promoter-TSS (NM_001291509)	promoter-TSS (NM_001291509)	0	NM_001291508	18514	Mm.43358	NM_008783	ENSMUSG00000052534	Pbx1	2310056B04Rik|D230003C07Rik|Pbx-1	pre B cell leukemia homeobox 1	protein-coding	15.509	-2.204	down
NM_001033466	chr10	4387608	4388608	-	0	NA	promoter-TSS (NM_001033466)	promoter-TSS (NM_001033466)	0	NM_001033466	381990	Mm.262466	NM_001033466	ENSMUSG00000075327	Zbtb2	Gm1103	zinc finger and BTB domain containing 2	protein-coding	11.971	-4.377	down
NM_178644	chr9	43239316	43240316	-	0	NA	promoter-TSS (NM_178644)	promoter-TSS (NM_178644)	0	NM_178644	102644	Mm.246479	NM_178644	ENSMUSG00000032014	Oaf	AL024221|D130038B21Rik|D9Ucla1	OAF homolog (Drosophila)	protein-coding	13.646	-4.248	down
NM_022416	chr5	37716653	37717653	-	0	NA	promoter-TSS (NM_022416)	promoter-TSS (NM_022416)	0	NM_022416	64293	Mm.103714	NM_022416	ENSMUSG00000029123	Stk32b	2510009F08Rik|STKG6|Stk32|YANK2	serine/threonine kinase 32B	protein-coding	11.224	-2.162	down
NM_030609	chr13	23763168	23764168	+	0	NA	promoter-TSS (NM_030609)	promoter-TSS (NM_030609)	0	NM_030609	80838	Mm.480242	NM_030609	ENSMUSG00000049539	Hist1h1a	H1.1|H1a|H1f1|H1var3	histone cluster 1, H1a	protein-coding	16.922	0.342	down
NM_001166431	chr6	117906282	117907282	+	0	NA	promoter-TSS (NM_001166431)	promoter-TSS (NM_001166431)	0	NM_001166431	98758	Mm.422979	NM_133834	ENSMUSG00000042079	Hnrnpf	4833420I20Rik|AA407306|Hnrpf	heterogeneous nuclear ribonucleoprotein F	protein-coding	15.325	0.837	down
NM_001291509	chr1	168431669	168432669	-	0	NA	promoter-TSS (NM_001291509)	promoter-TSS (NM_001291509)	0	NM_001291509	18514	Mm.43358	NM_008783	ENSMUSG00000052534	Pbx1	2310056B04Rik|D230003C07Rik|Pbx-1	pre B cell leukemia homeobox 1	protein-coding	15.509	-2.204	down
NM_029103	chr9	106891438	106892438	-	0	NA	promoter-TSS (NM_029103)	promoter-TSS (NM_029103)	0	NM_029103	74840	Mm.29778	NM_029103	ENSMUSG00000032575	Manf	3230402M22Rik|AA407711|AA408789|AA673178|Armet|D17914|D18Mgi17	mesencephalic astrocyte-derived neurotrophic factor	protein-coding	9.326	-3.743	down
NM_177092	chr10	120898471	120899471	-	0	NA	promoter-TSS (NM_177092)	promoter-TSS (NM_177092)	0	NM_177092	320183	Mm.169755	NM_177092	ENSMUSG00000051236	Msrb3	D430026P16Rik|I-8-23|MsrB2	methionine sulfoxide reductase B3	protein-coding	14.654	2.897	down
NM_198031	chr8	12671600	12672600	-	0	NA	promoter-TSS (NM_198031)	promoter-TSS (NM_198031)	0	NM_198031	259279	Mm.246402	NM_198031	ENSMUSG00000000759	Tubgcp3	GCP3|Spc98p	tubulin, gamma complex associated protein 3	protein-coding	13.958	-5.296	down
NM_001166428	chr6	117907304	117908304	+	0	NA	promoter-TSS (NM_001166429)	promoter-TSS (NM_001166429)	0	NM_001166428	98758	Mm.422979	NM_133834	ENSMUSG00000042079	Hnrnpf	4833420I20Rik|AA407306|Hnrpf	heterogeneous nuclear ribonucleoprotein F	protein-coding	15.325	0.837	down
NM_019929	chr10	77605734	77606734	+	0	NA	promoter-TSS (NM_019929)	promoter-TSS (NM_019929)	0	NM_019929	20610	Mm.24433	NM_019929	ENSMUSG00000020265	Sumo3	2810014B19Rik|AA409334|AW121497|AW536077|D10Ertd345e|SMT3A|SUMO-3|Smt3B|Smt3h1	SMT3 suppressor of mif two 3 homolog 3 (yeast)	protein-coding	7.822	-4.006	down
NM_133834	chr6	117906282	117907282	+	0	NA	promoter-TSS (NM_001166431)	promoter-TSS (NM_001166431)	0	NM_133834	98758	Mm.422979	NM_133834	ENSMUSG00000042079	Hnrnpf	4833420I20Rik|AA407306|Hnrpf	heterogeneous nuclear ribonucleoprotein F	protein-coding	15.325	0.837	down
NM_175140	chr7	34812211	34813211	-	0	NA	promoter-TSS (NM_175140)	promoter-TSS (NM_175140)	0	NM_175140	68947	Mm.29380	NM_175140	ENSMUSG00000060402	Chst8	1500011J21Rik|AI426009	carbohydrate (N-acetylgalactosamine 4-0) sulfotransferase 8	protein-coding	19.039	-0.943	down
NM_010827	chr1	14755466	14756466	-	0	NA	promoter-TSS (NM_010827)	promoter-TSS (NM_010827)	0	NM_010827	17681	Mm.5820	NM_010827	ENSMUSG00000025930	Msc	MyoR|bHLHa22	musculin	protein-coding	15.632	-10.589	down
NM_009062	chr1	169747142	169748142	-	0	NA	promoter-TSS (NM_009062)	promoter-TSS (NM_009062)	0	NM_009062	19736	Mm.41642	NM_009062	ENSMUSG00000038530	Rgs4	AA004315|AA597169|ESTM48|ESTM50	regulator of G-protein signaling 4	protein-coding	16.413	-3.375	down
NM_001193631	chr14	64093196	64094196	+	0	NA	promoter-TSS (NM_001193631)	promoter-TSS (NM_001193631)	0	NM_001193631	100504162	Mm.72752	NM_001193631	ENSMUSG00000052099	Prss51	1700007N14Rik	protease, serine 51	protein-coding	12.152	-3.495	down
NM_017394	chr7	35185885	35186885	+	0	NA	promoter-TSS (NM_017394)	promoter-TSS (NM_017394)	0	NM_017394	53896	Mm.35567	NM_017394	ENSMUSG00000030495	Slc7a10	AL024237|Asc-1|D7Bwg0847e	solute carrier family 7 (cationic amino acid transporter, y+ system), member 10	protein-coding	19.039	-0.943	down
NM_031191	chr13	13004830	13005830	-	0	NA	promoter-TSS (NM_031191)	promoter-TSS (NM_031191)	0	NM_031191	18811	Mm.88796	NM_031191	ENSMUSG00000079092	Prl2c2	MRP-1|PLF-1|Plf|Plf1	prolactin family 2, subfamily c, member 2	protein-coding	16.66	-8.373	down
NM_001205033	chr10	77725986	77726986	+	0	NA	promoter-TSS (NM_001205033)	promoter-TSS (NM_001205033)	0	NM_001205033	100502953	Mm.486157	NM_001205033	ENSMUSG00000096421	Gm10100	ENSMUSG00000061452	predicted gene 10100	protein-coding	7.822	-4.006	down
NR_038023	chr10	120857129	120858129	+	0	NA	promoter-TSS (NR_038023)	promoter-TSS (NR_038023)	0	NR_038023	100504616	Mm.451174	NR_038023	ENSMUSG00000087480	Gm15910	OTTMUSG00000027725	predicted gene 15910	ncRNA	14.654	2.897	down
NM_030165	chr6	118138640	118139640	-	0	NA	promoter-TSS (NM_030165)	promoter-TSS (NM_030165)	0	NM_030165	78752	Mm.300317	NM_030165	ENSMUSG00000042042	Csgalnact2	4632415D10Rik|Galnact2	chondroitin sulfate N-acetylgalactosaminyltransferase 2	protein-coding	11.223	-7.378	down
NM_001199015	chr7	35448592	35449592	+	0	NA	promoter-TSS (NM_001199016)	promoter-TSS (NM_001199016)	0	NM_001199015	30962	Mm.45874	NM_021291	ENSMUSG00000030492	Slc7a9	CSNU3	solute carrier family 7 (cationic amino acid transporter, y+ system), member 9	protein-coding	21.205	-3.342	down
NM_175658	chr13	23933962	23934962	+	0	NA	promoter-TSS (NM_175663)	promoter-TSS (NM_175663)	0	NM_175658	319163	Mm.377876	NM_175658	ENSMUSG00000060081	Hist1h2aa	-	histone cluster 1, H2aa	protein-coding	16.922	0.342	down
NM_001162944	chr10	77852359	77853359	+	0	NA	promoter-TSS (NM_001162944)	promoter-TSS (NM_001162944)	0	NM_001162944	622629	Mm.426393	NM_001162944		Gm10318	EG622629|ENSMUSG00000071195	predicted gene 10318	protein-coding	7.822	-4.006	down
NR_004447	chr1	13786429	13787429	-	0	NA	promoter-TSS (NR_004447)	promoter-TSS (NR_004447)	0	NR_004447	433273	Mm.304088	NR_004447	ENSMUSG00000097711	Gm5523	EG433273	glyceraldehyde-3-phosphate dehydrogenase pseudogene	pseudo	13.332	-6.566	down
NM_010424	chr13	23710311	23711311	-	0	NA	promoter-TSS (NM_010424)	promoter-TSS (NM_010424)	0	NM_010424	15216	Mm.2681	NM_010424	ENSMUSG00000006611	Hfe	MR2	hemochromatosis	protein-coding	16.922	0.342	down
NM_020272	chr12	32207970	32208970	-	0	NA	promoter-TSS (NM_001146201)	promoter-TSS (NM_001146201)	0	NM_020272	30955	Mm.101369	NM_020272	ENSMUSG00000020573	Pik3cg	5830428L06Rik|PI3Kgamma|p110gamma	phosphoinositide-3-kinase, catalytic, gamma polypeptide	protein-coding	22.489	2.805	down
NR_040438	chr1	169968909	169969909	+	0	NA	promoter-TSS (NM_010476)	promoter-TSS (NM_010476)	0	NR_040438	67303	Mm.396611	NR_040438	ENSMUSG00000097503	3110045C21Rik	AI838577	RIKEN cDNA 3110045C21 gene	ncRNA	16.413	-3.375	down
NM_175402	chr9	106886500	106887500	-	0	NA	promoter-TSS (NM_175402)	promoter-TSS (NM_175402)	0	NM_175402	109095	Mm.431589	NM_175402	ENSMUSG00000045365	Rbm15b	1810017N16Rik	RNA binding motif protein 15B	protein-coding	9.326	-3.743	down
NM_146961	chr7	140666789	140667789	+	0	NA	promoter-TSS (NM_146961)	promoter-TSS (NM_146961)	0	NM_146961	258963	Mm.377773	NM_146961	ENSMUSG00000059136	Olfr539	MOR253-4	olfactory receptor 539	protein-coding	9.222	-3.785	down
NM_178203	chr13	23751880	23752880	+	0	NA	promoter-TSS (NM_178203)	promoter-TSS (NM_178203)	0	NM_178203	319150		NM_178203		Hist1h3b	H3-53	histone cluster 1, H3b	protein-coding	16.922	0.342	down
NM_021291	chr7	35448679	35449679	+	0	NA	promoter-TSS (NM_001199016)	promoter-TSS (NM_001199016)	0	NM_021291	30962	Mm.45874	NM_021291	ENSMUSG00000030492	Slc7a9	CSNU3	solute carrier family 7 (cationic amino acid transporter, y+ system), member 9	protein-coding	21.205	-3.342	down
NM_029077	chr4	46535641	46536641	-	0	NA	promoter-TSS (NM_029077)	promoter-TSS (NM_029077)	0	NM_029077	74735	Mm.240252	NM_029077	ENSMUSG00000039853	Trim14	5830400N10Rik|pub	tripartite motif-containing 14	protein-coding	15.294	0.985	down
NM_001287514	chr7	35118793	35119793	+	0	NA	promoter-TSS (NM_007678)	promoter-TSS (NM_007678)	0	NM_001287514	12606	Mm.349667	NM_007678	ENSMUSG00000034957	Cebpa	C/ebpalpha|CBF-A|Cebp	CCAAT/enhancer binding protein (C/EBP), alpha	protein-coding	19.039	-0.943	down
NM_181852	chr13	13182282	13183282	+	0	NA	promoter-TSS (NM_181852)	promoter-TSS (NM_181852)	0	NM_181852	107849	Mm.392548	NM_181852	ENSMUSG00000055360	Prl2c5	MRP-4|Mrpplf4|PLF-4	prolactin family 2, subfamily c, member 5	protein-coding	16.66	-8.373	down
NM_013550	chr13	23761886	23762886	-	0	NA	promoter-TSS (NM_013550)	promoter-TSS (NM_013550)	0	NM_013550	360198	Mm.221301	NM_013550	ENSMUSG00000069265	Hist1h3a	-	histone cluster 1, H3a	protein-coding	16.922	0.342	down
NM_146520	chr7	140506818	140507818	-	0	NA	promoter-TSS (NM_146520)	promoter-TSS (NM_146520)	0	NM_146520	258513	Mm.261779	NM_146520	ENSMUSG00000052508	Olfr536	MOR252-1|MOR252-4	olfactory receptor 536	protein-coding	9.222	-3.785	down
NM_146954	chr7	140492140	140493140	+	0	NA	promoter-TSS (NM_146954)	promoter-TSS (NM_146954)	0	NM_146954	258956	Mm.223351	NM_146954	ENSMUSG00000063230	Olfr535	MOR253-7	olfactory receptor 535	protein-coding	9.222	-3.785	down
NM_146188	chr7	34652341	34653341	-	0	NA	promoter-TSS (NM_146188)	promoter-TSS (NM_146188)	0	NM_146188	233107	Mm.486198	NM_146188	ENSMUSG00000030499	Kctd15	BC031749	potassium channel tetramerisation domain containing 15	protein-coding	10.819	-2.962	down
NM_178893	chr4	46565940	46566940	-	0	NA	promoter-TSS (NM_178893)	promoter-TSS (NM_178893)	0	NM_178893	107684	Mm.416311	NM_178893	ENSMUSG00000028337	Coro2a	9030208C03Rik|AI563590|IR10	coronin, actin binding protein 2A	protein-coding	15.294	0.985	down
NM_001287074	chr10	77686069	77687069	+	0	NA	promoter-TSS (NM_001287074)	promoter-TSS (NM_001287074)	0	NM_001287074	252974	Mm.221237	NM_145855	ENSMUSG00000069581	Tspear	C330046G03Rik|ORF65|TSP-EAR|Tnep1	thrombospondin type laminin G domain and EAR repeats	protein-coding	7.822	-4.006	down
NM_001143765	chr7	140787354	140788354	-	0	NA	promoter-TSS (NM_001143765)	promoter-TSS (NM_001143765)	0	NM_001143765	74075	Mm.46102	NM_001143765	ENSMUSG00000025480	Syce1	4933406J07Rik	synaptonemal complex central element protein 1	protein-coding	9.222	-3.785	down
NM_001081106	chr5	37735019	37736019	+	0	NA	promoter-TSS (NM_001081106)	promoter-TSS (NM_001081106)	0	NM_001081106	231162	Mm.76407	NM_001081106	ENSMUSG00000062329	Cytl1	4930443F05Rik|4Cytl1|C17|Cyt1|Gm147	cytokine-like 1	protein-coding	11.224	-2.162	down
NM_008820	chr7	34911907	34912907	+	0	NA	promoter-TSS (NM_008820)	promoter-TSS (NM_008820)	0	NM_008820	18624	Mm.69751	NM_008820	ENSMUSG00000063931	Pepd	Pep-4|Pep4	peptidase D	protein-coding	19.039	-0.943	down
NM_022032	chr10	18844571	18845571	+	0	NA	promoter-TSS (NM_022032)	promoter-TSS (NM_022032)	0	NM_022032	64058	Mm.28209	NM_022032	ENSMUSG00000019851	Perp	1110017A08Rik|KCP1|KRTCAP1|PIGPC1|THW	PERP, TP53 apoptosis effector	protein-coding	11.147	0.409	down
NM_010748	chr13	13589909	13590909	+	0	NA	promoter-TSS (NM_010748)	promoter-TSS (NM_010748)	0	NM_010748	17101	Mm.342337	NM_010748	ENSMUSG00000019726	Lyst	D13Sfk13|beige|bg	lysosomal trafficking regulator	protein-coding	19.048	-0.686	down
NR_033498	chr3	107039004	107040004	+	0	NA	promoter-TSS (NR_033498)	promoter-TSS (NR_033498)	0	NR_033498	229694	Mm.347584	NM_173787	ENSMUSG00000056145	AI504432	A230102G19	expressed sequence AI504432	ncRNA	11.488	-3.688	down
NM_010476	chr1	169968705	169969705	-	0	NA	promoter-TSS (NM_010476)	promoter-TSS (NM_010476)	0	NM_010476	15490	Mm.12882	NM_010476	ENSMUSG00000026675	Hsd17b7	AI266814|ERG27	hydroxysteroid (17-beta) dehydrogenase 7	protein-coding	16.413	-3.375	down
NM_007678	chr7	35118793	35119793	+	0	NA	promoter-TSS (NM_007678)	promoter-TSS (NM_007678)	0	NM_007678	12606	Mm.349667	NM_007678	ENSMUSG00000034957	Cebpa	C/ebpalpha|CBF-A|Cebp	CCAAT/enhancer binding protein (C/EBP), alpha	protein-coding	19.039	-0.943	down
NM_181650	chr10	85916445	85917445	-	0	NA	promoter-TSS (NM_181650)	promoter-TSS (NM_181650)	0	NM_181650	72843	Mm.25307	NM_181650	ENSMUSG00000035529	Prdm4	1700031E19Rik|2810470D21Rik|AW552272|SC-1	PR domain containing 4	protein-coding	13.084	-0.461	down
NM_028120	chr7	35396593	35397593	+	0	NA	promoter-TSS (NM_178643)	promoter-TSS (NM_178643)	0	NM_028120	72140	Mm.133263	NM_028120	ENSMUSG00000023072	Cep89	2610507L03Rik|Ccdc123	centrosomal protein 89	protein-coding	21.205	-3.342	down
NM_146962	chr7	140703753	140704753	+	0	NA	promoter-TSS (NM_146962)	promoter-TSS (NM_146962)	0	NM_146962	258964	Mm.389986	NM_146962	ENSMUSG00000057997	Olfr541	MOR253-3	olfactory receptor 541	protein-coding	9.222	-3.785	down
NM_144836	chr13	23806527	23807527	+	0	NA	promoter-TSS (NM_144836)	promoter-TSS (NM_144836)	0	NM_144836	218103	Mm.24030	NM_144836		Slc17a2	C730032N17Rik|NPT3	solute carrier family 17 (sodium phosphate), member 2	protein-coding	16.922	0.342	down
NM_146963	chr7	140690407	140691407	+	0	NA	promoter-TSS (NM_146963)	promoter-TSS (NM_146963)	0	NM_146963	18344	Mm.222838	NM_146963	ENSMUSG00000066122	Olfr45	IB6|MOR253-2	olfactory receptor 45	protein-coding	9.222	-3.785	down
NM_175663	chr13	23933656	23934656	-	0	NA	promoter-TSS (NM_175663)	promoter-TSS (NM_175663)	0	NM_175663	319177	Mm.377879	NM_175663	ENSMUSG00000050799	Hist1h2ba	Th2b	histone cluster 1, H2ba	protein-coding	16.922	0.342	down
NM_178194	chr13	23620624	23621624	-	0	NA	promoter-TSS (NM_178194)	promoter-TSS (NM_178194)	0	NM_178194	319179	Mm.440391	NM_178194	ENSMUSG00000047246	Hist1h2be	-	histone cluster 1, H2be	protein-coding	16.922	0.342	down
NR_038024	chr10	86095354	86096354	+	0	NA	promoter-TSS (NR_038024)	promoter-TSS (NR_038024)	0	NR_038024	78170	Mm.444790	NR_038024		4930486F22Rik	-	RIKEN cDNA 4930486F22 gene	ncRNA	14.932	0.96	down
NM_021282	chr7	140763332	140764332	+	0	NA	promoter-TSS (NM_021282)	promoter-TSS (NM_021282)	0	NM_021282	13106	Mm.21758	NM_021282	ENSMUSG00000025479	Cyp2e1	Cyp2e	cytochrome P450, family 2, subfamily e, polypeptide 1	protein-coding	9.222	-3.785	down
NR_102273	chr9	107192307	107193307	+	0	NA	promoter-TSS (NR_102273)	promoter-TSS (NR_102273)	0	NR_102273	100417434		NR_102273	ENSMUSG00000092125	AA543401	Mycs-like	myc-like oncogene, s-myc protein pseudogene	pseudo	9.326	-3.743	down
NM_011595	chr10	86299912	86300912	+	0	NA	promoter-TSS (NM_011595)	promoter-TSS (NM_011595)	0	NM_011595	21859	Mm.4871	NM_011595	ENSMUSG00000020044	Timp3	Timp-3	tissue inhibitor of metalloproteinase 3	protein-coding	14.932	0.96	down
NM_009050	chr6	118197244	118198244	-	0	NA	promoter-TSS (NM_001080780)	promoter-TSS (NM_001080780)	0	NM_009050	19713	Mm.57199	NM_009050	ENSMUSG00000030110	Ret	PTC|RET51|RET9|c-Ret	ret proto-oncogene	protein-coding	11.223	-7.378	down
NM_178208	chr13	23697958	23698958	-	0	NA	promoter-TSS (NM_178208)	promoter-TSS (NM_178208)	0	NM_178208	319155	Mm.261662	NM_178208		Hist1h4c	-	histone cluster 1, H4c	protein-coding	16.922	0.342	down
NR_110507	chr6	118308219	118309219	-	0	NA	promoter-TSS (NR_110507)	promoter-TSS (NR_110507)	0	NR_110507	102632423	Mm.261755	NR_110507		LOC102632423	-	uncharacterized LOC102632423	ncRNA	11.223	-7.378	down
NM_013743	chr6	5495778	5496778	-	0	NA	promoter-TSS (NM_013743)	promoter-TSS (NM_013743)	0	NM_013743	27273	Mm.235547	NM_013743	ENSMUSG00000019577	Pdk4	AV005916	pyruvate dehydrogenase kinase, isoenzyme 4	protein-coding	16.321	0.458	down
NM_001011815	chr7	140465703	140466703	+	0	NA	promoter-TSS (NM_001011815)	promoter-TSS (NM_001011815)	0	NM_001011815	258056	Mm.376119	NM_001011815	ENSMUSG00000056883	Olfr533	MOR252-3P	olfactory receptor 533	protein-coding	9.222	-3.785	down
NR_102728	chr10	18831430	18832430	-	0	NA	promoter-TSS (NR_038035)	promoter-TSS (NR_038035)	0	NR_102728	73968	Mm.55591	NR_038034		4930444F02Rik	1700010L24Rik|mpiR	RIKEN cDNA 4930444F02 gene	ncRNA	11.147	0.409	down
NM_001143802	chr7	134937930	134938930	-	0	NA	promoter-TSS (NM_001143802)	promoter-TSS (NM_001143802)	0	NM_001143802	627214	Mm.323610	NM_001143802	ENSMUSG00000073805	Fam196a	B830028B13Rik	family with sequence similarity 196, member A	protein-coding	13.57	-0.027	down
NM_001162903	chr12	32378289	32379289	+	0	NA	promoter-TSS (NM_001162903)	promoter-TSS (NM_001162903)	0	NM_001162903	72123	Mm.341352	NM_028111	ENSMUSG00000090946	Ccdc71l	2010109K11Rik|AV375874	coiled-coil domain containing 71 like	protein-coding	22.489	2.805	down
NM_001081193	chr10	120978830	120979830	-	0	NA	promoter-TSS (NM_001081193)	promoter-TSS (NM_001081193)	0	NM_001081193	380664	Mm.339371	NM_001081193	ENSMUSG00000048661	Lemd3	AI316861|Man1	LEM domain containing 3	protein-coding	14.654	2.897	down
NR_046050	chr7	135195502	135196502	-	0	NA	promoter-TSS (NR_046050)	promoter-TSS (NR_046050)	0	NR_046050	74314	Mm.415339	NR_046050		1700120G07Rik	-	RIKEN cDNA 1700120G07 gene	ncRNA	13.57	-0.027	down
NM_008417	chr3	107101067	107102067	+	0	NA	promoter-TSS (NM_008417)	promoter-TSS (NM_008417)	0	NM_008417	16490	Mm.39285	NM_008417		Kcna2	Akr6a4|ENSMUSG00000074335|Gm10672|Kca1-2|Kv1.2|Mk-2	potassium voltage-gated channel, shaker-related subfamily, member 2	protein-coding	11.488	-3.688	down
NM_023655	chr9	43310263	43311263	+	0	NA	promoter-TSS (NM_023655)	promoter-TSS (NM_023655)	0	NM_023655	72169	Mm.273277	NM_023655	ENSMUSG00000032013	Trim29	1110047J21Rik|2810431N19Rik|4732461M22Rik|AI119726	tripartite motif-containing 29	protein-coding	13.646	-4.248	down
NM_001290380	chr13	23683699	23684699	+	0	NA	promoter-TSS (NM_001290380)	promoter-TSS (NM_001290380)	0	NM_001290380	68024	Mm.261676	NM_023422	ENSMUSG00000018102	Hist1h2bc	2610022J01Rik|H2bfs|R74621	histone cluster 1, H2bc	protein-coding	16.922	0.342	down
NM_001081063	chr14	64084889	64085889	-	0	NA	promoter-TSS (NM_001081063)	promoter-TSS (NM_001081063)	0	NM_001081063	71037	Mm.19977	NM_001081063	ENSMUSG00000034623	Prss55	4933401F05Rik	protease, serine 55	protein-coding	12.152	-3.495	down
NM_001166402	chr10	19011463	19012463	-	0	NA	promoter-TSS (NM_001166402)	promoter-TSS (NM_001166402)	0	NM_001166402	21929	Mm.116683	NM_009397	ENSMUSG00000019850	Tnfaip3	A20|Tnfip3	tumor necrosis factor, alpha-induced protein 3	protein-coding	11.147	0.409	down
NM_053179	chr4	46488829	46489829	+	0	NA	promoter-TSS (NM_053179)	promoter-TSS (NM_053179)	0	NM_053179	94181	Mm.249349	NM_053179	ENSMUSG00000028334	Nans	4632418E04Rik|BB056474|Sas	N-acetylneuraminic acid synthase (sialic acid synthase)	protein-coding	15.294	0.985	down
NM_001173372	chr6	117936835	117937835	-	0	NA	promoter-TSS (NM_001173372)	promoter-TSS (NM_001173372)	0	NM_001173372	108017	Mm.250392	NM_033648		Fxyd4	0610008I02Rik|AI267073|Chif	FXYD domain-containing ion transport regulator 4	protein-coding	15.325	0.837	down
NM_001081140	chr3	107182643	107183643	+	0	NA	promoter-TSS (NM_001081140)	promoter-TSS (NM_001081140)	0	NM_001081140	242151	Mm.245155	NM_001081140	ENSMUSG00000042861	Kcna10	Gm1962|Kcna8|Kv1.8	potassium voltage-gated channel, shaker-related subfamily, member 10	protein-coding	11.488	-3.688	down
NR_121603	chr8	12756516	12757516	+	0	NA	promoter-TSS (NM_015804)	promoter-TSS (NM_015804)	0	NR_121603	50770	Mm.257837	NM_015804	ENSMUSG00000031441	Atp11a	4930558F19Rik|AU040868|Atpc1h|Ih	ATPase, class VI, type 11A	protein-coding	13.958	-5.296	down
NM_001287523	chr7	35118793	35119793	+	0	NA	promoter-TSS (NM_007678)	promoter-TSS (NM_007678)	0	NM_001287523	12606	Mm.349667	NM_007678	ENSMUSG00000034957	Cebpa	C/ebpalpha|CBF-A|Cebp	CCAAT/enhancer binding protein (C/EBP), alpha	protein-coding	19.039	-0.943	down
NM_001164804	chr4	46601429	46602429	-	0	NA	promoter-TSS (NM_001164804)	promoter-TSS (NM_001164804)	0	NM_001164804	107684	Mm.416311	NM_178893	ENSMUSG00000028337	Coro2a	9030208C03Rik|AI563590|IR10	coronin, actin binding protein 2A	protein-coding	15.294	0.985	down
NM_177772	chr10	86011360	86012360	-	0	NA	promoter-TSS (NM_177772)	promoter-TSS (NM_177772)	0	NM_177772	270757	Mm.107214	NM_177772	ENSMUSG00000050108	Bpifc	4732454E24|Bpil2	BPI fold containing family C	protein-coding	14.932	0.96	down
NM_008783	chr1	168431669	168432669	-	0	NA	promoter-TSS (NM_001291509)	promoter-TSS (NM_001291509)	0	NM_008783	18514	Mm.43358	NM_008783	ENSMUSG00000052534	Pbx1	2310056B04Rik|D230003C07Rik|Pbx-1	pre B cell leukemia homeobox 1	protein-coding	15.509	-2.204	down
NM_001205034	chr10	77798633	77799633	-	0	NA	promoter-TSS (NM_001205034)	promoter-TSS (NM_001205034)	0	NM_001205034	100503388	Mm.482880	NM_001205034	ENSMUSG00000096380	Gm19668	-	predicted gene, 19668	protein-coding	7.822	-4.006	down
NM_001029935	chr13	23782041	23783041	+	0	NA	promoter-TSS (NM_001029935)	promoter-TSS (NM_001029935)	0	NM_001029935	214158	Mm.314151	NM_001029935	ENSMUSG00000064140	Trim38	Gm23	tripartite motif-containing 38	protein-coding	16.922	0.342	down
NM_153195	chr10	86021429	86022429	+	0	NA	promoter-TSS (NM_153195)	promoter-TSS (NM_153195)	0	NM_153195	69754	Mm.44236	NM_153195	ENSMUSG00000001786	Fbxo7	2410015K21Rik|A230052G17Rik|AI117679|AW260462|C85118	F-box protein 7	protein-coding	14.932	0.96	down
NM_001011873	chr1	13668271	13669271	+	0	NA	promoter-TSS (NM_001011873)	promoter-TSS (NM_001011873)	0	NM_001011873	381246	Mm.311142	NM_001011873	ENSMUSG00000067813	Xkr9	Gm1620|XRG9	X Kell blood group precursor related family member 9 homolog	protein-coding	13.332	-6.566	down
NM_001243261	chr9	43259379	43260379	+	0	NA	promoter-TSS (NM_001243261)	promoter-TSS (NM_001243261)	0	NM_001243261	235302	Mm.135745	NM_001243261	ENSMUSG00000095385	D630033O11Rik	Gm588	RIKEN cDNA D630033O11 gene	protein-coding	13.646	-4.248	down
NM_053149	chr4	46403683	46404683	-	0	NA	promoter-TSS (NM_053149)	promoter-TSS (NM_053149)	0	NM_053149	93966	Mm.25793	NM_053149	ENSMUSG00000028332	Hemgn	4921524M03Rik|AI317176|EDAG|Hgn|mNDR	hemogen	protein-coding	15.294	0.985	down
NM_198664	chr4	46649699	46650699	-	0	NA	promoter-TSS (NM_198664)	promoter-TSS (NM_198664)	0	NM_198664	381605	Mm.331595	NM_198664	ENSMUSG00000039813	Tbc1d2	A630005A06Rik|BC022630|Gm1037|PARIS-1|PARIS1	TBC1 domain family, member 2	protein-coding	15.294	0.985	down
NM_001135991	chr10	77826570	77827570	-	0	NA	promoter-TSS (NM_001135991)	promoter-TSS (NM_001135991)	0	NM_001135991	100191037	Mm.432613	NM_001135991		Krtap10-4	675238|A030009A09Rik|AA589524	keratin associated protein 10-4	protein-coding	7.822	-4.006	down
NM_001252192	chr1	14309699	14310699	-	0	NA	promoter-TSS (NM_001252192)	promoter-TSS (NM_001252192)	0	NM_001252192	14048	Mm.250185	NM_010164	ENSMUSG00000025932	Eya1	bor	eyes absent 1 homolog (Drosophila)	protein-coding	20.777	-1.825	down
NM_009063	chr1	169655001	169656001	+	0	NA	promoter-TSS (NM_009063)	promoter-TSS (NM_009063)	0	NM_009063	19737	Mm.20954	NM_009063		Rgs5	1110070A02Rik	regulator of G-protein signaling 5	protein-coding	16.413	-3.375	down
NM_031185	chr10	4265829	4266829	+	0	NA	promoter-TSS (NM_031185)	promoter-TSS (NM_031185)	0	NM_031185	83397	Mm.27481	NM_031185	ENSMUSG00000038587	Akap12	AI317366|SSeCKS|Srcs5|Tsga12	A kinase (PRKA) anchor protein (gravin) 12	protein-coding	11.971	-4.377	down
NM_001205035	chr10	77715307	77716307	+	0	NA	promoter-TSS (NM_001205035)	promoter-TSS (NM_001205035)	0	NM_001205035	100502921	Mm.486156	NM_001205035	ENSMUSG00000094146	Gm10142	ENSMUSG00000064028	predicted gene 10142	protein-coding	7.822	-4.006	down
NM_001024709	chr10	77835447	77836447	+	0	NA	promoter-TSS (NM_001024709)	promoter-TSS (NM_001024709)	0	NM_001024709	544710	Mm.441890	NM_001024709		Krtap10-10	EG544710	keratin associated protein 10-10	protein-coding	7.822	-4.006	down
NM_009198	chr13	23869773	23870773	+	0	NA	promoter-TSS (NM_001170638)	promoter-TSS (NM_001170638)	0	NM_009198	20504	Mm.2656	NM_009198	ENSMUSG00000021335	Slc17a1	NAPI-1|Napi1|Npt1	solute carrier family 17 (sodium phosphate), member 1	protein-coding	16.922	0.342	down
NM_001146201	chr12	32207838	32208838	-	0	NA	promoter-TSS (NM_001146201)	promoter-TSS (NM_001146201)	0	NM_001146201	30955	Mm.101369	NM_020272	ENSMUSG00000020573	Pik3cg	5830428L06Rik|PI3Kgamma|p110gamma	phosphoinositide-3-kinase, catalytic, gamma polypeptide	protein-coding	22.489	2.805	down
NM_001024707	chr7	35214845	35215845	-	0	NA	promoter-TSS (NM_001024707)	promoter-TSS (NM_001024707)	0	NM_001024707	435965	Mm.333783	NM_001024707	ENSMUSG00000001802	Lrp3	-	low density lipoprotein receptor-related protein 3	protein-coding	21.205	-3.342	down
NM_178193	chr13	23756437	23757437	+	0	NA	promoter-TSS (NM_178193)	promoter-TSS (NM_178193)	0	NM_178193	326620	Mm.261642	NM_178193		Hist1h4b	-	histone cluster 1, H4b	protein-coding	16.922	0.342	down
NM_177684	chr6	117840742	117841742	+	0	NA	promoter-TSS (NM_177684)	promoter-TSS (NM_177684)	0	NM_177684	232337	Mm.290847	NM_177684	ENSMUSG00000059689	Zfp637	AI646709|BC021601|Znf32	zinc finger protein 637	protein-coding	15.325	0.837	down
NM_001293668	chr8	12756516	12757516	+	0	NA	promoter-TSS (NM_015804)	promoter-TSS (NM_015804)	0	NM_001293668	50770	Mm.257837	NM_015804	ENSMUSG00000031441	Atp11a	4930558F19Rik|AU040868|Atpc1h|Ih	ATPase, class VI, type 11A	protein-coding	13.958	-5.296	down
NM_010377	chr13	23695311	23696311	+	0	NA	promoter-TSS (NM_010377)	promoter-TSS (NM_010377)	0	NM_010377	107970	Mm.8048	NM_010377	ENSMUSG00000036211	Hist1h1t	H1ft|H1t	histone cluster 1, H1t	protein-coding	16.922	0.342	down
NM_138301	chr10	77969372	77970372	-	0	NA	promoter-TSS (NM_138301)	promoter-TSS (NM_138301)	0	NM_138301	28240	Mm.276762	NM_138301	ENSMUSG00000009292	Trpm2	9830168K16Rik|C79133|LTRPC2|TRPC7|Trp7|Trrp7	transient receptor potential cation channel, subfamily M, member 2	protein-coding	7.822	-4.006	down
NM_010164	chr1	14309699	14310699	-	0	NA	promoter-TSS (NM_001252192)	promoter-TSS (NM_001252192)	0	NM_010164	14048	Mm.250185	NM_010164	ENSMUSG00000025932	Eya1	bor	eyes absent 1 homolog (Drosophila)	protein-coding	20.777	-1.825	down
NM_001166432	chr6	117899840	117900840	+	0	NA	promoter-TSS (NM_001166432)	promoter-TSS (NM_001166432)	0	NM_001166432	98758	Mm.422979	NM_133834	ENSMUSG00000042079	Hnrnpf	4833420I20Rik|AA407306|Hnrpf	heterogeneous nuclear ribonucleoprotein F	protein-coding	15.325	0.837	down
NM_001166429	chr6	117907304	117908304	+	0	NA	promoter-TSS (NM_001166429)	promoter-TSS (NM_001166429)	0	NM_001166429	98758	Mm.422979	NM_133834	ENSMUSG00000042079	Hnrnpf	4833420I20Rik|AA407306|Hnrpf	heterogeneous nuclear ribonucleoprotein F	protein-coding	15.325	0.837	down
NM_147026	chr7	140419271	140420271	-	0	NA	promoter-TSS (NM_147026)	promoter-TSS (NM_147026)	0	NM_147026	259028	Mm.377796	NM_147026	ENSMUSG00000063823	Olfr532	MOR251-1	olfactory receptor 532	protein-coding	9.222	-3.785	down
NR_121611	chr13	23868518	23869518	+	0	NA	promoter-TSS (NR_121611)	promoter-TSS (NR_121611)	0	NR_121611	20504	Mm.2656	NM_009198	ENSMUSG00000021335	Slc17a1	NAPI-1|Napi1|Npt1	solute carrier family 17 (sodium phosphate), member 1	protein-coding	16.922	0.342	down
NM_146489	chr3	106822057	106823057	-	0	NA	promoter-TSS (NM_146489)	promoter-TSS (NM_146489)	0	NM_146489	258482	Mm.377527	NM_146489	ENSMUSG00000043529	Olfr266	MOR122-2	olfactory receptor 266	protein-coding	11.488	-3.688	down
NM_010917	chr13	13437102	13438102	+	0	NA	promoter-TSS (NM_010917)	promoter-TSS (NM_010917)	0	NM_010917	18073	Mm.4691	NM_010917	ENSMUSG00000005397	Nid1	A630025O17|Nid|entactin|entactin-1|nidogen-1	nidogen 1	protein-coding	19.048	-0.686	down
NM_001081452	chr10	77710946	77711946	+	0	NA	promoter-TSS (NM_001081452)	promoter-TSS (NM_001081452)	0	NM_001081452	100009614	Mm.35821	NM_001081452	ENSMUSG00000094012	Gm10024	ENSMUSG00000057573	predicted gene 10024	protein-coding	7.822	-4.006	down
NM_011915	chr10	121033504	121034504	+	0	NA	promoter-TSS (NM_011915)	promoter-TSS (NM_011915)	0	NM_011915	24117	Mm.32831	NM_011915	ENSMUSG00000020218	Wif1	AW107799|WIF-1	Wnt inhibitory factor 1	protein-coding	14.654	2.897	down
NM_026431	chr10	77978150	77979150	+	0	NA	promoter-TSS (NM_026431)	promoter-TSS (NM_026431)	0	NM_026431	67884	Mm.297512	NM_026431	ENSMUSG00000020284	1810043G02Rik	AV026620|D10Jhu13e	RIKEN cDNA 1810043G02 gene	protein-coding	7.822	-4.006	down
NM_146934	chr7	140600840	140601840	+	0	NA	promoter-TSS (NM_146934)	promoter-TSS (NM_146934)	0	NM_146934	18345	Mm.222839	NM_146934		Olfr46	IB7|ID12|IF5|MOR253-8	olfactory receptor 46	protein-coding	9.222	-3.785	down
NR_015547	chr10	77892920	77893920	+	0	NA	promoter-TSS (NR_015547)	promoter-TSS (NR_015547)	0	NR_015547	75188	Mm.348012	NM_029200		1700009J07Rik	4930535B06Rik	RIKEN cDNA 1700009J07 gene	ncRNA	7.822	-4.006	down

## Sheet: down_genes_tubes_blasts
test_id	gene_id	gene	locus	sample_1	sample_2	status	value_1	value_2	log2(fold_change)	test_stat	p_value	q_value	significant
1700084C01Rik	1700084C01Rik	1700084C01Rik	chr1:169928938-169934653	C1	C2	NOTEST	0	0.0613157	inf	0	1	1	no
1810043G02Rik	1810043G02Rik	1810043G02Rik	chr10:77978649-77985438	C1	C2	OK	9.86553	10.5795	0.100797	0.346924	0.6359	0.753186	no
3110045C21Rik	3110045C21Rik	3110045C21Rik	chr1:169969408-170088944	C1	C2	NOTEST	0.220437	0.0801884	-1.4589	0	1	1	no
4930546K05Rik	4930546K05Rik	4930546K05Rik	chr9:42182237-42209231	C1	C2	NOTEST	0	0.0463861	inf	0	1	1	no
AI504432	AI504432	AI504432	chr3:107039503-107054322	C1	C2	NOTEST	1.22326	0.0627571	-4.28481	0	1	1	no
Akap12	Akap12	Akap12	chr10:4266328-4359471	C1	C2	OK	18.4516	1.42898	-3.69069	-11.2769	5e-05	0.000232938	yes
Ankrd27	Ankrd27	Ankrd27	chr7:35586246-35639237	C1	C2	OK	6.8079	6.53737	-0.0584988	-0.186531	0.7897	0.86583	no
Anp32b	Anp32b	Anp32b	chr4:46451116-46472523	C1	C2	OK	206.426	87.5985	-1.23665	-5.502	5e-05	0.000232938	yes
Atp11a	Atp11a	Atp11a	chr8:12757015-12868728	C1	C2	OK	18.8637	21.644	0.198358	0.90319	0.19465	0.316514	no
Bpifc	Bpifc	Bpifc	chr10:85959690-86011860	C1	C2	NOTEST	0.103112	0	#NAME?	0	1	1	no
C230052I12Rik	C230052I12Rik	C230052I12Rik	chr7:35334236-35396767	C1	C2	OK	6.1554	2.46352	-1.32113	-2.6994	0.00045	0.00173772	yes
Ccdc71l	Ccdc71l	Ccdc71l	chr12:32378788-32382943	C1	C2	OK	5.0612	4.2081	-0.266312	-1.04542	0.2271	0.356658	no
Cebpa	Cebpa	Cebpa	chr7:35119292-35121931	C1	C2	OK	7.25563	4.46567	-0.700224	-2.15276	0.0032	0.00988731	yes
Cebpg	Cebpg	Cebpg	chr7:35046421-35056566	C1	C2	OK	10.2366	12.1074	0.242147	1.09837	0.16265	0.274783	no
Cep89	Cep89	Cep89	chr7:35397092-35438684	C1	C2	OK	10.7963	5.14863	-1.06828	-3.41045	5e-05	0.000232938	yes
Coro2a	Coro2a	Coro2a	chr4:46536936-46601929	C1	C2	NOTEST	0.490921	0.207948	-1.23927	0	1	1	no
Csgalnact2	Csgalnact2	Csgalnact2	chr6:118107451-118139140	C1	C2	OK	23.19	19.632	-0.240296	-1.13786	0.14295	0.24723	no
Dock1	Dock1	Dock1	chr7:134670686-135173647	C1	C2	OK	9.35181	4.21444	-1.1499	-4.37864	5e-05	0.000232938	yes
Eya1	Eya1	Eya1	chr1:14168957-14310199	C1	C2	OK	11.879	4.22994	-1.48971	-5.49385	5e-05	0.000232938	yes
Fam196a	Fam196a	Fam196a	chr7:134670686-135173647	C1	C2	NOTEST	0.0168666	0	#NAME?	0	1	1	no
Fbxo7	Fbxo7	Fbxo7	chr10:86021928-86048328	C1	C2	OK	8.12471	4.96344	-0.710975	-2.22584	0.00535	0.0154497	yes
Gm15910	Gm15910	Gm15910	chr10:120781100-120898971	C1	C2	NOTEST	0.0901376	0.0614763	-0.552097	0	1	1	no
Gm20139	Gm20139	Gm20139	chr10:19141748-19207947	C1	C2	NOTEST	0	0.344693	inf	0	1	1	no
Gm5523	Gm5523	Gm5523	chr1:13785684-13786929	C1	C2	NOTEST	0.0647207	0	#NAME?	0	1	1	no
Gpatch1	Gpatch1	Gpatch1	chr7:35276543-35318440	C1	C2	OK	4.74342	4.57288	-0.0528272	-0.158386	0.8109	0.881124	no
Gpr137b	Gpr137b	Gpr137b	chr13:13357619-13393624	C1	C2	OK	30.8531	4.79288	-2.68645	-10.8568	5e-05	0.000232938	yes
Hfe	Hfe	Hfe	chr13:23703840-23710811	C1	C2	NOTEST	0.674381	0.683617	0.0196245	0	1	1	no
Hist1h1a	Hist1h1a	Hist1h1a	chr13:23763667-23764412	C1	C2	NOTEST	0	0.119711	inf	0	1	1	no
Hist1h1c	Hist1h1c	Hist1h1c	chr13:23738806-23739531	C1	C2	OK	16.6664	67.0388	2.00806	8.24247	5e-05	0.000232938	yes
Hist1h1e	Hist1h1e	Hist1h1e	chr13:23621776-23622558	C1	C2	NOTEST	0.232509	0.85781	1.88338	0	1	1	no
Hist1h2ab	Hist1h2ab	Hist1h2ab	chr13:23751087-23751592	C1	C2	NOTEST	0.662406	0	#NAME?	0	1	1	no
Hist1h2ac	Hist1h2ac	Hist1h2ac	chr13:23683472-23683959	C1	C2	NOTEST	0.221248	0	#NAME?	0	1	1	no
Hist1h2bb	Hist1h2bb	Hist1h2bb	chr13:23746733-23747223	C1	C2	NOTEST	0.687748	0	#NAME?	0	1	1	no
Hist1h2bc	Hist1h2bc	Hist1h2bc	chr13:23684198-23692480	C1	C2	OK	10.5841	83.8966	2.98671	8.50993	5e-05	0.000232938	yes
Hist1h2be	Hist1h2be	Hist1h2be	chr13:23583669-23621124	C1	C2	NOTEST	0.537957	0.431633	-0.317687	0	1	1	no
Hist1h3c	Hist1h3c	Hist1h3c	chr13:23745041-23745521	C1	C2	NOTEST	1.41426	0	#NAME?	0	1	1	no
Hist1h4a	Hist1h4a	Hist1h4a	chr13:23760794-23761249	C1	C2	NOTEST	0.736121	0	#NAME?	0	1	1	no
Hist1h4b	Hist1h4b	Hist1h4b	chr13:23756936-23757386	C1	C2	NOTEST	0.525622	0	#NAME?	0	1	1	no
Hist1h4c	Hist1h4c	Hist1h4c	chr13:23698083-23698458	C1	C2	NOTEST	0.336369	0	#NAME?	0	1	1	no
Hnrnpf	Hnrnpf	Hnrnpf	chr6:117900339-117925622	C1	C2	OK	389.41	213.049	-0.870104	-4.01954	5e-05	0.000232938	yes
Hsd17b7	Hsd17b7	Hsd17b7	chr1:169949536-169969205	C1	C2	OK	17.1883	16.8	-0.0329699	-0.165014	0.8466	0.904132	no
Kcna3	Kcna3	Kcna3	chr3:107036161-107038129	C1	C2	NOTEST	0.730289	0.0433795	-4.07338	0	1	1	no
Kctd15	Kctd15	Kctd15	chr7:34639015-34652841	C1	C2	OK	5.07905	6.13859	0.273348	0.888246	0.2427	0.374561	no
Lactb2	Lactb2	Lactb2	chr1:13625899-13660509	C1	C2	OK	31.1055	26.3545	-0.23912	-1.07647	0.16005	0.271205	no
Lemd3	Lemd3	Lemd3	chr10:120923410-120979330	C1	C2	OK	7.17006	7.56713	0.0777608	0.327174	0.6742	0.78183	no
Lyst	Lyst	Lyst	chr13:13590408-13777440	C1	C2	OK	4.44556	4.09118	-0.119846	-0.492602	0.48265	0.622088	no
Manf	Manf	Manf	chr9:106887414-106891938	C1	C2	OK	53.029	38.582	-0.458853	-2.18714	0.00415	0.0124021	yes
Msc	Msc	Msc	chr1:14753345-14755966	C1	C2	OK	13.6727	1.02156	-3.74244	-7.65115	5e-05	0.000232938	yes
Msrb3	Msrb3	Msrb3	chr10:120781100-120898971	C1	C2	OK	19.6166	29.2827	0.577975	2.67364	0.0001	0.000442098	yes
Msx1	Msx1	Msx1	chr5:37820490-37824585	C1	C2	NOTEST	1.48058	0.904807	-0.710483	0	1	1	no
Msx1os	Msx1os	Msx1os	chr5:37820490-37824585	C1	C2	OK	2.67813	1.48171	-0.853959	-1.42451	0.05895	0.120847	no
Nans	Nans	Nans	chr4:46489328-46503438	C1	C2	OK	48.3244	28.8411	-0.744628	-3.26148	5e-05	0.000232938	yes
Nid1	Nid1	Nid1	chr13:13437601-13512275	C1	C2	OK	220.778	44.0544	-2.32524	-10.8707	5e-05	0.000232938	yes
Nudt19	Nudt19	Nudt19	chr7:35547184-35555928	C1	C2	OK	11.5793	10.7924	-0.101536	-0.406903	0.63055	0.749042	no
Oaf	Oaf	Oaf	chr9:43221277-43239816	C1	C2	OK	19.2358	12.2907	-0.646227	-2.65821	0.0006	0.00224433	yes
Olfr536	Olfr536	Olfr536	chr7:140500852-140507318	C1	C2	NOTEST	0.0195692	0	#NAME?	0	1	1	no
Pbx1	Pbx1	Pbx1	chr1:168119363-168432169	C1	C2	OK	15.548	9.36332	-0.73164	-3.06462	5e-05	0.000232938	yes
Pdk4	Pdk4	Pdk4	chr6:5483350-5496278	C1	C2	OK	9.9637	7.40165	-0.428834	-1.73276	0.0277	0.0640783	no
Pepd	Pepd	Pepd	chr7:34912406-35044708	C1	C2	OK	28.5779	19.1994	-0.573836	-2.39894	0.00105	0.00368221	yes
Perp	Perp	Perp	chr10:18845070-18857072	C1	C2	NOTEST	0.866219	0.654514	-0.404309	0	1	1	no
Pon2	Pon2	Pon2	chr6:5264623-5298373	C1	C2	OK	30.9326	52.3508	0.759086	3.59139	5e-05	0.000232938	yes
Pon3	Pon3	Pon3	chr6:5220851-5256233	C1	C2	OK	12.2147	13.2564	0.11807	0.463177	0.56695	0.696639	no
Prdm4	Prdm4	Prdm4	chr10:85891967-85916945	C1	C2	OK	18.4035	12.8639	-0.516648	-2.26414	0.00315	0.00975735	yes
Prkar2b	Prkar2b	Prkar2b	chr12:31958478-32061279	C1	C2	OK	51.3743	11.8909	-2.11119	-10.0997	5e-05	0.000232938	yes
Prl2c2	Prl2c2	Prl2c2	chr13:12996123-13005330	C1	C2	OK	77.2937	0	#NAME?	#NAME?	5e-05	0.000232938	yes
Prl2c5	Prl2c5	Prl2c5	chr13:13182781-13191840	C1	C2	OK	5.06073	0.151932	-5.05785	-2.39011	0.2517	0.383738	no
Pwp1	Pwp1	Pwp1	chr10:85871830-85889103	C1	C2	OK	30.0413	25.5751	-0.232207	-1.05126	0.1648	0.277694	no
Rasgef1a	Rasgef1a	Rasgef1a	chr6:118066384-118091546	C1	C2	NOTEST	0.324223	0.30321	-0.0966719	0	1	1	no
Rbm15b	Rbm15b	Rbm15b	chr9:106883984-106887000	C1	C2	OK	16.1696	10.2846	-0.652799	-2.73843	0.00045	0.00173772	yes
Ret	Ret	Ret	chr6:118151747-118197744	C1	C2	NOTEST	0.275484	0.0687711	-2.00209	0	1	1	no
Rgs4	Rgs4	Rgs4	chr1:169741476-169747642	C1	C2	NOTEST	0.111749	0.183065	0.712099	0	1	1	no
Rgs9bp	Rgs9bp	Rgs9bp	chr7:35578995-35585582	C1	C2	NOTEST	0.0232195	0	#NAME?	0	1	1	no
Rhpn2	Rhpn2	Rhpn2	chr7:35334236-35396767	C1	C2	OK	5.3861	0.976819	-2.46308	-5.31747	5e-05	0.000232938	yes
Rtcb	Rtcb	Rtcb	chr10:85938636-85957793	C1	C2	OK	88.7406	76.8785	-0.207014	-0.975745	0.18105	0.298852	no
Sc5d	Sc5d	Sc5d	chr9:42254176-42264300	C1	C2	OK	28.6687	25.3256	-0.178881	-0.854154	0.29415	0.432574	no
Sorl1	Sorl1	Sorl1	chr9:41968488-42124289	C1	C2	NOTEST	0.0100615	0	#NAME?	0	1	1	no
Stk32b	Stk32b	Stk32b	chr5:37446824-37717153	C1	C2	NOTEST	0	0.261107	inf	0	1	1	no
Sumo3	Sumo3	Sumo3	chr10:77606233-77618331	C1	C2	OK	42.7974	40.4291	-0.0821316	-0.405769	0.6045	0.728108	no
Tbc1d2	Tbc1d2	Tbc1d2	chr4:46604389-46650199	C1	C2	NOTEST	0.461499	0.295977	-0.64084	0	1	1	no
Timp3	Timp3	Timp3	chr10:86048745-86498896	C1	C2	OK	48.7582	73.9407	0.600725	2.79587	5e-05	0.000232938	yes
Tnfaip3	Tnfaip3	Tnfaip3	chr10:19000909-19015410	C1	C2	OK	7.13057	6.53062	-0.126797	-0.475718	0.4949	0.63291	no
Trim14	Trim14	Trim14	chr4:46505071-46536141	C1	C2	NOTEST	0	0.025748	inf	0	1	1	no
Trim29	Trim29	Trim29	chr9:43310762-43336125	C1	C2	NOTEST	0.0515652	0	#NAME?	0	1	1	no
Tubgcp3	Tubgcp3	Tubgcp3	chr8:12614276-12672100	C1	C2	OK	16.8775	12.7345	-0.406361	-1.72455	0.0174	0.0430651	yes
Ube2g2	Ube2g2	Ube2g2	chr10:77622320-77645990	C1	C2	OK	51.2507	145.129	1.50169	6.80275	5e-05	0.000232938	yes
Vprbp	Vprbp	Vprbp	chr9:106821975-106880992	C1	C2	OK	11.2589	10.1284	-0.152659	-0.66041	0.36555	0.509414	no
Wif1	Wif1	Wif1	chr10:121034003-121100642	C1	C2	NOTEST	0	0.445824	inf	0	1	1	no
Zbtb2	Zbtb2	Zbtb2	chr10:4367073-4388108	C1	C2	OK	6.90689	4.91477	-0.490912	-1.7136	0.0232	0.0550741	no
Zfp239	Zfp239	Zfp239	chr6:117863076-117872766	C1	C2	OK	2.4441	1.95568	-0.321632	-0.734794	0.29395	0.432318	no
Zfp637	Zfp637	Zfp637	chr6:117841241-117845956	C1	C2	OK	20.369	25.0065	0.295928	1.13105	0.1403	0.243548	no
