# Supplementary material for: Linkages between changes in the 3D organization of the genome and transcription during myotube differentiation in vitro
Source: Skelet Muscle. 2017 Apr 5;7:5. doi: 10.1186/s13395-017-0122-1 (PMC5382473; doi:10.1186/s13395-017-0122-1)
Supplement: Supplementary file 12 — Gene ontology lists for genes by feature enrichment. (XLSX 59 kb) [file 13395_2017_122_MOESM12_ESM.xlsx]

## Sheet: Summary
		blasts	tubes	arac	blasts	tubes	arac
Feature1	Feature2	Enrichment Ratio (log2)	Enrichment Ratio (log2)	Enrichment Ratio (log2)	P-value (- values NOT enriched)		P-value (- values NOT enriched)
mm10_GSM721286_MB_PolII_peaks_400kb.bed	mm10_GSM721286_MB_PolII_peaks_400kb.bed	0.0447418	0.0131086	0.00550038	5.10522e-08	0.00184745	0.236774
mm10_GSM721286_MB_PolII_peaks_400kb.bed	mm10_GSM721290_MB_H3K4me2_peaks_400kb.bed	0.0557453	-0.0208861	-0.0170701	5.07827e-15	-1.0651e-06	-0.00955328
mm10_GSM721286_MB_PolII_peaks_400kb.bed	mm10_GSM721292_MB_H3K4me3_peaks_400kb.bed	0.0512549	-0.0183028	-0.0178719	8.79133e-13	-1.21468e-05	-0.00646717
mm10_GSM721286_MB_PolII_peaks_400kb.bed	mm10_GSM721294_MB_H3K27me3_peaks_400kb.bed	0.0366187	0.00792852	0.00570627	5.28555e-07	0.0366248	0.223394
mm10_GSM721286_MB_PolII_peaks_400kb.bed	mitotic_cell_cycle_GO_list_400kb.	0.0968281	0.0171934	0.00647067	6.00059e-10	0.0317219	0.35103
mm10_GSM721286_MB_PolII_peaks_400kb.bed	muscle_cell_development_GO_list_400kb.	0.140571	0.0888251	0.0775481	2.76211e-05	1.64865e-06	0.0135733
mm10_GSM721290_MB_H3K4me2_peaks_400kb.bed	mm10_GSM721290_MB_H3K4me2_peaks_400kb.bed	0.21705	0.265658	0.211557	1.96187e-78	1.37726e-243	3.94564e-56
mm10_GSM721290_MB_H3K4me2_peaks_400kb.bed	mm10_GSM721292_MB_H3K4me3_peaks_400kb.bed	0.211832	0.252438	0.22189	2.03623e-110	0	1.63915e-93
mm10_GSM721290_MB_H3K4me2_peaks_400kb.bed	mm10_GSM721294_MB_H3K27me3_peaks_400kb.bed	0.110051	0.141325	0.109666	1.28952e-34	1.26207e-117	5.47021e-27
mm10_GSM721290_MB_H3K4me2_peaks_400kb.bed	mitotic_cell_cycle_GO_list_400kb.	0.290606	0.33527	0.26028	7.09133e-62	1.72052e-209	4.0458e-40
mm10_GSM721290_MB_H3K4me2_peaks_400kb.bed	muscle_cell_development_GO_list_400kb.	0.326618	0.387613	0.37194	2.7704e-18	1.04058e-70	3.75296e-21
mm10_GSM721292_MB_H3K4me3_peaks_400kb.bed	mm10_GSM721292_MB_H3K4me3_peaks_400kb.bed	0.195974	0.2493	0.207456	9.82186e-62	2.51261e-221	1.84005e-56
mm10_GSM721292_MB_H3K4me3_peaks_400kb.bed	mm10_GSM721294_MB_H3K27me3_peaks_400kb.bed	0.110952	0.134771	0.111439	2.28463e-34	3.24841e-111	8.81142e-29
mm10_GSM721292_MB_H3K4me3_peaks_400kb.bed	mitotic_cell_cycle_GO_list_400kb.	0.268563	0.307567	0.240743	6.48927e-52	2.36306e-175	9.5332e-35
mm10_GSM721292_MB_H3K4me3_peaks_400kb.bed	muscle_cell_development_GO_list_400kb.	0.350709	0.396325	0.375517	5.29233e-21	9.00571e-76	5.38474e-22
mm10_GSM721294_MB_H3K27me3_peaks_400kb.bed	mm10_GSM721294_MB_H3K27me3_peaks_400kb.bed	0.116559	0.11963	0.101206	1.4022e-17	8.86286e-40	2.76306e-11
mm10_GSM721294_MB_H3K27me3_peaks_400kb.bed	mitotic_cell_cycle_GO_list_400kb.	0.162145	0.196288	0.183409	1.69344e-17	3.30324e-64	6.23858e-19
mm10_GSM721294_MB_H3K27me3_peaks_400kb.bed	muscle_cell_development_GO_list_400kb.	0.181754	0.213332	0.199884	7.26003e-06	1.95707e-19	2.48493e-06
mitotic_cell_cycle_GO_list_400kb.	mitotic_cell_cycle_GO_list_400kb.	0.636365	0.527559	0.425694	3.56852e-47	8.15681e-90	5.36995e-17
mitotic_cell_cycle_GO_list_400kb.	muscle_cell_development_GO_list_400kb.	0.79121	0.664892	0.596053	1.67536e-35	7.76322e-77	1.98119e-17
muscle_cell_development_GO_list_400kb.	muscle_cell_development_GO_list_400kb.	0.657817	0.754516	0.768565	0.000723369	1.60774e-14	4.50719e-05

## Sheet: blasts
FeatureSetID	Feature1	Feature2	Interactions(24538)	Interactions Expected	Enrichment Ratio (log2)	Enrichment logP (+values NOT enriched)	P-value (- values NOT enriched)	Total Feature 1	Total Feature 2	Feature Overlap	Feature 1 General Enrichment	Feature 2 General Enrichment	Total Interactions
0x0	mm10_GSM721286_MB_PolII_peaks_400kb.bed	mm10_GSM721286_MB_PolII_peaks_400kb.bed	9173	8771.63	0.0447418	-16.7904	5.10522e-08	29342	29342	29342	-1693.28	-1693.28	24538
0x1	mm10_GSM721286_MB_PolII_peaks_400kb.bed	mm10_GSM721290_MB_H3K4me2_peaks_400kb.bed	11092	10490.6	0.0557453	-32.9138	5.07827e-15	29342	22178	16487	-1693.28	-1280.38	24538
0x2	mm10_GSM721286_MB_PolII_peaks_400kb.bed	mm10_GSM721292_MB_H3K4me3_peaks_400kb.bed	10961	10413.4	0.0512549	-27.7598	8.79133e-13	29342	21951	16312	-1693.28	-1283.48	24538
0x3	mm10_GSM721286_MB_PolII_peaks_400kb.bed	mm10_GSM721294_MB_H3K27me3_peaks_400kb.bed	10499	10121.5	0.0366187	-14.4531	5.28555e-07	29342	19910	13227	-1693.28	-892.316	24538
0x4	mm10_GSM721286_MB_PolII_peaks_400kb.bed	mitotic_cell_cycle_GO_list_400kb.	3530	3204.22	0.0968281	-21.234	6.00059e-10	29342	5652	4145	-1693.28	-209.681	24538
0x5	mm10_GSM721286_MB_PolII_peaks_400kb.bed	muscle_cell_development_GO_list_400kb.	840	729.844	0.140571	-10.4969	2.76211e-05	29342	1235	916	-1693.28	-44.7272	24538
1x1	mm10_GSM721290_MB_H3K4me2_peaks_400kb.bed	mm10_GSM721290_MB_H3K4me2_peaks_400kb.bed	6226	5011.24	0.21705	-178.928	1.96187e-78	22178	22178	22178	-1280.38	-1280.38	24538
1x2	mm10_GSM721290_MB_H3K4me2_peaks_400kb.bed	mm10_GSM721292_MB_H3K4me3_peaks_400kb.bed	8355	6760.04	0.211832	-252.573	2.03623e-110	22178	21951	17611	-1280.38	-1283.48	24538
1x3	mm10_GSM721290_MB_H3K4me2_peaks_400kb.bed	mm10_GSM721294_MB_H3K27me3_peaks_400kb.bed	8613	7715.43	0.110051	-78.0336	1.28952e-34	22178	19910	11218	-1280.38	-892.316	24538
1x4	mm10_GSM721290_MB_H3K4me2_peaks_400kb.bed	mitotic_cell_cycle_GO_list_400kb.	3187	2383.27	0.290606	-140.801	7.09133e-62	22178	5652	4096	-1280.38	-209.681	24538
1x5	mm10_GSM721290_MB_H3K4me2_peaks_400kb.bed	muscle_cell_development_GO_list_400kb.	761	548.954	0.326618	-40.4275	2.7704e-18	22178	1235	948	-1280.38	-44.7272	24538
2x2	mm10_GSM721292_MB_H3K4me3_peaks_400kb.bed	mm10_GSM721292_MB_H3K4me3_peaks_400kb.bed	5972	4909.19	0.195974	-140.476	9.82186e-62	21951	21951	21951	-1283.48	-1283.48	24538
2x3	mm10_GSM721292_MB_H3K4me3_peaks_400kb.bed	mm10_GSM721294_MB_H3K27me3_peaks_400kb.bed	8478	7587.66	0.110952	-77.4617	2.28463e-34	21951	19910	11373	-1283.48	-892.316	24538
2x4	mm10_GSM721292_MB_H3K4me3_peaks_400kb.bed	mitotic_cell_cycle_GO_list_400kb.	3094	2365.29	0.268563	-117.864	6.48927e-52	21951	5652	3997	-1283.48	-209.681	24538
2x5	mm10_GSM721292_MB_H3K4me3_peaks_400kb.bed	muscle_cell_development_GO_list_400kb.	775	545.746	0.350709	-46.688	5.29233e-21	21951	1235	808	-1283.48	-44.7272	24538
3x3	mm10_GSM721294_MB_H3K27me3_peaks_400kb.bed	mm10_GSM721294_MB_H3K27me3_peaks_400kb.bed	4538	4038.72	0.116559	-38.8059	1.4022e-17	19910	19910	19910	-892.316	-892.316	24538
3x4	mm10_GSM721294_MB_H3K27me3_peaks_400kb.bed	mitotic_cell_cycle_GO_list_400kb.	2587	2199.77	0.162145	-38.6172	1.69344e-17	19910	5652	3025	-892.316	-209.681	24538
3x5	mm10_GSM721294_MB_H3K27me3_peaks_400kb.bed	muscle_cell_development_GO_list_400kb.	595	496.115	0.181754	-11.8331	7.26003e-06	19910	1235	695	-892.316	-44.7272	24538
4x4	mitotic_cell_cycle_GO_list_400kb.	mitotic_cell_cycle_GO_list_400kb.	615	325.466	0.636365	-106.949	3.56852e-47	5652	5652	5652	-209.681	-209.681	24538
4x5	mitotic_cell_cycle_GO_list_400kb.	muscle_cell_development_GO_list_400kb.	312	141.428	0.79121	-80.0745	1.67536e-35	5652	1235	281	-209.681	-44.7272	24538
5x5	muscle_cell_development_GO_list_400kb.	muscle_cell_development_GO_list_400kb.	30	15.5394	0.657817	-7.23159	0.000723369	1235	1235	1235	-44.7272	-44.7272	24538

## Sheet: tubes
FeatureSetID	Feature1	Feature2	Interactions(56268)	Interactions Expected	Enrichment Ratio (log2)	Enrichment logP (+values NOT enriched)	P-value (- values NOT enriched)	Total Feature 1	Total Feature 2	Feature Overlap	Feature 1 General Enrichment	Feature 2 General Enrichment	Total Interactions
0x0	mm10_GSM721287_MT_PolII_peaks_400kb.bed	mm10_GSM721287_MT_PolII_peaks_400kb.bed	26413	26069	0.0131086	-6.29395	0.00184745	76599	76599	76599	-2348.24	-2348.24	56268
0x1	mm10_GSM721287_MT_PolII_peaks_400kb.bed	mm10_GSM721291_MT_H3K4me2_peaks_400kb.bed	26643	27205.3	-0.0208861	13.7524	-1.0651e-06	76599	48528	36211	-2348.24	-1323.24	56268
0x2	mm10_GSM721287_MT_PolII_peaks_400kb.bed	mm10_GSM721293_MT_H3K4me3_peaks_400kb.bed	27124	27625	-0.0183028	11.3184	-1.21468e-05	76599	49362	36668	-2348.24	-1293.93	56268
0x3	mm10_GSM721287_MT_PolII_peaks_400kb.bed	mm10_GSM721295_MT_H3K27me3_peaks_400kb.bed	26934	26721.3	0.00792852	-3.30703	0.0366248	76599	45616	31210	-2348.24	-979.273	56268
0x4	mm10_GSM721287_MT_PolII_peaks_400kb.bed	mitotic_cell_cycle_GO_list_400kb.	9757	9590.68	0.0171934	-3.45075	0.0317219	76599	14919	11268	-2348.24	-231.267	56268
0x5	mm10_GSM721287_MT_PolII_peaks_400kb.bed	muscle_cell_development_GO_list_400kb.	2704	2474.18	0.0888251	-13.3156	1.64865e-06	76599	3695	3033	-2348.24	-50.315	56268
1x1	mm10_GSM721291_MT_H3K4me2_peaks_400kb.bed	mm10_GSM721291_MT_H3K4me2_peaks_400kb.bed	13647	10463.2	0.265658	-559.208	1.37726e-243	48528	48528	48528	-1323.24	-1323.24	56268
1x2	mm10_GSM721291_MT_H3K4me2_peaks_400kb.bed	mm10_GSM721293_MT_H3K4me3_peaks_400kb.bed	18952	14723.9	0.252438	-783.388	0	48528	49362	38431	-1323.24	-1293.93	56268
1x3	mm10_GSM721291_MT_H3K4me2_peaks_400kb.bed	mm10_GSM721295_MT_H3K27me3_peaks_400kb.bed	19178	16650.5	0.141325	-269.17	1.26207e-117	48528	45616	26072	-1323.24	-979.273	56268
1x4	mm10_GSM721291_MT_H3K4me2_peaks_400kb.bed	mitotic_cell_cycle_GO_list_400kb.	8325	5953.58	0.33527	-480.698	1.72052e-209	48528	14919	10392	-1323.24	-231.267	56268
1x5	mm10_GSM721291_MT_H3K4me2_peaks_400kb.bed	muscle_cell_development_GO_list_400kb.	2300	1560.95	0.387613	-161.141	1.04058e-70	48528	3695	2701	-1323.24	-50.315	56268
2x2	mm10_GSM721293_MT_H3K4me3_peaks_400kb.bed	mm10_GSM721293_MT_H3K4me3_peaks_400kb.bed	13891	10825.9	0.2493	-507.95	2.51261e-221	49362	49362	49362	-1293.93	-1293.93	56268
2x3	mm10_GSM721293_MT_H3K4me3_peaks_400kb.bed	mm10_GSM721295_MT_H3K27me3_peaks_400kb.bed	19626	17151.5	0.134771	-254.409	3.24841e-111	49362	45616	25359	-1293.93	-979.273	56268
2x4	mm10_GSM721293_MT_H3K4me3_peaks_400kb.bed	mitotic_cell_cycle_GO_list_400kb.	8189	6020.83	0.307567	-402.092	2.36306e-175	49362	14919	10851	-1293.93	-231.267	56268
2x5	mm10_GSM721293_MT_H3K4me3_peaks_400kb.bed	muscle_cell_development_GO_list_400kb.	2367	1592.49	0.396325	-172.799	9.00571e-76	49362	3695	2522	-1293.93	-50.315	56268
3x3	mm10_GSM721295_MT_H3K27me3_peaks_400kb.bed	mm10_GSM721295_MT_H3K27me3_peaks_400kb.bed	10420	9245.13	0.11963	-89.9215	8.86286e-40	45616	45616	45616	-979.273	-979.273	56268
3x4	mm10_GSM721295_MT_H3K27me3_peaks_400kb.bed	mitotic_cell_cycle_GO_list_400kb.	7023	5771.33	0.196288	-146.171	3.30324e-64	45616	14919	7882	-979.273	-231.267	56268
3x5	mm10_GSM721295_MT_H3K27me3_peaks_400kb.bed	muscle_cell_development_GO_list_400kb.	1833	1480.86	0.213332	-43.0777	1.95707e-19	45616	3695	1950	-979.273	-50.315	56268
4x4	mitotic_cell_cycle_GO_list_400kb.	mitotic_cell_cycle_GO_list_400kb.	1676	988.913	0.527559	-205.134	8.15681e-90	14919	14919	14919	-231.267	-231.267	56268
4x5	mitotic_cell_cycle_GO_list_400kb.	muscle_cell_development_GO_list_400kb.	947	487.07	0.664892	-175.25	7.76322e-77	14919	3695	791	-231.267	-50.315	56268
5x5	muscle_cell_development_GO_list_400kb.	muscle_cell_development_GO_list_400kb.	129	60.6607	0.754516	-31.7614	1.60774e-14	3695	3695	3695	-50.315	-50.315	56268

## Sheet: arac
FeatureSetID	Feature1	Feature2	Interactions(19433)	Interactions Expected	Enrichment Ratio (log2)	Enrichment logP (+values NOT enriched)	P-value (- values NOT enriched)	Total Feature 1	Total Feature 2	Feature Overlap	Feature 1 General Enrichment	Feature 2 General Enrichment	Total Interactions
0x0	mm10_GSM721287_MT_PolII_peaks_400kb.bed	mm10_GSM721287_MT_PolII_peaks_400kb.bed	9181	9130.64	0.00550038	-1.44065	0.236774	26641	26641	26641	-1848.82	-1848.82	19433
0x1	mm10_GSM721287_MT_PolII_peaks_400kb.bed	mm10_GSM721291_MT_H3K4me2_peaks_400kb.bed	9516	9679.83	-0.0170701	4.65087	-0.00955328	26641	17177	12759	-1848.82	-1114.84	19433
0x2	mm10_GSM721287_MT_PolII_peaks_400kb.bed	mm10_GSM721293_MT_H3K4me3_peaks_400kb.bed	9635	9808.74	-0.0178719	5.04102	-0.00646717	26641	17507	13052	-1848.82	-1112.04	19433
0x3	mm10_GSM721287_MT_PolII_peaks_400kb.bed	mm10_GSM721295_MT_H3K27me3_peaks_400kb.bed	9400	9346.51	0.00570627	-1.49882	0.223394	26641	15894	10970	-1848.82	-784.205	19433
0x4	mm10_GSM721287_MT_PolII_peaks_400kb.bed	mitotic_cell_cycle_GO_list_400kb.	3070	3050.2	0.00647067	-1.04688	0.35103	26641	4673	3448	-1848.82	-197.744	19433
0x5	mm10_GSM721287_MT_PolII_peaks_400kb.bed	muscle_cell_development_GO_list_400kb.	809	748.634	0.0775481	-4.29965	0.0135733	26641	1107	889	-1848.82	-43.0478	19433
1x1	mm10_GSM721291_MT_H3K4me2_peaks_400kb.bed	mm10_GSM721291_MT_H3K4me2_peaks_400kb.bed	4690	3795.73	0.211557	-127.572	3.94564e-56	17177	17177	17177	-1114.84	-1114.84	19433
1x2	mm10_GSM721291_MT_H3K4me2_peaks_400kb.bed	mm10_GSM721293_MT_H3K4me3_peaks_400kb.bed	6508	5212.93	0.22189	-213.646	1.63915e-93	17177	17507	14008	-1114.84	-1112.04	19433
1x3	mm10_GSM721291_MT_H3K4me2_peaks_400kb.bed	mm10_GSM721295_MT_H3K27me3_peaks_400kb.bed	6703	6006.78	0.109666	-60.4705	5.47021e-27	17177	15894	8894	-1114.84	-784.205	19433
1x4	mm10_GSM721291_MT_H3K4me2_peaks_400kb.bed	mitotic_cell_cycle_GO_list_400kb.	2501	1927.86	0.26028	-90.7057	4.0458e-40	17177	4673	3268	-1114.84	-197.744	19433
1x5	mm10_GSM721291_MT_H3K4me2_peaks_400kb.bed	muscle_cell_development_GO_list_400kb.	697	480.509	0.37194	-47.0317	3.75296e-21	17177	1107	824	-1114.84	-43.0478	19433
2x2	mm10_GSM721293_MT_H3K4me3_peaks_400kb.bed	mm10_GSM721293_MT_H3K4me3_peaks_400kb.bed	4852	3942.97	0.207456	-128.335	1.84005e-56	17507	17507	17507	-1112.04	-1112.04	19433
2x3	mm10_GSM721293_MT_H3K4me3_peaks_400kb.bed	mm10_GSM721295_MT_H3K27me3_peaks_400kb.bed	6878	6152.69	0.111439	-64.5989	8.81142e-29	17507	15894	8846	-1112.04	-784.205	19433
2x4	mm10_GSM721293_MT_H3K4me3_peaks_400kb.bed	mitotic_cell_cycle_GO_list_400kb.	2493	1959.61	0.240743	-78.3357	9.5332e-35	17507	4673	3361	-1112.04	-197.744	19433
2x5	mm10_GSM721293_MT_H3K4me3_peaks_400kb.bed	muscle_cell_development_GO_list_400kb.	714	490.471	0.375517	-48.9733	5.38474e-22	17507	1107	797	-1112.04	-43.0478	19433
3x3	mm10_GSM721295_MT_H3K27me3_peaks_400kb.bed	mm10_GSM721295_MT_H3K27me3_peaks_400kb.bed	3596	3249.87	0.101206	-24.3121	2.76306e-11	15894	15894	15894	-784.205	-784.205	19433
3x4	mm10_GSM721295_MT_H3K27me3_peaks_400kb.bed	mitotic_cell_cycle_GO_list_400kb.	2208	1838	0.183409	-41.9184	6.23858e-19	15894	4673	2382	-784.205	-197.744	19433
3x5	mm10_GSM721295_MT_H3K27me3_peaks_400kb.bed	muscle_cell_development_GO_list_400kb.	547	447.898	0.199884	-12.9053	2.48493e-06	15894	1107	611	-784.205	-43.0478	19433
4x4	mitotic_cell_cycle_GO_list_400kb.	mitotic_cell_cycle_GO_list_400kb.	430	280.926	0.425694	-37.4631	5.36995e-17	4673	4673	4673	-197.744	-197.744	19433
4x5	mitotic_cell_cycle_GO_list_400kb.	muscle_cell_development_GO_list_400kb.	240	132.236	0.596053	-38.4603	1.98119e-17	4673	1107	259	-197.744	-43.0478	19433
5x5	muscle_cell_development_GO_list_400kb.	muscle_cell_development_GO_list_400kb.	34	15.7651	0.768565	-10.0073	4.50719e-05	1107	1107	1107	-43.0478	-43.0478	19433

## Sheet: muscle_cell_development_GO_list
Associated Gene Name	Chromosome Name	Gene Start (bp)	Gene End (bp)
Cflar	chr1	58711508	58758884
Igf1	chr10	87858265	87937042
Myod1	chr7	46376474	46379099
Smyd3	chr1	178951960	179518041
Dmd	chrX	82948870	85206141
Nfatc2	chr2	168476410	168601657
Lmod2	chr6	24597762	24605414
Klhl41	chr2	69670120	69684230
Capn3	chr2	120456019	120504913
Tmod4	chr3	95124476	95129209
Tmod1	chr4	46038935	46116032
Lmod3	chr6	97238534	97252759
Myh10	chr11	68691559	68816632
Myh6	chr14	54941981	54966927
Tmod2	chr9	75565621	75611325
Tmod3	chr9	75497796	75559657
Prox1	chr1	190118035	190170714
Ttn	chr2	76703980	76982547
Actc1	chr2	114047282	114053548
Tcap	chr11	98383811	98384953
Acta1	chr8	123891767	123894736
Ank2	chr3	126921612	127499350
Atp2a2	chr5	122453513	122502225
Actn2	chr13	12269426	12340760
Six4	chr12	73099609	73113456
Tpm1	chr9	67022590	67049406
Nkx2-5	chr17	26838664	26841565
Casq1	chr1	172209894	172219868
Itgb1	chr8	128685654	128733200
Wdr1	chr5	38526813	38563221
Foxp1	chr6	98925338	99522721
Mylk3	chr8	85324303	85386345
Casq2	chr3	102086415	102146514
Tnnt2	chr1	135836354	135852260
Actg1	chr11	120345690	120348542
Neb	chr2	52136647	52378474
Krt19	chr11	100140810	100148665
Prkar1a	chr11	109649405	109669656
Krt8	chr15	101996711	102004342
Mypn	chr10	63115795	63203952
Fhod3	chr18	24709445	25133500
Ldb3	chr14	34526699	34588681
Cfl2	chr12	54858817	54862877
Srf	chr17	46546839	46556162
Vegfa	chr17	46016993	46032377
Cxadr	chr16	78301496	78359785
Nexn	chr3	152236982	152266350
Myo18b	chr5	112688876	112896362
Myh11	chr16	14194527	14291408
Cav2	chr6	17281185	17289115
P2rx2	chr5	110339812	110343212
Sepn1	chr4	134537892	134552166
Xk	chrX	9272756	9313250
Fam65b	chr13	24582189	24733816
Gpx1	chr9	108338903	108340343
Dner	chr1	84369839	84696221
AI464131	chr4	41495604	41503076
Myog	chr1	134289989	134292548
Homer1	chr13	93303757	93404129
Ryr1	chr7	29003344	29125179
Kel	chr6	41686330	41704339
Smo	chr6	29735503	29761365
Ppp3ca	chr3	136670124	136937727
Stac3	chr10	127501686	127508823
Rcan1	chr16	92391953	92466146
Bin3	chr14	70100145	70138191
Klhl40	chr9	121777607	121783819
Wnt10b	chr15	98771753	98778150
Fbxo22	chr9	55208925	55224433
Hdac4	chr1	91928779	92180341
Naca	chr10	128035346	128048637
Shox2	chr3	66971727	66981771
Bcl2	chr1	106538178	106714274
Actn3	chr19	4861223	4877909
Myf5	chr10	107482908	107486134
Myf6	chr10	107492860	107494729
Wfikkn1	chr17	25877630	25880305
Sgcb	chr5	73632749	73647790
Capzb	chr4	139192899	139291818
Lef1	chr3	131110471	131224356
Flnc	chr6	29433256	29461883
Myl2	chr5	122100951	122113472
Cacna2d2	chr9	107399612	107529343
Wfikkn2	chr11	94235956	94246005
Uchl1	chr5	66676091	66687234
Cacnb4	chr2	52428320	52676831
Chrnb1	chr11	69784036	69795943
Afg3l2	chr18	67404767	67449166
Ptcd2	chr13	99319649	99344678
Megf10	chr18	57133090	57297467
Sgcg	chr14	61221059	61258490
Sgcz	chr8	37522298	38661508
Sgcd	chr11	46896253	47988969
Kdm1a	chr4	136550540	136602723
Nfatc4	chr14	55824795	55833943
Sdc1	chr12	8771323	8793715
Csrp3	chr7	48830398	48848033
Pdgfra	chr5	75152292	75198215
Murc	chr4	48663514	48673502
Mef2a	chr7	67231163	67372858
Atg7	chr6	114643097	114860614
Hnrnpu	chr1	178321108	178337797
Mtor	chr4	148448611	148557683
Cav3	chr6	112459505	112472872
Speg	chr1	75375297	75432320
Lrrc10	chr10	117045341	117046768
Fhl2	chr1	43123074	43196984
Nkx2-6	chr14	69171802	69175518
Hey2	chr10	30832359	30842801
Cdk1	chr10	69336635	69352938
Ccnb1	chr13	100778650	100786570
Lmna	chr3	88480147	88509956
Bmp10	chr6	87428994	87437677
Pitx2	chr3	129199878	129219591
Atg5	chr10	44268358	44364291
Bmp4	chr14	46383520	46390669
Akap13	chr7	75455534	75754609
Ankrd23	chr1	36530188	36536883
Mef2c	chr13	83504034	83667080
Edn1	chr13	42301270	42307989
Maml1	chr11	50255634	50292311
Tbx3	chr5	119670669	119684724
Popdc2	chr16	38362209	38378216
Bves	chr10	45335762	45369708
Smad6	chr9	63953076	64022059
Pbrm1	chr14	31019138	31121592
Notch1	chr2	26457903	26516663
Pdlim5	chr3	142239590	142395696
Camk2d	chr3	126596302	126846326
Gata4	chr14	63198922	63271692
Nppb	chr4	147985788	147987205
Nppa	chr4	148000722	148002079
Map2k4	chr11	65688243	65788297
Agtr2	chrX	21484544	21489164
Agt	chr8	124556534	124569706
Col14a1	chr15	55307750	55520803
Ddx39b	chr17	35241746	35253707
Ctdp1	chr18	80407959	80469695
Gsk3a	chr7	25228258	25237851
Nebl	chr2	17343909	17731464
Adm	chr7	110627661	110629820
Ramp2	chr11	101246028	101259546
Hes1	chr16	30064384	30067796

## Sheet: mitotic_cell_cycle_GO_list
Associated Gene Name		Gene Start (bp)	Gene End (bp)
Klhl22	chr16	17759618	17793382
Nek2	chr1	191821444	191833050
Cep57	chr9	13807792	13827107
Bub3	chr7	131560222	131571895
Cdca8	chr4	124918465	124939311
Kif18b	chr11	102905529	102925124
Plk1	chr7	122159439	122169873
Zfp207	chr11	80383279	80405733
Mad2l1	chr6	66535390	66547220
Mis12	chr11	71019611	71027371
Spag5	chr11	78301529	78322457
Zwint	chr10	72654845	72674964
Knstrn	chr2	118814003	118853957
Ino80	chr2	119373042	119477687
Nusap1	chr2	119618298	119651244
Zw10	chr9	49055581	49078772
Ndc80	chr17	71496100	71526857
Espl1	chr15	102296293	102324356
Myb	chr10	21124936	21160905
Mnat1	chr12	73123717	73273988
Rgcc	chr14	79288756	79301645
Ccne2	chr4	11191351	11204779
Rps6	chr4	86854660	86857412
Pole	chr5	110286306	110337474
Acvr1	chr2	58388644	58567157
Eif4e	chr3	138526179	138559696
Cdkn1a	chr17	29090979	29100722
Pim2	chrX	7878262	7883432
E2f5	chr3	14578641	14606309
Cdkn2c	chr4	109660876	109667189
Camk2d	chr3	126596302	126846326
Plk3	chr4	117128655	117133963
Eif4ebp1	chr8	27260329	27276674
Cdkn2a	chr4	89274471	89294653
Usp37	chr1	74435511	74544284
Rcc1	chr4	132331919	132353605
Camk2a	chr18	60925618	60988152
Itgb1	chr8	128685654	128733200
Crlf3	chr11	80046493	80080991
Spdya	chr17	71552061	71589533
Lats2	chr14	57642077	57758388
Cdk4	chr10	127063534	127067920
Anp32b	chr4	46450902	46472657
Trim71	chr9	114507133	114564369
Cdkn1b	chr6	134920401	134925513
Rb1	chr14	73183673	73325822
Iqgap3	chr3	88081971	88121048
Camk2b	chr11	5969644	6066362
Rhou	chr8	123653929	123663884
Acvr1b	chr15	101174067	101213679
Skp2	chr15	9111985	9155425
Ccne1	chr7	38097984	38107534
Cdca5	chr19	6084983	6091777
Taf10	chr7	105739393	105744361
Ccnd1	chr7	144929931	144939925
Ppp3ca	chr3	136670124	136937727
Rps6kb1	chr11	86498871	86544805
Phf8	chrX	151520672	151633859
Ppat	chr5	76913249	76951578
Rbbp8	chr18	11633276	11743207
Cdkn3	chr14	46760541	46771525
Pias1	chr9	62880077	62980879
Hinfp	chr9	44295673	44305671
Camk2g	chr14	20734875	20794088
Cdkn2d	chr9	21288463	21291209
Cacul1	chr19	60524696	60581023
Gpr132	chr12	112850876	112860916
Plk2	chr13	110395044	110400844
Lats1	chr10	7681209	7716458
Cables1	chr18	11839220	11945627
Id4	chr13	48261427	48264036
Inhba	chr13	16011851	16027211
Cdk2	chr10	128697939	128705051
Ranbp1	chr16	18239979	18248694
Klf11	chr12	24651371	24662774
Bach1	chr16	87698945	87733346
Npat	chr9	53537047	53574342
Brd4	chr17	32196274	32284722
E2f4	chr8	105297663	105305369
E2f6	chr12	16810965	16826743
Cdk14	chr5	4803391	5420312
Mastl	chr2	23115606	23156024
Brsk1	chr7	4690604	4715997
Abcb1a	chr5	8660077	8748575
Brsk2	chr7	141949751	142004247
Plcb1	chr2	134786067	135475258
Calm2	chr17	87433412	87446935
Cit	chr5	115845278	116008947
Csrp2bp	chr2	144368983	144407676
Nes	chr3	87971078	87980451
Calm1	chr12	100199435	100209806
Chek2	chr5	110839979	110874145
Chek1	chr9	36708482	36727065
Ush1c	chr7	46195350	46238503
Calm3	chr7	16915379	16924114
Ppm1d	chr11	85311244	85347066
Arpp19	chr9	75037614	75060313
Birc5	chr11	117849251	117855743
Kdm8	chr7	125444676	125462269
Foxm1	chr6	128362967	128376146
Ensa	chr3	95624993	95632102
Cdkn2b	chr4	89306289	89311032
Fbxl7	chr15	26543084	26895049
Cdc25c	chr18	34732997	34751533
Taf2	chr15	55015129	55072152
Fbxl15	chr19	46328184	46330446
Wnt10b	chr15	98771753	98778150
Tpd52l1	chr10	31332380	31445921
Ccny	chr18	9314044	9450150
Mcph1	chr8	18595131	18803189
Cenpa	chr5	30666777	30674830
Htt	chr5	34761740	34912534
Dynlt1c	chr17	6601671	6609774
Gpsm2	chr3	108678638	108722309
Fgf10	chr13	118669791	118792115
Spry1	chr3	37639947	37644598
Pax6	chr2	105668900	105697364
Numa1	chr7	101934111	102014964
Pafah1b1	chr11	74673949	74724670
Cdk5rap2	chr4	70216856	70410443
Nde1	chr16	14163275	14192928
Eya1	chr1	14168954	14310235
Arhgef2	chr3	88607454	88648052
Spdl1	chr11	34809190	34833641
Ndel1	chr11	68821434	68871858
Wdr81	chr11	75440944	75454717
Spry2	chr14	105891949	105896819
Dynlt1b	chr17	6430112	6436293
Wdr43	chr17	71616215	71659031
Dynlt1a	chr17	6310547	6317474
Dynlt1f	chr17	6648941	6655939
Men1	chr19	6334979	6340891
Xrcc2	chr5	25689812	25705825
Dnmt3a	chr12	3806007	3914443
Cul3	chr1	80264923	80340480
Rnf2	chr1	151458004	151500955
Cdh13	chr8	118283733	119324921
Cdk1	chr10	69336635	69352938
Ccnb1	chr13	100778650	100786570
Tfdp1	chr8	13338751	13378448
Azi2	chr9	118040499	118069794
Fam175b	chr7	132859225	132885111
Uba3	chr6	97183670	97205647
Phf13	chr4	151989633	151996258
Cenpe	chr3	135212537	135273611
Cntrl	chr2	35109492	35178822
Cep250	chr2	155956458	155998900
Cenpc1	chr5	86012024	86065583
Usp3	chr9	66514637	66593142
Prdm5	chr6	65778988	65937010
Stk26	chrX	50841047	50893097
Rrm1	chr7	102441695	102469771
Chfr	chr5	110135842	110171972
Tfdp2	chr9	96196275	96323646
Pak2	chr16	32016290	32079342
Cenpf	chr1	189640606	189688086
Aurka	chr2	172356190	172370535
Cenpw	chr10	30196011	30200540
Cdc5l	chr17	45391892	45433707
Cenpt	chr8	105844678	105852008
Fer	chr17	63896018	64139494
Stk24	chr14	121286343	121379334
Nek4	chr14	30951486	30987439
Sptbn1	chr11	30099395	30268175
Zfp365	chr10	67886103	67912662
Cfl1	chr19	5490455	5495201
Stambp	chr6	83543211	83572729
Racgap1	chr15	99620496	99651656
Stmn1	chr4	134468320	134473843
Ckap2	chr8	22168160	22185819
Apc	chr18	34220924	34322189
Ank3	chr10	69533772	70027438
Cul7	chr17	46650337	46664364
Kif4	chrX	100625737	100727214
Chmp4b	chr2	154651705	154694785
Usp8	chr2	126707328	126759297
Mitd1	chr1	37874801	37890411
Myh10	chr11	68691559	68816632
Snx18	chr13	113592180	113618564
Bbs4	chr9	59321966	59353508
Kif23	chr9	61917280	61946799
Snx9	chr17	5841328	5931033
Spast	chr17	74338987	74391113
Cep55	chr19	38055025	38074425
Snx33	chr9	56917200	56928371
Kif20a	chr18	34624624	34633265
Anln	chr9	22331214	22389206
Gtpbp8	chr16	44736768	44746363
Bin3	chr14	70100145	70138191
Pidd1	chr7	141438113	141444025
Sox4	chr13	28948919	28953713
Mdm2	chr10	117688888	117710758
Casp2	chr6	42264985	42282508
Trp53	chr11	69580359	69591873
Pml	chr9	58218076	58249786
Rbm38	chr2	173020498	173034734
Cradd	chr10	95174746	95324097
Map4	chr9	109931460	110083955
Tubg1	chr11	101119938	101126419
Smc3	chr19	53600398	53645833
Clasp1	chr1	118389058	118612678
Kif2a	chr13	106958996	107022126
Stil	chr4	115000159	115043196
Wdr62	chr7	30240138	30280419
Syne4	chr7	30314807	30319046
Aurkb	chr11	69045647	69051664
Asun	chr6	146549632	146577835
Eml1	chr12	108370957	108539617
Dctn6	chr8	34090420	34108796
Spc25	chr2	69193895	69206194
Sbds	chr5	130245731	130255530
Pcnt	chr10	76351254	76442912
Dctn2	chr10	127266262	127281959
Cep126	chr9	8076633	8134294
Pogz	chr3	94837567	94882326
Smc1a	chrX	152016428	152062694
Chtf8	chr8	106883863	106893601
Pds5b	chr5	150673739	150810690
Gsg2	chr11	73135485	73138294
Pds5a	chr5	65605721	65698273
Nipbl	chr15	8291225	8444463
Mau2	chr8	70016123	70042734
Rgs14	chr13	55369732	55384687
Wasl	chr6	24613805	24665009
Fam64a	chr11	72042032	72047370
Cep63	chr9	102584598	102626534
Anapc13	chr9	102626296	102634425
Nek1	chr8	60993195	61131346
Fbxo5	chr10	5799160	5805600
Stag2	chrX	42149317	42277185
Timeless	chr10	128232065	128252941
Sgol1	chr17	53674786	53689333
Ercc6l	chrX	102141716	102157091
Cdc25b	chr2	131186949	131198497
Katna1	chr10	7726000	7763150
Ankle2	chr5	110231004	110256651
Bre	chr5	31697684	32084962
Csnk1a1	chr18	61555274	61590061
Anapc10	chr8	79711820	79779059
Mapre2	chr18	23752333	23893861
Tpr	chr1	150392838	150449935
Tada3	chr6	113366025	113377883
Ska2	chr11	87109234	87124635
Setdb2	chr14	59402009	59440884
Mis18bp1	chr12	65132734	65172604
Anapc5	chr5	122787459	122821339
Zc3hc1	chr6	30366380	30391028
Nuf2	chr1	169497934	169531464
Anapc2	chr2	25272478	25285915
Mapre3	chr5	30814641	30866106
2002-09-01	chr1	93478964	93510260
Hmga2	chr10	120361275	120476469
Ccng1	chr11	40748552	40755311
Haus2	chr2	120609383	120621560
Lmln	chr16	33062521	33127695
Ccna2	chr3	36564865	36572150
Mad1l1	chr5	140008689	140321552
Cdca3	chr6	124829547	124833701
Wapl	chr14	34673928	34747983
Mark4	chr7	19424775	19458821
Cenph	chr13	100759674	100775899
Nek6	chr2	38511643	38594606
Pttg1	chr11	43420250	43426251
Haus5	chr7	30653711	30664994
Anapc16	chr10	59987409	60003135
Usp16	chr16	87454703	87483517
Nek3	chr8	22128283	22166435
Ppp2r2d	chr7	138846079	138883057
Nup43	chr10	7667503	7678881
Anapc4	chr5	52834012	52867797
Nek9	chr12	85299514	85339362
Ube2i	chr17	25261916	25274622
Ttyh1	chr7	4119408	4136708
Cdc16	chr8	13757676	13781938
Mcmbp	chr7	128696441	128740495
Gem	chr4	11704457	11714752
Klhl9	chr4	88718292	88722465
Fbxw5	chr2	25500750	25505471
Sirt2	chr7	28766735	28788661
Rnf8	chr17	29614790	29641664
Kntc1	chr5	123749716	123821593
Cdc23	chr18	34630951	34651735
Haus3	chr5	34153880	34169527
Mis18a	chr16	90719312	90727404
Stox1	chr10	62659043	62726128
Dynlt3	chrX	9654267	9663003
Bod1	chr11	31665181	31671885
Recql5	chr11	115892595	115933477
Hepacam2	chr6	3457096	3498298
Nup62	chr7	44816088	44830812
Wee2	chr6	40439088	40466813
Triobp	chr15	78947724	79005867
Haus8	chr8	71248561	71272934
Mad2l2	chr4	148130384	148145699
Cetn2	chrX	72913532	72918411
Cdca2	chr14	67676331	67715841
Tada2a	chr11	84078920	84129600
Ttc28	chr5	110879803	111289780
Klhl21	chr4	152008803	152017680
Ccsap	chr8	123840831	123860209
Klhl13	chrX	23219271	23365082
Rcc2	chr4	140700541	140723220
Tubb3	chr8	123411424	123422015
Cenpv	chr11	62524946	62539261
Hells	chr19	38930915	38971051
Mapre1	chr2	153741274	153773310
Srsf2	chr11	116849901	116853094
Itgb3bp	chr4	99765402	99929813
Fign	chr2	63971507	64098038
Kif2b	chr11	91575315	91577558
Fzr1	chr10	81366222	81378516
Ran	chr5	129020069	129024323
Ahctf1	chr1	179744894	179803680
Birc6	chr17	74528295	74703356
Terf1	chr1	15805646	15844052
Rps3	chr7	99477896	99483738
Jtb	chr3	90231597	90235838
Anapc7	chr5	122421693	122444912
Nudc	chr4	133532542	133545996
Brcc3	chrX	75416628	75454001
Arl8b	chr6	108783099	108825278
Klhl42	chr6	147091379	147112778
Vcpip1	chr1	9718622	9748382
Dctn3	chr4	41714798	41723170
Arl8a	chr1	135146824	135156269
Stag1	chr9	100597798	100959375
Nup88	chr11	70943058	70969973
Haus7	chrX	73437315	73459044
Ccng2	chr5	93267257	93276231
Txnl4a	chr18	80206795	80223533
Dsn1	chr2	156995265	157007154
Zfp830	chr11	82764345	82765935
Dis3l2	chr1	86703808	87050095
Fam83d	chr2	158768093	158786637
Cdc20	chr4	118432901	118437352
Wee1	chr7	110122046	110143286
Anapc1	chr2	128610104	128687391
Cdc26	chr4	62383654	62408642
Cltc	chr11	86694351	86757565
Apitd1	chr4	149127121	149137629
Ruvbl1	chr6	88465409	88497572
Pmf1	chr3	88394143	88410331
Cdc6	chr11	98907801	98923940
Papd7	chr13	69497959	69534617
Nsun2	chr13	69533746	69635780
Tnks	chr8	34826460	34965690
Ccna1	chr3	55045469	55055501
Cdc25a	chr9	109875579	109893895
Anapc11	chr11	120598421	120608198
Aspm	chr1	139454772	139494091
Anapc15	chr7	101863715	101901849
Stra13	chr11	120710942	120713738
Casc5	chr2	119047119	119105501
Oip5	chr2	119609512	119618469
Cenpn	chr8	116921740	116941503
Smc5	chr19	23206441	23273897
Cetn1	chr18	9615524	9619478
Spc24	chr9	21755442	21760286
Reep4	chr14	70545251	70548933
Nup37	chr10	88146992	88178388
Cd2ap	chr17	42792951	42876424
Cetn3	chr13	81783292	81797143
Babam1	chr8	71396855	71404772
Dync1li1	chr9	114688790	114724302
Misp	chr10	79821021	79830452
Ska3	chr14	57806561	57826163
Nsmce2	chr15	59374198	59601683
Cts7	chr13	61352461	61358170
Ppp1r12a	chr10	108162400	108277575
Ncapg2	chr12	116405402	116463531
Reep3	chr10	67009189	67096988
Ccnf	chr17	24223232	24251409
Haus4	chr14	54541785	54554361
Mplkip	chr13	17695413	17699105
Nedd9	chr13	41309916	41487320
Actr8	chr14	29978337	29993221
Rad21	chr15	51962605	51991760
Incenp	chr19	9872297	9899533
Bora	chr14	99046427	99074537
Lzts2	chr19	45015176	45027104
Ccnb2	chr9	70407689	70421554
E4f1	chr17	24443792	24455311
Fsd1	chr17	55986511	55996881
Nedd1	chr10	92684746	92722420
Haus1	chr18	77757567	77767780
Vrk1	chr12	106010263	106077410
Kif20b	chr19	34922358	34975731
Tipin	chr9	64281607	64304792
Ska1	chr18	74195299	74207818
Sirt7	chr11	120618372	120625240
Ncapd2	chr6	125168007	125191701
Smc4	chr3	69004738	69034623
Ncapg	chr5	45669919	45700546
Chmp1a	chr8	123204264	123212763
Ncaph	chr2	127103809	127133954
Smc2	chr4	52439243	52488260
Akap8	chr17	32303676	32321153
Akap8l	chr17	32321425	32350581
Ncapd3	chr9	27030175	27095311
Kpnb1	chr11	97159714	97187881
Katnb1	chr8	95081201	95099874
Psrc1	chr3	108383839	108388231
Chmp4c	chr3	10366907	10428856
Chmp2a	chr7	13032010	13034807
Kifc1	chr17	33875666	33890661
Becn1	chr11	101285952	101302286
Rab11a	chr9	64715299	64737758
Vps4a	chr8	107031222	107045755
Ankrd53	chr6	83762644	83768326
Chmp5	chr4	40948407	40965303
Chmp1b	chr18	67203531	67207880
Kif2c	chr4	117159639	117182639
Kif22	chr7	127027729	127042471
Kif18a	chr2	109280738	109341747
Rrs1	chr1	9545408	9547455
Vps4b	chr1	106764071	106796728
Chmp6	chr11	119913441	119919548
Kif14	chr1	136466343	136531511
Pibf1	chr14	99099433	99254493
Pinx1	chr14	63860312	63919859
Chmp2b	chr16	65539133	65562697
Seh1l	chr18	67774876	67795461
Chmp7	chr14	69716979	69732570
Cav2	chr6	17281185	17289115
Map9	chr3	82358044	82395268
Sh3bp1	chr15	78899667	78919517
Cul9	chr17	46500572	46546388
Ccdc8	chr7	16992708	16997516
Ywhah	chr5	33018816	33027966
Cdk11b	chr4	155624854	155649938
L3mbtl1	chr2	162943472	162974522
Cdc42	chr4	137319696	137357720
Obsl1	chr1	75479310	75506452
Dbf4	chr5	8396973	8422716
Mtbp	chr15	55557408	55626423
Cdc27	chr11	104502745	104550620
Bub1b	chr2	118598211	118641591
Zwilch	chr9	64137144	64173104
Hus1	chr11	8993137	9011191
Nbn	chr4	15957925	15992589
Pura	chr18	36281097	36289723
Ttk	chr9	83834689	83872389
Nabp2	chr10	128401395	128411492
Rpl24	chr16	55966275	55971435
Bcl2l1	chr2	152780668	152831728
Nabp1	chr1	51465862	51478425
Wnt9a	chr11	59306928	59333552
Prcc	chr3	87858903	87885608
Tgfb1	chr7	25687002	25705077
Hras	chr7	141189105	141194005
Ints3	chr3	90391388	90433622
Mad2l1bp	chr17	46147390	46153553
Rad17	chr13	100617165	100651059
Tex14	chr11	87405065	87555823
Atm	chr9	53439149	53536740
Khdc3	chr9	73101836	73104438
Bub1	chr2	127801122	127831865
Psmg2	chr18	67641599	67654162
Cep192	chr18	67800107	67885168
Mre11a	chr9	14784654	14837123
D7Ertd443e	chr7	134265779	134385661
Taok3	chr5	117120129	117275219
Blm	chr7	80454733	80535119
Foxn3	chr12	99194980	99450111
Syf2	chr4	134930898	134937548
Fanci	chr7	79391929	79450264
Cdk5rap3	chr11	96907426	96916496
Foxo4	chrX	101254528	101260873
Cdc14a	chr3	116272553	116424032
Npm2	chr14	70647302	70653084
Kif11	chr19	37376403	37421859
Cib1	chr7	80227147	80232813
Sirt1	chr10	63319005	63381704
Rprm	chr2	54084093	54085552
Trp73	chr4	154056253	154140208
Thap1	chr8	26158141	26164151
Ascl1	chr10	87490819	87493660
Cdc123	chr2	5794294	5845164
Cyld	chr8	88697028	88751945
Sae1	chr7	16320234	16387806
Foxg1	chr12	49382660	49386861
Afap1l2	chr19	56912361	57008228
Aatf	chr11	84422855	84513522
Gbf1	chr19	46152509	46286510
Cdkn1c	chr7	143458339	143461050
Rpa3	chr6	8255936	8259173
Sdcbp	chr4	6365650	6408423
Myc	chr15	61985341	61990374
Ptch1	chr13	63508328	63573598
Sik1	chr17	31844248	31855792
Pim3	chr15	88862186	88865718
Dapk3	chr10	81183007	81193197
Mcidas	chr13	112993868	113000394
Ccnb3	chrX	6979652	7041619
Pkia	chr3	7366669	7445366
Rnaseh2b	chr14	62292589	62372992
Ctc1	chr11	69015911	69036473
Kcnh5	chr12	74897217	75177332
Ctdp1	chr18	80407959	80469695
Ube2s	chr7	4794546	4812590
Eps8	chr6	137477245	137654876
Ube2c	chr2	164769898	164778822
Cdc7	chr5	106964322	106984432
Smarcd3	chr5	24590818	24624411
Pbx1	chr1	168119364	168432270
Rad51c	chr11	87376645	87404954
Sin3a	chr9	57072040	57128366
Mta3	chr17	83706163	83821516
App	chr16	84954440	85173707
Rad51b	chr12	79297351	79508656
Fhl1	chrX	56731787	56793346
Usp47	chr7	112023504	112111661
Miip	chr4	147860778	147868816
Ppp2r4	chr2	30416039	30447806
Phb2	chr6	124712336	124716950
Neurog1	chr13	56250505	56252163
Rps27l	chr9	66946086	66949516
Trp63	chr16	25683763	25892102
Bcat1	chr6	144993835	145076184
Fbxo31	chr8	121549440	121578806
Rpa2	chr4	132768332	132778752
Dgkz	chr2	91932824	91975864
Gigyf2	chr1	87326998	87450796
Rfwd3	chr8	111270944	111300222
Msh2	chr17	87672330	87723713
Atf2	chr2	73816509	73892639
Hus1b	chr13	30946573	30947759
Rad9b	chr5	122323223	122354233
Nek11	chr9	105162156	105395524
Xpc	chr6	91489305	91515888
Rad9a	chr19	4195198	4201603
Pten	chr19	32757497	32826160
Adam17	chr12	21323509	21373632
Egfr	chr11	16752203	16918158
Pkd2	chr5	104459450	104505819
Akt1	chr12	112653821	112674884
Pkd1	chr17	24549950	24596514
Lmnb1	chr18	56707813	56753424
Hspa2	chr12	76404176	76406934
Ptpn6	chr6	124720707	124738714
Ptpn11	chr5	121130533	121191397
E2f8	chr7	48866429	48881596
Ticrr	chr7	79660196	79698148
Nae1	chr8	104511028	104534637
Clspn	chr4	126556935	126593903
Dscc1	chr15	55076099	55090491
H2afy	chr13	56073619	56136361
Slf1	chr13	77043088	77135473
Fam178a	chr19	44931119	44983787
Cks2	chr13	51645232	51650660
Lzts1	chr8	69132669	69184225
Cks1b	chr3	89415472	89418383
Top2b	chr14	16365179	16430787
Setmar	chr6	108065045	108077122
Top2a	chr11	98992943	99024189
Bmp4	chr14	46383520	46390669
Esr1	chr10	4611593	5005614
Tom1l2	chr11	60226714	60352905
Tom1l1	chr11	90643465	90688366
Nme6	chr9	109832749	109843116
Bmp7	chr2	172868012	172940321
Insr	chr8	3122061	3279617
Egf	chr3	129677565	129755316
Igf1	chr10	87858265	87937042
Pebp1	chr5	117282654	117287625
Epgn	chr5	91027464	91035215
Ereg	chr5	91074622	91093646
Btc	chr5	91357261	91402994
Lrp5	chr19	3584828	3686564
Igf2	chr7	142650766	142666816
Ins2	chr7	142678656	142743381
Fgf8	chr19	45736798	45742915
Tgfa	chr6	86195223	86275719
Dmrt1	chr19	25505618	25604329
Cd28	chr1	60716800	60773359
Il1a	chr2	129299610	129309972
Il1b	chr2	129364570	129371139
Sh2b1	chr7	126466994	126475424
Edn3	chr2	174760619	174784042
Edn1	chr13	42301270	42307989
Pdgfb	chr15	79995900	80014808
Drd3	chr16	43762221	43822932
Smad3	chr9	63646767	63757994
Btg3	chr16	78359860	78377192
Brinp3	chr1	146494760	146902472
Angel2	chr1	190925112	190946962
Slc9a3r1	chr11	115163341	115181181
Ptpn3	chr4	57190841	57301837
Scrib	chr15	76047158	76069784
Brinp2	chr1	158245269	158356326
Foxc1	chr13	31806691	31810643
Brinp1	chr4	68761514	68954397
Nkx3-1	chr14	69190638	69194662
Gas1	chr13	60174405	60177365
Trim35	chr14	66297031	66311424
Timp2	chr11	118301069	118355740
Bcl2	chr1	106538178	106714274
Abl1	chr2	31688376	31804227
Dlg1	chr16	31663443	31873356
Nle1	chr11	82900768	82908411
Heca	chr10	17900466	17948067
Gm7334	chr17	50698525	50699880
Btg4	chr9	51116001	51119700
Usp22	chr11	61151785	61175055
Brca2	chr5	150522630	150570329
Poldip2	chr11	78512193	78522736
Shb	chr4	45423278	45532470
Pkn2	chr3	142790902	142882004
Asns	chr6	7675169	7693254
Dusp3	chr11	101971143	101987013
Tal1	chr4	115056426	115071755
Usp2	chr9	44067021	44095627
Sphk1	chr11	116530925	116536674
Hmgb1	chr5	149046702	149184489
Nanog	chr6	122707489	122714633
Stat5b	chr11	100780731	100850724
Stat5a	chr11	100859351	100885169
Prkca	chr11	107933387	108343928
Foxa1	chr12	57540631	57546121
Ctnnb1	chr9	120929216	120960507
Fzd3	chr14	65201026	65262463
Hes1	chr16	30064384	30067796
Htatip2	chr7	49759115	49773975
Cep85	chr4	134129858	134187112
Map10	chr8	125669818	125673359
Ppp2r1a	chr17	20945311	20965916
Champ1	chr8	13869641	13881639
Ovol1	chr19	5549137	5560575
Parp3	chr9	106470322	106476949
Tpx2	chr2	152847964	152895321
Csnk2a1	chr2	152226839	152281852
Gm10031	chr1	156524012	156526664
Csnk2a2	chr8	95446096	95488820
E2f7	chr10	110745439	110787384
E2f1	chr2	154559407	154569892
Zpr1	chr9	46273064	46282643
Naa50	chr16	44139830	44163366
Prkdc	chr16	15637866	15842235
Dusp1	chr17	26505590	26508519
Lcmt1	chr7	123369784	123430358
Anapc15-ps	chr10	95672991	95673451
Pcid2	chr8	13077189	13105459
Xrcc3	chr12	111803192	111813873
Gen1	chr12	11240926	11265787
Birc7	chr2	180929023	180934010
Wrap73	chr4	154142372	154167420
Tubgcp3	chr8	12614277	12672248
Tubgcp6	chr15	89098357	89123087
Flna	chrX	74223461	74249820
Tubgcp4	chr2	121170654	121198770
Spice1	chr16	44347121	44388497
Rhoa	chr9	108306129	108337934
Arhgef10	chr8	14911663	15001085
Kif3b	chr2	153291413	153333390
Tubgcp2	chr7	139995955	140036669
Tubgcp5	chr7	55794154	55831677
4930544G11Rik	chr6	65952609	65954014
Mybl2	chr2	163054687	163084688
Golga2	chr2	32287384	32307921
Nlrc4	chr17	74426295	74459108
Apex1	chr14	50924968	50927139
Ppp1r1c	chr2	79707780	79818496
Ankrd17	chr5	90227166	90366577
Cul4a	chr8	13105621	13147940
Ube2e2	chr14	18573575	18894267
Aif1	chr17	35170991	35176068
Plrg1	chr3	83055522	83072355
Lsm11	chr11	45928269	45944935
Cul4b	chrX	38533274	38576196
Ddx3x	chrX	13280970	13294052
Cdc45	chr16	18780447	18811987
Lsm10	chr4	126096623	126098584
Anxa1	chr19	20373428	20390944
Larp7	chr3	127536714	127553349
Kcna5	chr6	126532551	126535412
Mepce	chr5	137781906	137787655
Tert	chr13	73627001	73649041
Rdx	chr9	52047150	52088737
Cyp1a1	chr9	57697613	57703822
Nacc2	chr2	26055535	26123220
Slfn1	chr11	83116849	83122670
Cep97	chr16	55899888	55934855
Ercc2	chr7	19382010	19395694
Ercc3	chr18	32240300	32270151
Ddb1	chr19	10605625	10629813
Tpra1	chr6	88902251	88912238
Tmod3	chr9	75497796	75559657
Cntrob	chr11	69299487	69323775
Rint1	chr5	23787711	23820369
Gins2	chr8	120578633	120589304
Rtfdc1	chr2	172440556	172469908
Gins1	chr2	150905400	150931280
Pcna	chr2	132249162	132253314
Rtel1	chr2	181319739	181356616
Dna2	chr10	62947026	62974185
Cenpj	chr14	56526761	56571846
Atrx	chrX	105797615	105929403
Psme2	chr14	55587441	55591113
Plk5	chr10	80356459	80365489
Psme3	chr11	101316213	101323537
Tcf3	chr10	80409514	80433647
Psme1	chr14	55578123	55581529
Pid1	chr1	84036296	84364180
Bid	chr6	120891930	120916853
Psme2b	chr11	48945354	48946190
Id2	chr12	25093801	25096092
Ecd	chr14	20319859	20348121
Senp2	chr16	22009484	22049269
Pdpn	chr4	143267409	143299564
Fbxo7	chr10	86021972	86051873
Slfn9	chr11	82979629	82991830
Brd7	chr8	88331039	88362194
Myo16	chr8	10153911	10634742
Slfn8	chr11	83002158	83020810
Btn2a2	chr13	23477676	23488857
Zfp655	chr5	145231715	145247302
Ezh2	chr6	47530139	47595341
Ctdsp1	chr1	74391509	74397285
Ctdspl	chr9	118926453	119043998
Dact1	chr12	71309884	71320107
Jade1	chr3	41555731	41616864
Cdc73	chr1	143598800	143702893
Ctdsp2	chr10	126978717	126999975
Kank2	chr9	21766773	21798546
