# Supplementary material for: Linkages between changes in the 3D organization of the genome and transcription during myotube differentiation in vitro
Source: Skelet Muscle. 2017 Apr 5;7:5. doi: 10.1186/s13395-017-0122-1 (PMC5382473; doi:10.1186/s13395-017-0122-1)
Supplement: Supplementary file 13 — Feature enrichment for undetected genes. (XLSX 436 kb) [file 13395_2017_122_MOESM13_ESM.xlsx]

## Sheet: Summary
		blasts	tubes	arac	blasts	tubes	arac
Feature1	Feature2	Enrichment Ratio (log2)	Enrichment Ratio (log2)	Enrichment Ratio (log2)	P-value (- values NOT enriched)		P-value (- values NOT enriched)
mm10_GSM721286_MB_PolII_peaks_400kb.bed	mm10_GSM721286_MB_PolII_peaks_400kb.bed	0.0447418	0.0131086	0.00550038	5.10522e-08	0.00184745	0.236774
mm10_GSM721286_MB_PolII_peaks_400kb.bed	mm10_GSM721290_MB_H3K4me2_peaks_400kb.bed	0.0557453	-0.0208861	-0.0170701	5.07827e-15	-1.0651e-06	-0.00955328
mm10_GSM721286_MB_PolII_peaks_400kb.bed	mm10_GSM721292_MB_H3K4me3_peaks_400kb.bed	0.0512549	-0.0183028	-0.0178719	8.79133e-13	-1.21468e-05	-0.00646717
mm10_GSM721286_MB_PolII_peaks_400kb.bed	mm10_GSM721294_MB_H3K27me3_peaks_400kb.bed	0.0366187	0.00792852	0.00570627	5.28555e-07	0.0366248	0.223394
mm10_GSM721286_MB_PolII_peaks_400kb.bed	unsign_undetected_tubes_vs_blasts_peaks_400kb	0.00112397	-0.00244577	-0.00617589	0.448474	-0.312693	-0.238421
mm10_GSM721286_MB_PolII_peaks_400kb.bed	muscle_cell_development_GO_list_400kb.	0.140571	0.0888251	0.0775481	2.76211e-05	1.64865e-06	0.0135733
mm10_GSM721290_MB_H3K4me2_peaks_400kb.bed	mm10_GSM721290_MB_H3K4me2_peaks_400kb.bed	0.21705	0.265658	0.211557	1.96187e-78	1.37726e-243	3.94564e-56
mm10_GSM721290_MB_H3K4me2_peaks_400kb.bed	mm10_GSM721292_MB_H3K4me3_peaks_400kb.bed	0.211832	0.252438	0.22189	2.03623e-110	0	1.63915e-93
mm10_GSM721290_MB_H3K4me2_peaks_400kb.bed	mm10_GSM721294_MB_H3K27me3_peaks_400kb.bed	0.110051	0.141325	0.109666	1.28952e-34	1.26207e-117	5.47021e-27
mm10_GSM721290_MB_H3K4me2_peaks_400kb.bed	unsign_undetected_tubes_vs_blasts_peaks_400kb	0.0468425	0.0764397	0.0535934	1.27886e-06	1.88078e-30	1.42721e-06
mm10_GSM721290_MB_H3K4me2_peaks_400kb.bed	muscle_cell_development_GO_list_400kb.	0.326618	0.387613	0.37194	2.7704e-18	1.04058e-70	3.75296e-21
mm10_GSM721292_MB_H3K4me3_peaks_400kb.bed	mm10_GSM721292_MB_H3K4me3_peaks_400kb.bed	0.195974	0.2493	0.207456	9.82186e-62	2.51261e-221	1.84005e-56
mm10_GSM721292_MB_H3K4me3_peaks_400kb.bed	mm10_GSM721294_MB_H3K27me3_peaks_400kb.bed	0.110952	0.134771	0.111439	2.28463e-34	3.24841e-111	8.81142e-29
mm10_GSM721292_MB_H3K4me3_peaks_400kb.bed	unsign_undetected_tubes_vs_blasts_peaks_400kb	0.0562536	0.0749449	0.052049	8.64896e-09	5.54385e-30	2.17244e-06
mm10_GSM721292_MB_H3K4me3_peaks_400kb.bed	muscle_cell_development_GO_list_400kb.	0.350709	0.396325	0.375517	5.29233e-21	9.00571e-76	5.38474e-22
mm10_GSM721294_MB_H3K27me3_peaks_400kb.bed	mm10_GSM721294_MB_H3K27me3_peaks_400kb.bed	0.116559	0.11963	0.101206	1.4022e-17	8.86286e-40	2.76306e-11
mm10_GSM721294_MB_H3K27me3_peaks_400kb.bed	unsign_undetected_tubes_vs_blasts_peaks_400kb	0.0503282	0.0623372	0.0587714	1.64088e-06	6.08158e-19	6.3876e-07
mm10_GSM721294_MB_H3K27me3_peaks_400kb.bed	muscle_cell_development_GO_list_400kb.	0.181754	0.213332	0.199884	7.26003e-06	1.95707e-19	2.48493e-06
unsign_undetected_tubes_vs_blasts_peaks_400kb	unsign_undetected_tubes_vs_blasts_peaks_400kb	0.0589389	0.0525991	0.0535254	0.000216683	8.30956e-07	0.0026736
unsign_undetected_tubes_vs_blasts_peaks_400kb	muscle_cell_development_GO_list_400kb.	0.196369	0.156026	0.19962	6.08326e-06	1.17797e-09	1.45589e-05
muscle_cell_development_GO_list_400kb.	muscle_cell_development_GO_list_400kb.	0.657817	0.754516	0.768565	0.000723369	1.60774e-14	4.50719e-05

## Sheet: blasts
FeatureSetID	Feature1	Feature2	Interactions(24538)	Interactions Expected	Enrichment Ratio (log2)	Enrichment logP (+values NOT enriched)	P-value (- values NOT enriched)	Total Feature 1	Total Feature 2	Feature Overlap	Feature 1 General Enrichment	Feature 2 General Enrichment	Total Interactions
0x0	mm10_GSM721286_MB_PolII_peaks_400kb.bed	mm10_GSM721286_MB_PolII_peaks_400kb.bed	9173	8771.63	0.0447418	-16.7904	5.10522e-08	29342	29342	29342	-1693.28	-1693.28	24538
0x1	mm10_GSM721286_MB_PolII_peaks_400kb.bed	mm10_GSM721290_MB_H3K4me2_peaks_400kb.bed	11092	10490.6	0.0557453	-32.9138	5.07827e-15	29342	22178	16487	-1693.28	-1280.38	24538
0x2	mm10_GSM721286_MB_PolII_peaks_400kb.bed	mm10_GSM721292_MB_H3K4me3_peaks_400kb.bed	10961	10413.4	0.0512549	-27.7598	8.79133e-13	29342	21951	16312	-1693.28	-1283.48	24538
0x3	mm10_GSM721286_MB_PolII_peaks_400kb.bed	mm10_GSM721294_MB_H3K27me3_peaks_400kb.bed	10499	10121.5	0.0366187	-14.4531	5.28555e-07	29342	19910	13227	-1693.28	-892.316	24538
0x4	mm10_GSM721286_MB_PolII_peaks_400kb.bed	unsign_undetected_tubes_vs_blasts_peaks_400kb	9137	9126.74	0.00112397	-0.801904	0.448474	29342	17189	10626	-1693.28	-564.166	24538
0x5	mm10_GSM721286_MB_PolII_peaks_400kb.bed	muscle_cell_development_GO_list_400kb.	840	729.844	0.140571	-10.4969	2.76211e-05	29342	1235	916	-1693.28	-44.7272	24538
1x1	mm10_GSM721290_MB_H3K4me2_peaks_400kb.bed	mm10_GSM721290_MB_H3K4me2_peaks_400kb.bed	6226	5011.24	0.21705	-178.928	1.96187e-78	22178	22178	22178	-1280.38	-1280.38	24538
1x2	mm10_GSM721290_MB_H3K4me2_peaks_400kb.bed	mm10_GSM721292_MB_H3K4me3_peaks_400kb.bed	8355	6760.04	0.211832	-252.573	2.03623e-110	22178	21951	17611	-1280.38	-1283.48	24538
1x3	mm10_GSM721290_MB_H3K4me2_peaks_400kb.bed	mm10_GSM721294_MB_H3K27me3_peaks_400kb.bed	8613	7715.43	0.110051	-78.0336	1.28952e-34	22178	19910	11218	-1280.38	-892.316	24538
1x4	mm10_GSM721290_MB_H3K4me2_peaks_400kb.bed	unsign_undetected_tubes_vs_blasts_peaks_400kb	7304	6969.75	0.0468425	-13.5695	1.27886e-06	22178	17189	8851	-1280.38	-564.166	24538
1x5	mm10_GSM721290_MB_H3K4me2_peaks_400kb.bed	muscle_cell_development_GO_list_400kb.	761	548.954	0.326618	-40.4275	2.7704e-18	22178	1235	948	-1280.38	-44.7272	24538
2x2	mm10_GSM721292_MB_H3K4me3_peaks_400kb.bed	mm10_GSM721292_MB_H3K4me3_peaks_400kb.bed	5972	4909.19	0.195974	-140.476	9.82186e-62	21951	21951	21951	-1283.48	-1283.48	24538
2x3	mm10_GSM721292_MB_H3K4me3_peaks_400kb.bed	mm10_GSM721294_MB_H3K27me3_peaks_400kb.bed	8478	7587.66	0.110952	-77.4617	2.28463e-34	21951	19910	11373	-1283.48	-892.316	24538
2x4	mm10_GSM721292_MB_H3K4me3_peaks_400kb.bed	unsign_undetected_tubes_vs_blasts_peaks_400kb	7310	6910.14	0.0562536	-18.5658	8.64896e-09	21951	17189	8740	-1283.48	-564.166	24538
2x5	mm10_GSM721292_MB_H3K4me3_peaks_400kb.bed	muscle_cell_development_GO_list_400kb.	775	545.746	0.350709	-46.688	5.29233e-21	21951	1235	808	-1283.48	-44.7272	24538
3x3	mm10_GSM721294_MB_H3K27me3_peaks_400kb.bed	mm10_GSM721294_MB_H3K27me3_peaks_400kb.bed	4538	4038.72	0.116559	-38.8059	1.4022e-17	19910	19910	19910	-892.316	-892.316	24538
3x4	mm10_GSM721294_MB_H3K27me3_peaks_400kb.bed	unsign_undetected_tubes_vs_blasts_peaks_400kb	6485	6166.7	0.0503282	-13.3203	1.64088e-06	19910	17189	8899	-892.316	-564.166	24538
3x5	mm10_GSM721294_MB_H3K27me3_peaks_400kb.bed	muscle_cell_development_GO_list_400kb.	595	496.115	0.181754	-11.8331	7.26003e-06	19910	1235	695	-892.316	-44.7272	24538
4x4	unsign_undetected_tubes_vs_blasts_peaks_400kb	unsign_undetected_tubes_vs_blasts_peaks_400kb	3193	3010.25	0.0589389	-8.43708	0.000216683	17189	17189	17189	-564.166	-564.166	24538
4x5	unsign_undetected_tubes_vs_blasts_peaks_400kb	muscle_cell_development_GO_list_400kb.	523	429.754	0.196369	-12.01	6.08326e-06	17189	1235	525	-564.166	-44.7272	24538
5x5	muscle_cell_development_GO_list_400kb.	muscle_cell_development_GO_list_400kb.	30	15.5394	0.657817	-7.23159	0.000723369	1235	1235	1235	-44.7272	-44.7272	24538

## Sheet: tubes
FeatureSetID	Feature1	Feature2	Interactions(56268)	Interactions Expected	Enrichment Ratio (log2)	Enrichment logP (+values NOT enriched)	P-value (- values NOT enriched)	Total Feature 1	Total Feature 2	Feature Overlap	Feature 1 General Enrichment	Feature 2 General Enrichment	Total Interactions
0x0	mm10_GSM721287_MT_PolII_peaks_400kb.bed	mm10_GSM721287_MT_PolII_peaks_400kb.bed	26413	26069	0.0131086	-6.29395	0.00184745	76599	76599	76599	-2348.24	-2348.24	56268
0x1	mm10_GSM721287_MT_PolII_peaks_400kb.bed	mm10_GSM721291_MT_H3K4me2_peaks_400kb.bed	26643	27205.3	-0.0208861	13.7524	-1.0651e-06	76599	48528	36211	-2348.24	-1323.24	56268
0x2	mm10_GSM721287_MT_PolII_peaks_400kb.bed	mm10_GSM721293_MT_H3K4me3_peaks_400kb.bed	27124	27625	-0.0183028	11.3184	-1.21468e-05	76599	49362	36668	-2348.24	-1293.93	56268
0x3	mm10_GSM721287_MT_PolII_peaks_400kb.bed	mm10_GSM721295_MT_H3K27me3_peaks_400kb.bed	26934	26721.3	0.00792852	-3.30703	0.0366248	76599	45616	31210	-2348.24	-979.273	56268
0x4	mm10_GSM721287_MT_PolII_peaks_400kb.bed	unsign_undetected_tubes_vs_blasts_peaks_400kb	23552	23609.7	-0.00244577	1.16253	-0.312693	76599	39714	27753	-2348.24	-627.564	56268
0x5	mm10_GSM721287_MT_PolII_peaks_400kb.bed	muscle_cell_development_GO_list_400kb.	2704	2474.18	0.0888251	-13.3156	1.64865e-06	76599	3695	3033	-2348.24	-50.315	56268
1x1	mm10_GSM721291_MT_H3K4me2_peaks_400kb.bed	mm10_GSM721291_MT_H3K4me2_peaks_400kb.bed	13647	10463.2	0.265658	-559.208	1.37726e-243	48528	48528	48528	-1323.24	-1323.24	56268
1x2	mm10_GSM721291_MT_H3K4me2_peaks_400kb.bed	mm10_GSM721293_MT_H3K4me3_peaks_400kb.bed	18952	14723.9	0.252438	-783.388	0	48528	49362	38431	-1323.24	-1293.93	56268
1x3	mm10_GSM721291_MT_H3K4me2_peaks_400kb.bed	mm10_GSM721295_MT_H3K27me3_peaks_400kb.bed	19178	16650.5	0.141325	-269.17	1.26207e-117	48528	45616	26072	-1323.24	-979.273	56268
1x4	mm10_GSM721291_MT_H3K4me2_peaks_400kb.bed	unsign_undetected_tubes_vs_blasts_peaks_400kb	16493	15279.3	0.0764397	-68.4459	1.88078e-30	48528	39714	20385	-1323.24	-627.564	56268
1x5	mm10_GSM721291_MT_H3K4me2_peaks_400kb.bed	muscle_cell_development_GO_list_400kb.	2300	1560.95	0.387613	-161.141	1.04058e-70	48528	3695	2701	-1323.24	-50.315	56268
2x2	mm10_GSM721293_MT_H3K4me3_peaks_400kb.bed	mm10_GSM721293_MT_H3K4me3_peaks_400kb.bed	13891	10825.9	0.2493	-507.95	2.51261e-221	49362	49362	49362	-1293.93	-1293.93	56268
2x3	mm10_GSM721293_MT_H3K4me3_peaks_400kb.bed	mm10_GSM721295_MT_H3K27me3_peaks_400kb.bed	19626	17151.5	0.134771	-254.409	3.24841e-111	49362	45616	25359	-1293.93	-979.273	56268
2x4	mm10_GSM721293_MT_H3K4me3_peaks_400kb.bed	unsign_undetected_tubes_vs_blasts_peaks_400kb	16756	15546.1	0.0749449	-67.3649	5.54385e-30	49362	39714	20536	-1293.93	-627.564	56268
2x5	mm10_GSM721293_MT_H3K4me3_peaks_400kb.bed	muscle_cell_development_GO_list_400kb.	2367	1592.49	0.396325	-172.799	9.00571e-76	49362	3695	2522	-1293.93	-50.315	56268
3x3	mm10_GSM721295_MT_H3K27me3_peaks_400kb.bed	mm10_GSM721295_MT_H3K27me3_peaks_400kb.bed	10420	9245.13	0.11963	-89.9215	8.86286e-40	45616	45616	45616	-979.273	-979.273	56268
3x4	mm10_GSM721295_MT_H3K27me3_peaks_400kb.bed	unsign_undetected_tubes_vs_blasts_peaks_400kb	15148	14232.5	0.0623372	-41.9439	6.08158e-19	45616	39714	20490	-979.273	-627.564	56268
3x5	mm10_GSM721295_MT_H3K27me3_peaks_400kb.bed	muscle_cell_development_GO_list_400kb.	1833	1480.86	0.213332	-43.0777	1.95707e-19	45616	3695	1950	-979.273	-50.315	56268
4x4	unsign_undetected_tubes_vs_blasts_peaks_400kb	unsign_undetected_tubes_vs_blasts_peaks_400kb	7386	7007.54	0.0525991	-14.0007	8.30956e-07	39714	39714	39714	-627.564	-627.564	56268
4x5	unsign_undetected_tubes_vs_blasts_peaks_400kb	muscle_cell_development_GO_list_400kb.	1509	1291.01	0.156026	-20.5595	1.17797e-09	39714	3695	1708	-627.564	-50.315	56268
5x5	muscle_cell_development_GO_list_400kb.	muscle_cell_development_GO_list_400kb.	129	60.6607	0.754516	-31.7614	1.60774e-14	3695	3695	3695	-50.315	-50.315	56268

## Sheet: arac
FeatureSetID	Feature1	Feature2	Interactions(19433)	Interactions Expected	Enrichment Ratio (log2)	Enrichment logP (+values NOT enriched)	P-value (- values NOT enriched)	Total Feature 1	Total Feature 2	Feature Overlap	Feature 1 General Enrichment	Feature 2 General Enrichment	Total Interactions
0x0	mm10_GSM721287_MT_PolII_peaks_400kb.bed	mm10_GSM721287_MT_PolII_peaks_400kb.bed	9181	9130.64	0.00550038	-1.44065	0.236774	26641	26641	26641	-1848.82	-1848.82	19433
0x1	mm10_GSM721287_MT_PolII_peaks_400kb.bed	mm10_GSM721291_MT_H3K4me2_peaks_400kb.bed	9516	9679.83	-0.0170701	4.65087	-0.00955328	26641	17177	12759	-1848.82	-1114.84	19433
0x2	mm10_GSM721287_MT_PolII_peaks_400kb.bed	mm10_GSM721293_MT_H3K4me3_peaks_400kb.bed	9635	9808.74	-0.0178719	5.04102	-0.00646717	26641	17507	13052	-1848.82	-1112.04	19433
0x3	mm10_GSM721287_MT_PolII_peaks_400kb.bed	mm10_GSM721295_MT_H3K27me3_peaks_400kb.bed	9400	9346.51	0.00570627	-1.49882	0.223394	26641	15894	10970	-1848.82	-784.205	19433
0x4	mm10_GSM721287_MT_PolII_peaks_400kb.bed	unsign_undetected_tubes_vs_blasts_peaks_400kb	7963	8012.33	-0.00617589	1.43372	-0.238421	26641	13400	9548	-1848.82	-498.725	19433
0x5	mm10_GSM721287_MT_PolII_peaks_400kb.bed	muscle_cell_development_GO_list_400kb.	809	748.634	0.0775481	-4.29965	0.0135733	26641	1107	889	-1848.82	-43.0478	19433
1x1	mm10_GSM721291_MT_H3K4me2_peaks_400kb.bed	mm10_GSM721291_MT_H3K4me2_peaks_400kb.bed	4690	3795.73	0.211557	-127.572	3.94564e-56	17177	17177	17177	-1114.84	-1114.84	19433
1x2	mm10_GSM721291_MT_H3K4me2_peaks_400kb.bed	mm10_GSM721293_MT_H3K4me3_peaks_400kb.bed	6508	5212.93	0.22189	-213.646	1.63915e-93	17177	17507	14008	-1114.84	-1112.04	19433
1x3	mm10_GSM721291_MT_H3K4me2_peaks_400kb.bed	mm10_GSM721295_MT_H3K27me3_peaks_400kb.bed	6703	6006.78	0.109666	-60.4705	5.47021e-27	17177	15894	8894	-1114.84	-784.205	19433
1x4	mm10_GSM721291_MT_H3K4me2_peaks_400kb.bed	unsign_undetected_tubes_vs_blasts_peaks_400kb	5616	5322.94	0.0535934	-13.4598	1.42721e-06	17177	13400	6825	-1114.84	-498.725	19433
1x5	mm10_GSM721291_MT_H3K4me2_peaks_400kb.bed	muscle_cell_development_GO_list_400kb.	697	480.509	0.37194	-47.0317	3.75296e-21	17177	1107	824	-1114.84	-43.0478	19433
2x2	mm10_GSM721293_MT_H3K4me3_peaks_400kb.bed	mm10_GSM721293_MT_H3K4me3_peaks_400kb.bed	4852	3942.97	0.207456	-128.335	1.84005e-56	17507	17507	17507	-1112.04	-1112.04	19433
2x3	mm10_GSM721293_MT_H3K4me3_peaks_400kb.bed	mm10_GSM721295_MT_H3K27me3_peaks_400kb.bed	6878	6152.69	0.111439	-64.5989	8.81142e-29	17507	15894	8846	-1112.04	-784.205	19433
2x4	mm10_GSM721293_MT_H3K4me3_peaks_400kb.bed	unsign_undetected_tubes_vs_blasts_peaks_400kb	5698	5409.01	0.052049	-13.0397	2.17244e-06	17507	13400	6981	-1112.04	-498.725	19433
2x5	mm10_GSM721293_MT_H3K4me3_peaks_400kb.bed	muscle_cell_development_GO_list_400kb.	714	490.471	0.375517	-48.9733	5.38474e-22	17507	1107	797	-1112.04	-43.0478	19433
3x3	mm10_GSM721295_MT_H3K27me3_peaks_400kb.bed	mm10_GSM721295_MT_H3K27me3_peaks_400kb.bed	3596	3249.87	0.101206	-24.3121	2.76306e-11	15894	15894	15894	-784.205	-784.205	19433
3x4	mm10_GSM721295_MT_H3K27me3_peaks_400kb.bed	unsign_undetected_tubes_vs_blasts_peaks_400kb	5168	4873.02	0.0587714	-14.2637	6.3876e-07	15894	13400	6868	-784.205	-498.725	19433
3x5	mm10_GSM721295_MT_H3K27me3_peaks_400kb.bed	muscle_cell_development_GO_list_400kb.	547	447.898	0.199884	-12.9053	2.48493e-06	15894	1107	611	-784.205	-43.0478	19433
4x4	unsign_undetected_tubes_vs_blasts_peaks_400kb	unsign_undetected_tubes_vs_blasts_peaks_400kb	2437	2309.99	0.0535254	-5.92433	0.0026736	13400	13400	13400	-498.725	-498.725	19433
4x5	unsign_undetected_tubes_vs_blasts_peaks_400kb	muscle_cell_development_GO_list_400kb.	462	378.397	0.19962	-11.1373	1.45589e-05	13400	1107	504	-498.725	-43.0478	19433
5x5	muscle_cell_development_GO_list_400kb.	muscle_cell_development_GO_list_400kb.	34	15.7651	0.768565	-10.0073	4.50719e-05	1107	1107	1107	-43.0478	-43.0478	19433

## Sheet: undetected_genes_tubes_vs_blast
0610009L18Rik	chr11	120348677	120351190
0610009O20Rik	chr18	38238404	38262629
0610010B08Rik,Gm14308,OTTMUSG00000016609	chr2	175185164	175338212
0610010F05Rik	chr11	23573775	23633631
0610012G03Rik	chr16	31947050	31948521
0610030E20Rik	chr6	72347316	72353160
0610031J06Rik	chr3	88325022	88328631
0610037L13Rik	chr4	107889898	107897802
0610038B21Rik	chr8	77250365	77518578
0610039K10Rik	chr2	163623272	163645800
0610040B10Rik	chr5	143329307	143332704
0610040J01Rik	chr5	63812494	63899619
1110001J03Rik	chr6	38534860	38539449
1110002L01Rik	chr12	3365131	3426747
1110004E09Rik	chr16	90925810	90934849
1110004F10Rik	chr7	116093379	116105210
1110006O24Rik	chr5	115631048	115631816
1110007C09Rik	chr13	49202950	49216026
1110008F13Rik	chr2	156863121	156887078
1110008L16Rik	chr12	55280813	55492647
1110012L19Rik	chrX	70385912	70389416
1110017D15Rik	chr4	41505008	41517333
1110020A21Rik	chr17	84917181	85023992
1110028F18Rik	chr8	106587142	106594820
1110032F04Rik	chr3	68869585	68872163
1110034G24Rik	chr2	132690282	132751055
1110038F14Rik	chr15	76948543	76950731
1110046J04Rik	chr13	33917917	34002794
1110054M08Rik	chr16	24392555	24992578
1110057K04Rik	chr12	8208106	8285759
1110058L19Rik	chr1	23995938	24005640
1110059G10Rik	chr9	122945088	122951000
1110065P20Rik	chr4	124802548	124850730
1190005I06Rik	chr8	120608601	120634382
1190007I07Rik	chr10	82619850	82623228
1200014J11Rik	chr11	73047866	73083579
1300002E11Rik	chr16	21794346	21809039
1300017J02Rik	chr9	103250529	103288297
1500004A13Rik	chr3	88777056	88832487
1500009C09Rik	chr15	82252396	82260753
1500009L16Rik	chr10	83722864	83762762
1500011B03Rik	chr5	114808195	114813976
1500012F01Rik	chr2	167035795	167065862
1500012K07Rik	chr7	75114894	75331419
1500015A07Rik	chr18	61726389	61728253
1600002K03Rik	chr10	79697304	80369637
1600014C10Rik	chr7	38183216	38197565
1600016N20Rik	chr7	141194129	141214080
1600020E01Rik	chr6	86527329	86564449
1600023N17Rik	chr5	45668700	45669708
1600027J07Rik	chr8	103343877	103347534
1700001G11Rik	chr14	66295328	66311424
1700001J11Rik	chr9	40050557	40053025
1700001K19Rik	chr12	110667688	110682619
1700001L05Rik	chr15	83353846	83367297
1700001L19Rik	chr13	68597438	68614231
1700003E16Rik	chr6	83156403	83162975
1700003F12Rik	chr2	154544404	154558853
1700003M02Rik	chr4	34711331	34730206
1700007G11Rik	chr5	98329303	98802019
1700007K13Rik	chr2	28462000	28466324
1700007L15Rik	chr16	33379853	33380736
1700008I05Rik	chrX	135654697	135693790
1700008J07Rik	chr7	127510437	127512869
1700009N14Rik	chr4	39450292	39451778
1700009P17Rik	chr1	171121660	171126967
1700010I14Rik	chr17	8988332	9008319
1700011I03Rik	chr18	57533825	57731065
1700012B07Rik	chr11	109788290	109828046
1700012D01Rik	chr10	127667122	127668851
1700012D14Rik	chr7	111117672	111122675
1700013G24Rik	chr4	137453295	137455461
1700013H16Rik	chrX	53742900	53757831
1700016C15Rik	chr1	177729813	177753305
1700016D06Rik	chr8	11654923	11678750
1700017B05Rik	chr9	57252321	57262599
1700018A04Rik	chr13	31565491	31582513
1700018L02Rik	chr19	29020831	29048729
1700019A02Rik	chr1	53158576	53187617
1700019D03Rik	chr1	52925126	52952840
1700019G17Rik	chr6	85899049	85904938
1700019L03Rik	chr2	32775820	32784405
1700020D05Rik	chr19	5495277	5510489
1700020L24Rik	chr11	83437693	83441232
1700021K19Rik	chr16	32821701	32868366
1700021N21Rik	chr4	134448764	134450171
1700024P16Rik	chr4	104913455	105016863
1700025F24Rik	chr10	119413443	119426864
1700026D08Rik	chr7	83775616	83794839
1700026L06Rik	chr2	28692079	28699651
1700028E10Rik	chr5	151368674	151414083
1700028I16Rik	chr10	82812122	82824242
1700028J19Rik	chr7	44229929	44236122
1700028K03Rik	chr5	107534710	107661853
1700029H14Rik	chr8	13550721	13562461
1700029J07Rik	chr8	45953605	45975252
1700029M20Rik	chr4	135626654	135630198
1700030C10Rik	chr12	20804391	20815779
1700030J22Rik	chr8	116969598	116978943
1700030K09Rik	chr8	72443879	72475233
1700030L20Rik	chr3	136435269	136449349
1700031A10Rik	chr17	36923791	36933432
1700034E13Rik	chr18	52646219	52663731
1700034F02Rik	chr11	29545841	29578352
1700034H15Rik	chr1	191894071	191913247
1700034P13Rik	chr1	9723195	9771256
1700037C18Rik	chr16	3905797	3908689
1700037H04Rik	chr2	131127411	131604824
1700042G07Rik	chr4	116173371	116174297
1700042G15Rik	chr4	57359791	57364292
1700042O10Rik	chr11	11814100	11898144
1700047M11Rik	chr1	182300833	182303289
1700048M11Rik	chr16	92301302	92313041
1700049G17Rik	chr7	27907391	27929430
1700052K11Rik	chr11	105179020	105181433
1700052N19Rik	chr10	4432604	4455140
1700056E22Rik	chr1	184033031	184033998
1700061I17Rik	chr3	117060521	117077765
1700066B19Rik	chr18	35726988	35730869
1700067K01Rik	chr8	84001705	84004770
1700071M16Rik	chr17	43568450	43612201
1700084C01Rik	chr1	169928938	169934653
1700084E18Rik	chr2	30237197	30237631
1700084J12Rik	chr15	33083128	33653436
1700086L19Rik	chr12	74284275	74295950
1700086O06Rik	chr18	38238404	38262629
1700088E04Rik	chr15	79108982	79141251
1700091H14Rik	chr14	42089749	42095277
1700092C10Rik	chr14	69164798	69175540
1700094D03Rik	chr3	89998759	90068347
1700094J05Rik	chr10	76351253	76442912
1700096K18Rik	chr5	25530017	25531466
1700101E01Rik	chr2	28955480	29055066
1700101I11Rik	chr6	129532183	129542331
1700102P08Rik	chr9	108392833	108397767
1700105P06Rik	chr19	7356463	7383557
1700108F19Rik	chr14	76677567	76687108
1700109G14Rik	chr14	61292982	61305334
1700109H08Rik	chr5	3571715	3637101
1700109K24Rik	chr15	77078989	77307053
1700112E06Rik	chr14	22019711	23094571
1700112H15Rik	chr1	184527840	184557691
1700113H08Rik	chr10	87058045	87230599
1700120C14Rik	chr15	99224975	99262041
1700120E14Rik	chr18	74442618	74771477
1700120K04Rik	chr7	127603902	127604445
1700123M08Rik	chr4	11966573	11994295
1700123O20Rik	chr14	54642160	54690742
1700125H03Rik	chr8	68356780	68735146
1810008I18Rik	chr7	65804051	65806223
1810009A15Rik	chr19	8883877	8890759
1810010H24Rik	chr11	107028222	107030442
1810011O10Rik	chr8	24437615	24438946
1810012K16Rik	chr8	22398720	22399591
1810013L24Rik	chr16	8830099	8858924
1810014B01Rik	chr10	86685526	86689954
1810019D21Rik	chr8	106131182	106138722
1810021B22Rik	chr15	89071197	89075854
1810022K09Rik	chr3	14578670	14611256
1810024B03Rik	chr2	127186354	127208280
1810026B05Rik	chr7	73426651	73558395
1810030O07Rik	chrX	12654883	12673546
1810032O08Rik	chr11	116671659	116675798
1810034E14Rik	chr13	64192544	64274988
1810037I17Rik	chr3	122924396	122926194
1810041L15Rik	chr15	84379202	84447097
1810043G02Rik	chr10	77978649	77985438
1810043H04Rik	chr11	120098933	120100424
1810044D09Rik	chr6	91440986	91441755
1810055G02Rik	chr19	3708332	3717881
1810058I24Rik	chr6	35252698	35262059
1810062G17Rik	chr3	36475936	36482299
1810062O18Rik	chr14	20499313	20618354
2010001E11Rik	chr10	39920381	39926923
2010002M12Rik	chr19	34617050	34640743
2010005H15Rik	chr16	36221561	36257427
2010012O05Rik	chr19	46689905	46703382
2010015L04Rik	chr4	155400968	155443110
2010204K13Rik	chrX	7411816	7422988
2010310C07Rik	chr6	42349827	42380558
2200002J24Rik	chr7	30698925	30700534
2210010C04Rik	chr6	41030267	41035509
2210015D19Rik	chr11	5713416	5784710
2210016F16Rik	chr13	58380045	58385225
2210016L21Rik	chr5	114942201	114948540
2210039B01Rik	chr12	73548482	73551986
2210404O09Rik	chr17	21879569	21909926
2210409D07Rik	chr18	57533825	57731065
2210416O15Rik	chr11	88098057	88211507
2300005B03Rik	chr15	74742838	74746687
2300009A05Rik	chr9	63394446	63399244
2310001H17Rik	chr6	129232622	129238482
2310002F09Rik	chr7	43745465	43755936
2310002L09Rik	chr4	73939370	73950846
2310007B03Rik	chr1	93151354	93160948
2310007L24Rik	chr11	106374825	106377114
2310009A05Rik	chr9	73039717	73042775
2310009B15Rik	chr1	138851978	138856854
2310010J17Rik	chr7	90124835	90129936
2310011J03Rik	chr10	79697304	80369637
2310014L17Rik	chr7	12927415	12931072
2310015D24Rik	chr16	13514130	13520419
2310030G06Rik	chr9	50739690	50746521
2310034G01Rik	chr19	46348200	46348988
2310035C23Rik	chr1	105663860	105755131
2310036O22Rik	chr8	85026832	85030286
2310039H08Rik	chr17	46772634	46773407
2310040G24Rik	chr6	86483375	86488227
2310043L19Rik	chr1	177641541	177642943
2310045N01Rik	chr8	70139712	70147260
2310057M21Rik	chr7	131342717	131362698
2310061I04Rik	chr17	35892676	35897378
2310061J03Rik	chr16	55973267	56008912
2310065F04Rik	chr11	67112460	67120080
2310067B10Rik	chr11	115765432	115799033
2310068J16Rik	chr15	99970064	100016358
2410002F23Rik	chr7	44246721	44252319
2410004B18Rik	chr3	145938031	145944275
2410004I01Rik	chr11	102958299	102964154
2410004N09Rik	chr18	33794891	33795989
2410004P03Rik	chr12	17004957	17011727
2410012E07Rik	chr14	70852932	70873954
2410016O06Rik	chr12	83950607	83952953
2410018L13Rik	chr12	22953996	23010243
2410021H03Rik	chr17	69156809	69289987
2410076I21Rik	chr9	58582239	58741559
2410088K16Rik	chr1	88754889	88755733
2410127L17Rik	chr19	18670779	18704792
2410131K14Rik	chr5	118245226	118263114
2500004C02Rik	chr2	153341156	153345810
2510002D24Rik	chr16	18836579	18840113
2510003E04Rik	chr10	62558469	62578457
2510009E07Rik	chr16	21649044	21694665
2510039O18Rik	chr4	147940894	147947314
2510049J12Rik	chr6	115583546	115592576
2610001J05Rik	chr6	13869073	13871483
2610002J02Rik	chr4	155249965	155256687
2610005L07Rik	chr8	20385781	20424814
2610015P09Rik	chr16	43889901	43964314
2610016A17Rik	chr19	25671133	25672239
2610020C07Rik	chr16	11203382	11254325
2610027K06Rik	chr11	85353163	85832388
2610028E06Rik	chr4	125887850	125922310
2610028H24Rik	chr10	76449080	76515857
2610035D17Rik	chr11	113043905	113201838
2610037D02Rik	chr15	96182799	96203470
2610203C22Rik	chr1	9548045	9631092
2610206C17Rik	chr7	84689639	84776549
2610305D13Rik	chr4	147611935	147642508
2610306M01Rik	chr6	86848406	86849440
2610307P16Rik	chr13	28460033	28885422
2610316D01Rik	chr3	45280438	45378260
2610318N02Rik	chr16	17113397	17125106
2610507I01Rik	chr11	59197792	59202431
2610524H06Rik	chr5	114821936	114823468
2610528A11Rik	chr14	37102139	37110101
2700038G22Rik	chr5	23787743	24161231
2700046G09Rik	chr19	32389215	32391184
2700054A10Rik	chr17	13487020	13554094
2700069I18Rik	chr3	5177823	5415855
2700070H01Rik	chr14	63055072	63058149
2700081O15Rik	chr19	7417624	7483291
2700086A05Rik	chr6	52169061	52213597
2700097O09Rik	chr12	55045660	55080110
2810001G20Rik	chr11	64079483	64083259
2810002D19Rik	chr2	94406706	94411680
2810008D09Rik	chr11	117076782	117078955
2810013P06Rik	chr8	123042574	123044602
2810021J22Rik	chr11	58867239	58884338
2810025M15Rik	chr1	157135182	157420236
2810029C07Rik	chr12	111572316	111574402
2810049E08Rik	chr13	83891207	83928710
2810055G20Rik	chr16	77329327	77558428
2810403A07Rik	chr3	88685793	88712933
2810403D21Rik	chrX	108834477	108886896
2810404M03Rik	chr8	41827266	42046202
2810405F15Rik	chr2	116074547	116076096
2810408A11Rik	chr11	69897357	69900986
2810408M09Rik	chr2	165490111	165493314
2810410L24Rik	chr11	120186649	120189856
2810428I15Rik	chr8	70504295	70506739
2810433D01Rik	chr11	102619506	102624416
2810442I21Rik	chr11	16934708	16951282
2810454H06Rik	chr6	134897960	134900785
2810468N07Rik	chr17	25570810	25575043
2900005J15Rik	chr5	25100974	25103007
2900008C10Rik	chrX	12036737	12160355
2900009J06Rik	chr1	127729412	127774054
2900011O08Rik	chr16	13981701	14101494
2900041M22Rik	chr11	117611246	117613417
2900055J20Rik	chr18	40256961	40257687
2900056M20Rik	chrX	152294823	152327493
2900057B20Rik	chr18	75820177	76148564
2900076A07Rik	chr7	81523549	81531498
2900079G21Rik	chr9	112065090	112348925
3000002C10Rik	chr9	109830153	109831431
3010001F23Rik	chrX	152368571	152416702
3010026O09Rik	chr11	50174850	50200115
3110001I22Rik	chr16	13671857	13703612
3110002H16Rik	chr18	12168729	12236386
3110007F17Rik	chrX	123103558	123143293
3110009E18Rik	chr1	120121186	120188189
3110021A11Rik	chr6	119848192	119849016
3110021N24Rik	chr4	108639258	108781904
3110035E14Rik	chr1	9548045	9631092
3110040N11Rik	chr7	81782186	81789453
3110045C21Rik	chr1	169969408	170088944
3110052M02Rik	chr17	21650610	21664966
3110056K07Rik	chr12	70974622	71015823
3110070M22Rik	chr13	119487256	119610459
3110082I17Rik	chr5	139359738	139460534
3110082J24Rik	chr5	30103583	30154980
3110099E03Rik	chr2	115493512	115512201
3200001D21Rik	chr12	88360513	88461726
3300002I08Rik	chr2	150310936	150362765
3300005D01Rik	chr17	5798656	5803242
3425401B19Rik	chr14	32659118	32685272
3632454L22Rik	chrX	135022421	135060336
3830403N18Rik	chrX	56136571	56153496
3830406C13Rik	chr14	12284202	12303231
3830408C21Rik	chr13	107022569	107033518
3830417A13Rik	chrX	64173547	64178778
4430402I18Rik	chr19	28923063	28966801
4632415L05Rik	chr3	19894870	19898984
4632427E13Rik	chr7	92740705	92741459
4632428C04Rik	chr16	30008666	30021430
4732471J01Rik	chr7	25376818	25566417
4732491K20Rik	chr17	12318852	12327250
4831440E17Rik	chr5	25499796	25504473
4833412C05Rik	chr7	67784537	67803496
4833417C18Rik	chr11	95858816	95861046
4833418N02Rik	chr17	87274885	87282814
4833419F23Rik	chr18	4353546	4368945
4833427F10Rik	chr17	35772449	35780687
4833427G06Rik	chr9	51081312	51102078
4921507L20Rik	chr2	93980033	94010730
4921511C10Rik	chr3	79212918	79253913
4921525O09Rik	chr13	52096740	52124160
4921531C22Rik	chr2	179976852	179979013
4921536K21Rik	chr11	3886087	3895126
4930402H24Rik	chr2	130707852	130840110
4930404I05Rik	chr16	90936096	91044379
4930404N11Rik	chr10	81357569	81365820
4930413G21Rik	chr7	122969057	122970459
4930414L22Rik	chr6	72432798	72440615
4930414N06Rik	chr19	44931118	44984550
4930415O20Rik	chr15	98571003	98589588
4930426L09Rik	chr2	18998318	18999804
4930429B21Rik	chr3	32334793	32367438
4930430F08Rik	chr10	100488288	100589259
4930431F12Rik	chr5	44966200	44978805
4930432K21Rik	chr8	84148037	84172597
4930443O20Rik	chr2	85073613	85086461
4930444M15Rik	chr14	76514557	76520855
4930447K03Rik	chr13	34084154	34113272
4930451C15Rik	chr16	17544464	17561247
4930451G09Rik	chr16	4964287	4978962
4930452B06Rik	chr14	8431171	8666290
4930453N24Rik	chr16	64766104	64770939
4930455C13Rik	chr10	21295978	21368889
4930455D15Rik	chr18	32663641	32866420
4930461G14Rik	chr9	58455172	58469623
4930463O16Rik	chr10	84488292	84497676
4930465K10Rik	chr18	77714183	77715445
4930467D21Rik	chr5	97392416	97588126
4930470H14Rik	chr17	4044657	4082995
4930473A02Rik	chr2	130450277	130563749
4930474N09Rik	chr12	99161276	99162808
4930479D17Rik	chr6	146657217	146665403
4930481A15Rik	chr19	5406814	5424979
4930483K19Rik	chr10	76531626	76562226
4930486I03Rik	chr1	20057778	20618057
4930486L24Rik	chr13	60842611	60864416
4930487H11Rik	chr1	62703316	62818692
4930502E09Rik	chr11	84829177	84830868
4930503B20Rik	chr3	146641931	146651715
4930503E14Rik	chr14	44163166	44171371
4930505A04Rik	chr11	30426005	30471829
4930506C21Rik	chr17	8283812	8327442
4930506M07Rik	chr19	58973357	59076069
4930507D05Rik	chr10	62429377	62451353
4930511M06Rik	chr18	57533825	57731065
4930513N10Rik	chr8	95719450	95821728
4930515B02Rik	chr4	140872692	140878057
4930515G01Rik	chr5	114773732	114774983
4930519F09Rik	chr10	28921962	28923507
4930519G04Rik	chr5	114853713	114883879
4930520O04Rik	chr9	114368323	114390712
4930521E06Rik	chr1	44551670	44796836
4930523C07Rik	chr1	160044379	160078586
4930525D18Rik	chr9	114341110	114364627
4930526I15Rik	chr9	124423250	124424856
4930528A17Rik	chr4	21846326	21876475
4930528D03Rik	chr13	59733649	59737470
4930538K18Rik	chr4	119205054	119218217
4930539J05Rik	chr3	135436220	135438665
4930543E12Rik	chr7	113100235	113142015
4930546K05Rik	chr9	42182237	42209231
4930549G23Rik	chr18	67774875	67799943
4930550C14Rik	chr9	53405285	53432803
4930550L24Rik	chrX	58911460	58920304
4930556M19Rik	chr15	10714835	10790123
4930558J18Rik	chr1	57359221	57377544
4930562C15Rik	chr16	4835415	4867691
4930562F07Rik	chr1	160044379	160078586
4930563E22Rik	chr11	72211723	72218450
4930565N06Rik	chr16	36880518	36933085
4930577N17Rik	chr3	51252719	51340644
4930578M01Rik	chr15	98985964	98989281
4930579G18Rik	chr14	54642160	54690742
4930579K19Rik	chr9	98562459	98563611
4930581F22Rik	chr9	35046578	35175987
4930583K01Rik	chr7	118243906	118245551
4930592A05Rik	chr15	33083128	33653436
4931402G19Rik	chr2	120355308	120504919
4931403G20Rik	chr12	69746847	69987002
4931406C07Rik	chr9	15283336	15357788
4931406P16Rik	chr7	34236713	34285609
4931408D14Rik	chr19	37258425	37264095
4931414P19Rik	chr14	54583662	54605908
4931428F04Rik	chr8	105276446	105289528
4931431C16Rik	chr5	35581226	35613801
4931440F15Rik	chr11	29692897	30026033
4931440P22Rik	chr3	65527484	65555518
4932416H05Rik	chr2	129798368	129832285
4932418E24Rik	chr2	26271646	26294557
4932438H23Rik	chr16	91053934	91069145
4932443I19Rik	chr8	13705888	13743066
4933400F21Rik	chr1	89454810	89895282
4933402D24Rik	chr1	63754908	63769267
4933402N22Rik	chr5	11918042	11922804
4933402P03Rik	chr11	69816565	69818440
4933403O08Rik	chrX	112239048	112243852
4933405E24Rik	chr11	54177771	54213288
4933405L10Rik	chr8	105708302	105710168
4933406C10Rik	chr12	32919383	32953789
4933408B17Rik	chr18	34579845	34597468
4933408J17Rik	chr10	93540631	93605245
4933411E08Rik	chr10	117925458	117948307
4933411G11Rik	chr5	143181016	143205068
4933411K16Rik	chr19	42045850	42070939
4933411K20Rik	chr8	46169555	46195590
4933412E12Rik	chr10	116950561	116963279
4933413G19Rik	chr6	128362993	128385144
4933413J09Rik	chr14	26357546	26400456
4933416M07Rik	chr8	27138772	27174646
4933417D19Rik	chr8	123232257	123254175
4933417E11Rik	chr1	71958997	72005195
4933421O10Rik	chr4	33027138	33031323
4933422A05Rik	chr9	35281104	35285423
4933424G06Rik	chr1	36714537	36757960
4933427E11Rik	chr15	74702411	74710374
4933427G17Rik	chr7	120982508	121014787
4933428G20Rik	chr11	97450159	97502400
4933430I17Rik	chr4	62525368	62547993
4933431E20Rik	chr3	107877229	107898685
4933431G14Rik	chr6	72097607	72154570
4933433H22Rik	chr17	84078659	84089875
4933434E20Rik	chr3	89998759	90068347
4933439C10Rik	chr11	59485520	59511067
5031410I06Rik	chr5	26098667	26105314
5031414D18Rik	chr14	75004109	75388146
5031426D15Rik	chr2	6539698	7396198
5031434O11Rik	chr3	51515317	51567116
5033406O09Rik	chr12	111941990	111944482
5330411J11Rik	chr2	59382492	59386682
5330426P16Rik	chr16	50726750	50732773
5330434G04Rik	chrX	105372993	105391754
5430402O13Rik	chr6	50566642	50596590
5430405H02Rik	chr2	156840006	156862945
5430416N02Rik	chr5	100420841	100429535
5430416O09Rik	chr4	43730033	43734534
5430417L22Rik	chr2	118745761	118748807
5430419D17Rik	chr7	131174401	131250945
5430425K12Rik	chr13	80940402	80948597
5430427O19Rik	chrX	85870272	85891499
5530601H04Rik	chrX	105040853	105070124
5730403I07Rik	chr9	77366411	77399416
5730405O15Rik	chrX	13042014	13045295
5730408K05Rik	chr19	8883877	8890759
5730409E04Rik	chr4	126609853	126614371
5730422E09Rik	chr5	149119564	149182036
5730435O14Rik	chr10	41538848	41587753
5730480H06Rik	chr5	48389502	49285659
5730507C01Rik	chr12	18514509	18535254
5830411N06Rik	chr7	140247300	140299791
5830415F09Rik	chr4	46376974	46389423
5830416I19Rik	chr5	64044972	64050226
5830416P10Rik	chr19	53441211	53464796
5830417I10Rik	chr3	88777056	88832487
5830418P13Rik	chr9	103423577	103480328
5830428M24Rik	chr12	69464786	69475550
5830432E09Rik	chr7	135537823	135686294
5830454E08Rik	chr9	120577330	120578073
5930430L01Rik	chr5	148990055	148995215
5930438M14Rik	chr13	101232126	101247551
6030408B16Rik	chr15	101293211	101297426
6030443J06Rik	chr5	22550412	22558171
6030466F02Rik	chr8	123733957	123739941
6230400D17Rik	chr14	20702011	20704425
6330403A02Rik	chr1	180432372	180483504
6330403K07Rik	chr11	71031940	71033617
6330408A02Rik	chr7	13258966	13311427
6330416G13Rik	chr4	63560359	63586353
6330418K02Rik	chr5	138259657	138272754
6330549D23Rik	chr3	96601132	96629819
6430531B16Rik	chr7	139972302	139978755
6430548M08Rik	chr8	120114151	120165307
6430550D23Rik	chr2	156000442	156007977
6430562O15Rik	chr13	99344785	99415561
6430571L13Rik	chr9	107340639	107349683
6430573F11Rik	chr8	36489190	36513013
6530402F18Rik	chr2	29194820	29252993
6530411M01Rik	chr17	9147718	9168022
6720468P15Rik	chr19	57508563	57512788
6720483E21Rik	chr1	20888649	20890473
6720489N17Rik	chr13	62603014	62624182
6820431F20Rik	chr8	20268285	20297432
7420700N18Rik	chr8	31367748	31382438
8030423F21Rik	chr5	52607549	52619011
8030462N17Rik	chr18	77633280	77714010
8430423G03Rik	chr5	148950249	148951658
8430426J06Rik	chr15	81242653	81251862
8430427H17Rik	chr2	153407460	153529971
8430429K09Rik	chr11	3202352	3479831
9030025P20Rik	chr17	14964188	15022449
9030204H09Rik	chr2	35751225	35979624
9030404E10Rik	chr16	30021841	30039479
9030612E09Rik	chr10	43174698	43176565
9030624G23Rik	chr12	24043201	24097269
9030624J02Rik	chr7	118740270	118841491
9130008F23Rik	chr17	40875481	40880558
9130011E15Rik	chr19	45818143	45998488
9130019O22Rik	chr7	127382259	127387166
9130019P16Rik	chr6	54039931	54430221
9130023H24Rik	chr7	128234450	128245100
9130024F11Rik	chr1	56971468	56975196
9130221H12Rik	chr7	25228258	25237851
9130230L23Rik	chr5	65987927	66004285
9130401M01Rik	chr15	58022270	58034294
9230110C19Rik	chr9	8021671	8042823
9230112J17Rik	chr9	60523966	60545882
9230114K14Rik	chr5	52190680	52197984
9230116L04Rik	chr12	79029162	79103939
9230116N13Rik	chr1	136411915	136440220
9330020H09Rik	chr15	98543210	98570864
9330102E08Rik	chr6	128169699	128183803
9330133O14Rik	chr8	122443655	122451322
9330151L19Rik	chr12	69189837	69199868
9330159M07Rik	chr9	88839163	88858870
9330162012Rik	chr13	24905599	24939049
9330179D12Rik	chr6	127125708	127212419
9330182L06Rik	chr5	9266192	9480717
9330188P03Rik	chr14	105589548	105593929
9430008C03Rik	chr2	158353699	158361522
9430016H08Rik	chr1	57388243	57415958
9430018G01Rik	chr6	43345006	43666175
9430020K01Rik	chr18	4634928	4682869
9430037G07Rik	chr9	88595324	88599243
9430038I01Rik	chr7	137375568	137410756
9430060I03Rik	chr1	92933542	92950590
9430069I07Rik	chr15	34306680	34436240
9430076C15Rik	chr6	53287294	53397216
9430083A17Rik	chr13	51097737	51100727
9430091E24Rik	chr8	111094744	111145498
9530027J09Rik	chrX	48256933	48285426
9530053A07Rik	chr7	28129465	28164811
9530068E07Rik	chr11	52396427	52408723
9530077C05Rik	chr9	22411576	22444679
9530091C08Rik	chr9	68653785	69388246
9630028H03Rik	chr2	135580529	135583220
9830132P13Rik	chr3	127916170	127955220
9830147E19Rik	chr7	42609525	42642604
9930014A18Rik	chr15	60818995	60831400
9930021J03Rik	chr19	29714401	29806009
9930104L06Rik	chr4	124937047	124944661
9930111J21Rik1	chr11	48945351	48979398
A130010J15Rik	chr1	193173468	193201546
A130077B15Rik	chr10	122565022	122569891
A230009B12Rik	chr17	10403011	10840191
A230020J21Rik	chr1	191005831	191029781
A230028O05Rik	chr16	25059638	25069058
A230050P20Rik	chr9	20868641	20879710
A230056J06Rik	chr13	59580175	59585223
A230056P14Rik	chr7	55962530	56019573
A230057D06Rik	chr7	61705849	61927574
A230065H16Rik	chr12	111406808	111412077
A230070E04Rik	chr14	68119544	68131371
A230072C01Rik	chrX	20951664	20987349
A230072E10Rik	chrX	151198077	151341879
A230073K19Rik	chr7	59228749	59306727
A230103J11Rik	chr8	85036914	85067120
A230108P19Rik	chr2	6188464	6321611
A330009N23Rik	chr15	101221190	101232756
A330021E22Rik	chr5	5580981	5664232
A330023F24Rik	chr1	195017398	195037908
A330035P11Rik	chr14	122097938	122106974
A330040F15Rik	chr19	12573524	12596566
A330069E16Rik	chr2	91237145	91238357
A330074K22Rik	chr8	120204433	120228230
A3galt2	chr4	128759257	128769298
A430005L14Rik	chr4	153957236	153961924
A430033K04Rik	chr5	138622858	138648905
A430035B10Rik	chr6	8507058	8509161
A430078G23Rik	chr8	3353414	3390299
A430093F15Rik	chr19	10740946	10786043
A430105I19Rik	chr2	118754144	118762661
A530013C23Rik	chr2	167690758	167697413
A530016L24Rik	chr12	112489447	112499927
A530046M15Rik	chr13	15807242	15827537
A530054K11Rik	chr13	67617000	67637753
A530064D06Rik	chr17	48151895	48167257
A530072M11Rik	chr4	16164109	16266225
A630007B06Rik	chr19	56790962	56813683
A630019I02Rik	chr13	93040714	93144724
A630023A22Rik	chr14	34051129	34102754
A630066F11Rik	chr10	7630235	7664623
A630072M18Rik	chr5	20893023	20956398
A630076J17Rik	chr3	107230613	107234031
A630089N07Rik	chr16	98062511	98082439
A630095N17Rik	chr1	75220094	75232093
A730017L22Rik	chr2	130872540	130906396
A730020E08Rik	chr6	61175603	62382863
A730056A06Rik	chr7	73310379	73419899
A730085K08Rik	chr9	122382021	122398801
A730090H04Rik	chr11	95140446	95159047
A730090N16Rik	chr3	65109367	65378225
A730098P11Rik	chr16	24392555	24992578
A830009L08Rik	chr13	91368989	91388085
A830010M20Rik	chr5	107497744	107512556
A830052D11Rik	chr18	32359056	32435740
A830082K12Rik	chr13	78188972	78236564
A830082N09Rik	chr10	33987215	33995055
A930001C03Rik	chr19	4425456	4477143
A930004D18Rik	chr2	18025188	18037741
A930006K02Rik	chr16	91465103	91470123
A930007I19Rik	chr19	29503662	29521987
A930012L18Rik	chr18	44425059	44812182
A930013F10Rik	chr8	22628118	22653437
A930016O22Rik	chr7	19411093	19421583
A930024E05Rik	chr5	122989353	122998341
AA414768	chrX	12936872	12938541
AA415398	chr4	119530314	119538769
AA465934	chr11	83291698	83298977
AA467197	chr2	122637886	122641076
AA474331	chr10	39892759	39899238
AA536875	chr14	123168502	123176176
AA543186	chr2	25327449	25332571
AA986860	chr1	130731975	130744622
AA987161	chr13	67589438	67609707
AB124611	chr9	21526176	21545331
AF366264	chr8	13835230	13838089
AI115009	chr3	152396002	152681432
AI182371	chr2	35081860	35100685
AI197445	chr13	107469821	107479188
AI314180	chr4	58800030	58912725
AI317395	chr10	40001572	40025268
AI414108	chr9	27352684	27357543
AI427809	chr4	53261355	53270232
AI429214	chr8	36993574	36995533
AI450353	chr11	83291698	83298977
AI462493	chr19	8880013	8880933
AI467606	chr7	127091435	127094049
AI504432	chr3	107039503	107054322
AI506816	chr5	23692260	23712667
AI607873	chr1	173723427	173741809
AI661453	chr17	47412733	47470638
AI662270	chr11	83223575	83226584
AI747448	chr3	144910920	144932529
AI837181	chr19	5425143	5427316
AI846148	chr19	7356463	7383557
AI848285	chr15	82206951	82212815
AK010878	chr12	102739829	102757810
AK129341	chr9	8076632	8134294
AU015791	chr12	105513432	105515248
AU021063	chr15	101221190	101232756
AU040320	chr4	126753554	126967923
AU041133	chr10	82128012	82153065
AV039307	chr2	120850655	120970715
AV051173	chr4	116684964	116700000
AV320801,Gm15023	chrX	135494587	135504594
AW011738	chr4	156203283	156206028
AW046200	chr8	57523824	57663430
AW112010	chr19	11047611	11050566
AW146154	chr7	41478873	41499890
AW209491	chr13	14630244	14638202
AW549542	chr5	119570128	119580358
AW549877	chr15	3982034	3995752
AW551984	chr9	39587395	39604124
AW554918	chr18	25169019	25467321
AY074887	chr9	54950256	54958030
AY358078	chr14	51800045	51826359
Aaed1	chr13	64291835	64312710
Aak1	chr6	86849516	87003227
Aars	chr8	111033841	111055569
Aars2	chr17	45506840	45520843
Aasdh	chr5	76875934	76905514
Aatf	chr11	84422855	84513501
Aatk	chr11	120007315	120047145
Abat	chr16	8513428	8621567
Abca1	chr4	53030788	53159895
Abca12	chr1	71243089	71414910
Abca13	chr11	9191941	9684259
Abca3	chr17	24352022	24414513
Abca4	chr3	122044459	122180061
Abca6	chr11	110176820	110251776
Abca7	chr10	79697304	80369637
Abca8a	chr11	110025633	110095937
Abca9	chr11	110100821	110168153
Abcb10	chr8	123952458	123983122
Abcb11	chr2	69238281	69342616
Abcb1a	chr5	8660091	8748570
Abcb4	chr5	8893720	8959226
Abcb6	chr1	75171640	75180283
Abcb8	chr5	24394155	24409947
Abcb9	chr5	124061856	124095798
Abcc10	chr17	46297482	46328023
Abcc12	chr8	86504840	86566590
Abcc2	chr19	43782307	43838218
Abcc5	chr16	20331303	20426394
Abcc6	chr7	45976379	46030286
Abcc8	chr7	46104522	46180033
Abcc9	chr6	142587861	142702274
Abcd1	chrX	73716596	73738287
Abcd2	chr15	91145870	91191807
Abcd3	chr3	121758909	121815215
Abce1	chr8	79683441	79711740
Abcf1	chr17	35956818	35969750
Abcf2	chr5	24565340	24577467
Abcg1	chr17	31057693	31117981
Abcg2	chr6	58596671	58692451
Abcg4	chr9	44273189	44288244
Abcg8	chr17	84658233	84700333
Abhd1	chr5	30933142	31348845
Abhd10	chr16	45729724	45742955
Abhd13	chr8	9977716	9992154
Abhd14a	chr9	106440050	106447678
Abhd14b	chr9	106448639	106452918
Abhd15	chr11	77515116	77520628
Abhd16b	chr2	181493205	181494980
Abhd17a	chr10	80583648	80590341
Abhd17b	chr19	21653308	21685637
Abhd17c	chr7	84109355	84151893
Abhd3	chr18	10644410	10706696
Abhd5	chr9	122351615	122381523
Abhd6	chr14	8002901	8056555
Abhd8	chr8	71456699	71463657
Abi1	chr2	22895521	23040241
Abi2	chr1	60409618	60481163
Abi3bp	chr16	56477845	56690135
Abl2	chr1	156558786	156649619
Abt1	chr13	23418360	23423866
Acaa1a	chr9	119341293	119350295
Acaa1b	chr9	119148042	119157093
Acacb	chr5	114165517	114250758
Acad12	chr5	121598280	121618938
Acad8	chr9	26974138	26999549
Acad9	chr3	36065999	36092857
Acadm	chr3	153922352	153944643
Acads	chr5	115110298	115119346
Acap1	chr11	69881566	69895539
Acat3	chr17	12916328	12940396
Acbd3	chr1	180726042	180754204
Acbd4	chr11	103101687	103112199
Acbd6	chr1	155558119	155687233
Acbd7	chr2	3336167	3340997
Accs	chr2	93833466	93849943
Accsl	chr2	93855359	93869157
Ace	chr11	105965606	105989964
Acer1	chr17	56953489	56982126
Acer2	chr4	86874413	86932490
Acer3	chr7	98213659	98309527
Ache	chr5	137288253	137294466
Acin1	chr14	54642160	54690742
Ackr4	chr9	104063702	104127646
Aco1	chr4	40143264	40199009
Acot12	chr13	91461096	91786148
Acot3	chr12	84052150	84059564
Acot4	chr12	84038378	84044723
Acot6	chr12	84100653	84109783
Acot8	chr2	164786020	164804881
Acot9	chrX	155262499	155297507
Acox1	chr11	116171882	116215318
Acox2	chr14	8225510	8259019
Acoxl	chr2	127854627	128123892
Acp1	chr12	30884323	30911612
Acp5	chr9	22055459	22389206
Acrbp	chr6	125049926	125063265
Acsf2	chr11	94557101	94601786
Acsf3	chr8	122775504	122817881
Acsl4	chrX	142317992	142390535
Acsm3	chr7	119760922	119794058
Acss3	chr10	106936163	107123664
Actl10	chr2	154544404	154558853
Actl7a	chr4	56743421	56744925
Actr1a	chr19	46376813	46395735
Actr1b	chr1	36699201	36709925
Actr3b	chr5	25760025	25850341
Actr5	chr2	158624912	158639211
Actr6	chr10	89711972	89732295
Actr8	chr14	29978336	29993221
Acvr1	chr2	58446437	58566828
Acvr1b	chr15	101174124	101212601
Acvr1c	chr2	58267452	58357758
Acvr2a	chr2	48814108	48949267
Acvr2b	chr9	119402500	119433506
Acvrl1	chr15	101128521	101145336
Adal	chr2	121137291	121156680
Adam11	chr11	102761438	102780262
Adam17	chr12	21316391	21373632
Adam1a	chr5	121518603	121521695
Adam1b	chr5	121500096	121502980
Adam21	chr12	81558583	81568474
Adam22	chr5	8072351	8368081
Adam23	chr1	63445903	63596515
Adam32	chr8	24836142	24948804
Adam33	chr2	131050816	131063814
Adam4	chr12	81419548	81421878
Adam5	chr8	24727092	24824369
Adam9	chr8	24949610	25016922
Adamts10	chr17	33524195	33553782
Adamts15	chr9	30899154	30922452
Adamts17	chr7	66839734	67152625
Adamts3	chr5	89673840	89883334
Adamts6	chr13	104287872	104494763
Adamts8	chr9	30942562	30962858
Adamts9	chr6	92772698	92901441
Adamtsl5	chr10	79697304	80369637
Adap1	chr5	139271875	139325464
Adap2	chr11	80154161	80178827
Adarb2	chr13	8202865	8768762
Adat1	chr8	111966907	111992302
Adat2	chr10	13523841	13563376
Adat3	chr10	80602879	80615783
Adc	chr4	128932145	128962417
Adck1	chr12	88360513	88461726
Adck2	chr6	39573875	39588769
Adck4	chr7	27233012	27257949
Adck5	chr15	76576358	76607591
Adcy1	chr11	7063488	7178505
Adcy3	chr12	4133396	4240123
Adcy4	chr14	55769091	55784019
Adcy7	chr8	88272402	88329962
Adcy8	chr15	64699034	64922296
Adcy9	chr16	4284885	4420498
Add3	chr19	53140442	53247326
Adh1	chr3	138277644	138290691
Adh5	chr3	138437199	138455499
Adhfe1	chr1	9548045	9631092
Adi1	chr12	28675206	28682174
Adipor1	chr1	134415466	134432341
Adm	chr7	110627668	110629819
Adm2	chr15	89322898	89324730
Adnp	chr2	168180964	168207062
Adnp2	chr18	80127134	80151482
Adora2a	chr10	75316876	75334792
Adora3	chr3	105870857	105924044
Adprhl1	chr8	13235661	13254162
Adprhl2	chr4	126316350	126321703
Adprm	chr11	67037879	67052618
Adra1b	chr11	43774604	43901237
Adra1d	chr2	131127411	131604824
Adra2a	chr19	54045181	54048982
Adrb1	chr19	56722371	56724862
Adrb2	chr18	62177712	62179981
Adrb3	chr8	27225775	27229588
Adrbk1	chr19	4285998	4306222
Adrm1	chr2	180171587	180176283
Adsl	chr15	80948489	80970947
Aebp2	chr6	140622662	140677418
Aes	chr10	81559443	81566371
Afap1l2	chr19	56912353	57008575
Aff2	chrX	69360330	69868037
Aff3	chr1	38175990	38664955
Aff4	chr11	53350766	53421830
Afmid	chr11	117815518	117839908
Afp	chr5	90490713	90508907
Aftph	chr11	20685084	20741556
Aga	chr8	53511701	53523422
Agap1	chr1	89454810	89895282
Agap2	chr10	127078906	127093169
Agap3	chr5	24452176	24502047
Agbl1	chr7	76229886	77124698
Agbl3	chr6	34780431	34859459
Agbl5	chr5	30888851	30907788
Ager	chr17	34597849	34600937
Agfg1	chr1	82839482	82896275
Agk	chr6	40325477	40396762
Agmo	chr12	37241638	37581932
Ago2	chr15	73101624	73184947
Ago3	chr4	126340677	126429542
Ago4	chr4	126489542	126533458
Agpat1	chr17	34605860	34615971
Agpat4	chr17	12119283	12219640
Agpat5	chr8	18846278	18884413
Agpat6	chr8	23172945	23208453
Agps	chr2	75832176	75931350
Agrn	chr4	156165289	156197488
Agrp	chr8	105566694	105579845
Agt	chr8	124556586	124569707
Agtpbp1	chr13	59449534	59557347
Agtrap	chr4	148077060	148088064
Agxt	chr1	93135239	93145421
Ahdc1	chr4	133011505	133078110
Ahi1	chr10	20952546	21080429
Ahnak	chr19	8989283	9076926
Ahrr	chr13	74211117	74292309
Ahsa1	chr12	87266727	87273952
Ahsa2	chr11	23306894	23498039
Ahsg	chr16	22857844	22899451
Aifm1	chrX	48474943	48513563
Aifm2	chr10	61715262	61783864
Aim1l	chr4	134068451	134092504
Aim2	chr1	173420603	173466036
Aimp2	chr5	143871861	143909839
Aip	chr19	4099997	4125858
Aipl1	chr11	72028721	72037509
Airn	chr17	12682405	12868143
Ak5	chr3	152396002	152681432
Ak8	chr2	28700160	28813165
Akap1	chr11	88830791	88864586
Akap10	chr11	61871306	61930257
Akap13	chr7	75455533	75754609
Akap17b	chrX	36608182	36645414
Akap5	chr12	76324890	76334151
Akap8	chr17	32303675	32321153
Akip1	chr7	109703736	109723771
Akirin2	chr4	34550614	34614942
Akna	chr4	63367127	63403445
Aknad1	chr3	108739657	108782309
Akp3	chr1	87125007	87127912
Akr1a1	chr4	116636509	116651674
Akr1b3	chr6	34303929	34317489
Akr1b7	chr6	34412361	34423137
Akr1b8	chr6	34354163	34368454
Akr1c12	chr13	4268171	4279399
Akr1c13	chr13	4191186	4205603
Akr1c14	chr13	4059590	4090422
Akr1c21	chr13	4574074	4586543
Akr1e1	chr13	4592489	4609164
Akr7a5	chr4	139310743	139318786
Akt1	chr12	112653820	112674276
Akt1s1	chr7	44849223	44855421
Akt3	chr1	177022114	177248767
Alas2	chrX	150547384	150570622
Aldh16a1	chr7	45141839	45160064
Aldh18a1	chr19	40550256	40588463
Aldh1a1	chr19	20601981	20643462
Aldh1a2	chr9	71215788	71296243
Aldh1a3	chr7	66390892	66427477
Aldh1b1	chr4	45799021	45804608
Aldh1l1	chr6	90550847	90599171
Aldh3a2	chr11	61244754	61267127
Aldh3b2	chr19	3972327	3981665
Aldh4a1	chr4	139622893	139649691
Aldh5a1	chr13	24905599	24939049
Aldh7a1	chr18	56525735	56587712
Aldh8a1	chr10	21377299	21396578
Aldoc	chr11	78324197	78326760
Alg1	chr16	5233620	5255956
Alg10b	chr15	90224310	90230554
Alg11	chr8	22060720	22071627
Alg12	chr15	88805242	88819318
Alg14	chr3	121291816	121362011
Alg2	chr4	47469832	47474367
Alg3	chr16	20605457	20610749
Alg5	chr3	54735538	54749795
Alk	chr17	71868987	72604307
Alkbh1	chr12	87428077	87472299
Alkbh2	chr5	114123933	114128176
Alkbh4	chr5	136138780	136141614
Alkbh5	chr11	60537682	60558512
Alkbh6	chr7	30308752	30314303
Alkbh7	chr17	56997338	56999336
Alkbh8	chr9	3335230	3385846
Alms1-ps2	chr6	85792116	85804057
Alox12	chr11	70241454	70255341
Alox12b	chr11	69157071	69169791
Alox15	chr11	70344146	70352031
Alox5	chr6	116410070	116461178
Aloxe3	chr11	69126376	69149115
Alpi	chr1	87098001	87101606
Alpk2	chr18	64887755	65751537
Alpl	chr4	137741730	137796384
Als2	chr1	59120934	59237231
Als2cr12	chr1	58658119	58695989
Alyref2	chr1	171503477	171504750
Ambra1	chr2	91730137	91918849
Amd1,Amd2	chr10	40287457	40302188
Amd2	chr10	40287457	40302188
Amdhd1	chr10	93523337	93540033
Amdhd2	chr17	24155832	24163733
Amer1	chrX	95420313	95444840
Amh	chr10	80805247	80807648
Amhr2	chr15	102445366	102454639
Amigo3	chr9	108049289	108079375
Amn	chr12	111271110	111276426
Amot	chrX	145446423	145487639
Amt	chr9	108296921	108301597
Amy1	chr3	113555951	113577750
Amz1	chr5	140724126	140753312
Amz2	chr11	109425945	109438148
Anapc13	chr9	102626295	102634244
Anapc2	chr2	25272465	25285916
Anapc4	chr5	52834134	52866734
Ang	chr14	51091076	51106151
Ang2	chr14	51195485	51195923
Angel1	chr12	86700501	86726460
Angel2	chr1	190925107	190946491
Angpt2	chr8	18595172	18803188
Angptl6	chr9	20868641	20879710
Angptl7	chr4	148448581	148557685
Ank	chr15	27466676	27594907
Ank2	chr3	126921606	126998452
Ank3	chr10	69533707	70027436
Ankdd1b	chr13	96416133	96471160
Ankfn1	chr11	89421085	89538555
Ankfy1	chr11	72690001	72772146
Ankhd1	chr18	36560602	36658908
Ankib1	chr5	3689998	3803124
Ankle2	chr5	110231003	110256651
Ankmy1	chr1	92870128	92902906
Ankmy2	chr12	36157123	36197291
Ankrd11	chr8	122883821	123042284
Ankrd12	chr17	65967500	66077046
Ankrd13c	chr3	157947465	158006837
Ankrd13d	chr19	4270179	4283137
Ankrd16	chr2	11777752	11790323
Ankrd17	chr5	90227165	90366185
Ankrd24	chr10	81628539	81647612
Ankrd27	chr7	35586246	35639237
Ankrd29	chr18	12252356	12305720
Ankrd33	chr15	101115754	101120024
Ankrd34a	chr3	96596635	96599778
Ankrd35	chr3	96670130	96691034
Ankrd37	chr8	45975527	45999850
Ankrd40	chr11	94328000	94341847
Ankrd42	chr7	92584182	92637142
Ankrd44	chr1	54645339	54926387
Ankrd45	chr1	161142711	161170507
Ankrd46	chr15	36477667	36496791
Ankrd49	chr9	14780197	14782964
Ankrd53	chr6	83762645	83768326
Ankrd55	chr13	112288450	112384002
Ankrd61	chr5	143871861	143909839
Ankrd63	chr2	118699102	118703963
Ankrd66	chr17	43534173	43543639
Anks1b	chr10	89873508	90972984
Anks4b	chr7	120173857	120183716
Anks6	chr4	47015688	47057306
Ankzf1	chr1	75192159	75210778
Ano1	chr7	144588548	144738592
Ano10	chr9	122175873	122294423
Ano3	chr2	110655200	110950244
Ano8	chr8	71469193	71486067
Antxrl	chr14	34051129	34102754
Anxa13	chr15	58341463	58389274
Anxa6	chr11	54978961	55033471
Anxa7	chr14	20455260	20480133
Anxa9	chr3	95282934	95307176
Aoc2	chr11	101325062	101329694
Aoc3	chr11	101330605	101339430
Aox1	chr1	58029968	58106410
Aox2	chr1	58278325	58379264
Aox3	chr1	58113135	58200452
Ap1ar	chr3	127807264	127837492
Ap1b1	chr11	4938755	5042794
Ap1g1	chr8	109778639	109864208
Ap1g2	chr14	55094783	55106593
Ap2a1	chr7	44896078	44929490
Ap2m1	chr16	20535503	20544053
Ap3b1	chr13	94358959	94566316
Ap3b2	chr7	81460398	81493925
Ap3d1	chr10	80706977	80742211
Ap3m1	chr14	21033741	21052442
Ap3m2	chr8	22787353	22805654
Ap3s2	chr7	79875324	79920640
Ap4b1	chr3	103193822	103854618
Ap4e1	chr2	127008710	127069814
Ap4m1	chr5	138172020	138187186
Ap4s1	chr12	51608540	51738939
Ap5b1	chr19	5568073	5571261
Ap5m1	chr14	49012143	49087723
Ap5s1	chr2	131127411	131604824
Ap5z1	chr5	142463930	142478715
Apba1	chr19	23758875	23949597
Apba3	chr10	81268171	81291581
Apbb1ip	chr2	22774326	22875653
Apbb2	chr5	66298724	66618817
Apbb3	chr18	36671158	36683862
Apc	chr18	34207774	34322190
Apc2	chr10	79697304	80369637
Apeh	chr9	108085413	108094480
Apex1	chr14	50924948	50930849
Aph1a	chr3	95893920	95904639
Aph1b	chr9	66775486	66795423
Aph1c	chr9	66814993	66834706
Api5	chr2	94411726	94438147
Apln	chrX	48025145	48034852
Aplnr	chr2	85136359	85139923
Aplp1	chr7	30434979	30445582
Aplp2	chr9	31149556	31211815
Apmap	chr2	150583080	150608523
Apoa1bp	chr3	88056522	88058495
Apob	chr12	7977676	8016839
Apobec1	chr6	122577791	122602444
Apobr	chr7	126585007	126589092
Apoc1	chr7	19689479	19692659
Apoc2	chr7	19671578	19677941
Apof	chr10	128267996	128270151
Apol11b	chr15	77633950	77643286
Apol6	chr15	77015486	77057108
Apol7a	chr15	77388216	77399110
Apol7d	chr1	71653334	71662843
Apol8	chr15	77748612	77755229
Apol9a	chr15	77403788	77411080
Apold1	chr6	134982000	134986836
Apom	chr17	35128996	35131752
Apon	chr10	128254130	128255901
Apoo	chrX	94367109	94417092
Apoo-ps	chrX	94367109	94417092
Appbp2	chr11	85191309	85235120
Appl1	chr14	26918987	26970551
Aqp11	chr7	97726378	97738247
Aqp2	chr15	99579055	99584545
Aqp5	chr15	99591027	99594829
Ar	chrX	98149749	98317147
Arap1	chr7	101348068	101412586
Arap2	chr5	62602445	62766177
Arap3	chr18	37972622	37998969
Arc	chr15	74669080	74672570
Arcn1	chr9	44742143	44767808
Arf2	chr11	103966870	103985336
Arf5	chr6	28423639	28426499
Arfgap1	chr2	180967224	180982524
Arfgap2	chr2	91265114	91277371
Arfgap3	chr15	83299739	83350247
Arfgef1	chr1	10137506	10232670
Arfgef2	chr2	166805580	166898051
Arfip2	chr7	105634200	105640416
Arfrp1	chr2	181357689	181380793
Arg1	chr10	24915206	24927470
Arg2	chr12	79130787	79172458
Arglu1	chr8	8666575	8690537
Arhgap10	chr8	77250365	77518578
Arhgap12	chr18	6024449	6136098
Arhgap20	chr9	51765351	51875885
Arhgap25	chr6	87458544	87533259
Arhgap26	chr18	38993144	39376285
Arhgap27	chr11	103331483	103363692
Arhgap30	chr1	171388959	171410239
Arhgap33	chr7	30522225	30535060
Arhgap36	chrX	49470449	49500250
Arhgap39	chr15	76723984	76818170
Arhgap4	chrX	73892101	73911298
Arhgap42	chr9	8994952	9260885
Arhgap44	chr11	64979034	65162961
Arhgap5	chr12	52516076	52567851
Arhgap6	chrX	168795098	169304440
Arhgap9	chr10	127321963	127341579
Arhgdib	chr6	136923708	136941717
Arhgef10	chr8	14911662	15001085
Arhgef10l	chr4	140514484	140665905
Arhgef11	chr3	87618750	87748623
Arhgef12	chr9	42963841	43105718
Arhgef15	chr11	68943153	68956858
Arhgef16	chr4	154278469	154299895
Arhgef17	chr7	100869745	100932161
Arhgef18	chr8	3393007	3456600
Arhgef19	chr4	141242883	141257562
Arhgef2	chr3	88616206	88648052
Arhgef25	chr10	127182520	127190054
Arhgef28	chr13	97898594	98206165
Arhgef33	chr17	80307406	80388689
Arhgef4	chr1	34801721	34812754
Arhgef7	chr8	11728104	11835217
Arhgef9	chrX	95048934	95166539
Arid1b	chr17	4995073	5347656
Arid2	chr15	96287521	96405463
Arid3a	chr10	79697304	80369637
Arid3b	chr9	57790504	57834234
Arid4a	chr12	71015966	71099351
Arid4b	chr13	14063783	14199603
Arl1	chr10	88731413	88743202
Arl13a	chrX	134187500	134208030
Arl14ep	chr2	106962528	106974397
Arl14epl	chr18	46921814	46934222
Arl16	chr11	120458128	120467600
Arl3	chr19	46531108	46573085
Arl4d	chr11	101665540	101667832
Arl5c	chr11	97989579	97996173
Arl6	chr16	59613320	60605531
Arl6ip4	chr5	124116107	124118195
Arl8a	chr1	135146833	135156268
Arl8b	chr6	108783058	108823723
Arl9	chr5	77004054	77061522
Armc1	chr3	19132143	19163065
Armc2	chr10	41914989	42018382
Armc5	chr7	128234450	128245100
Armc6	chr8	70220192	70263105
Armc7	chr11	115475676	115491814
Armc9	chr1	86154779	86278284
Armcx5	chrX	135742691	135803468
Armcx6	chrX	134748454	134751419
Arnt	chr3	95434389	95497239
Arnt2	chr7	84246274	84410038
Arntl	chr7	113207464	113314126
Arntl2	chr6	146805529	146833529
Arpc2	chr1	74236549	74268213
Arpc3	chr5	122391927	122406178
Arpp19	chr9	75037613	75060313
Arrdc2	chr8	70835137	70839720
Arrdc3	chr13	80883421	80896043
Arrdc4	chr7	68736993	68749238
Arsa	chr15	89472475	89484850
Arsg	chr11	109440077	109573329
Arsi	chr18	60912239	60917768
Art2a-ps	chr7	101552452	101560865
Art3	chr5	92331840	92414627
Artn	chr4	117926159	117929763
Arv1	chr8	124722138	124734123
Arvcf	chr16	18348181	18479073
Arx	chrX	93286645	93298355
Arxes2	chrX	135993819	135995359
Asah1	chr8	41340642	41374697
Asap2	chr12	21111755	21286237
Asb10	chr5	24532696	24540448
Asb11	chrX	164438100	164459100
Asb12	chrX	95470198	95478129
Asb13	chr13	3634031	3651779
Asb14	chr14	26894603	26915257
Asb15	chr6	24528143	24573164
Asb17	chr3	153844246	153853615
Asb18	chr1	89952677	90014577
Asb2	chr12	103321141	103356001
Asb6	chr2	30823097	30828300
Ascc1	chr10	59987908	60099990
Ascl3	chr7	109727464	109731732
Asf1a	chr10	53537323	53630439
Asgr1	chr11	70054123	70057895
Asgr2	chr11	70092643	70106186
Ash1l	chr3	88965811	89079375
Ash2l	chr8	25816000	25847694
Asic1	chr15	99670717	99701130
Asic3	chr5	24413450	24417834
Asl	chr5	130011502	130024331
Asna1	chr8	85017930	85025278
Asphd2	chr5	112385444	112392213
Aspn	chr13	49464058	49652731
Ass1	chr2	31470269	31520670
Aste1	chr9	105395391	105405756
Asun	chr6	146549631	146577835
Asxl1	chr2	153346138	153404007
Asxl2	chr12	3426856	3506849
Atad2b	chr12	4917352	5047410
Atad3aos	chr4	155761191	155763560
Atcay	chr10	81194690	81230779
Atcayos	chr10	81194690	81230779
Ate1	chr7	130391493	130520369
Atf1	chr15	100227858	100261248
Atf4	chr15	80255183	80257545
Atf6b	chr17	34647145	34655074
Atf7	chr15	102536643	102625421
Atf7ip2	chr16	10192905	10243051
Atg14	chr14	47540892	47568434
Atg16l2	chr7	101289615	101302088
Atg2a	chr19	6241667	6262304
Atg2b	chr12	105613539	105685241
Atg4b	chr1	93755032	93789529
Atg4c	chr4	99193933	99259787
Atg4d	chr9	21265284	21287969
Atg5	chr10	44268357	44364291
Atg7	chr6	114643096	114860614
Atg9b	chr5	24364818	24392143
Athl1	chr7	140941580	140947658
Atl1	chr12	69746847	69987002
Atox1	chr11	55446642	55461138
Atp10b	chr11	43149876	43262286
Atp11a	chr8	12757015	12868728
Atp13a1	chr8	69791162	69807748
Atp13a2	chr4	140986872	141007701
Atp13a4	chr16	29396037	29544864
Atp13a5	chr16	29231913	29378732
Atp1a4	chr1	172223507	172258424
Atp1b3	chr9	96332674	96364299
Atp1b4	chrX	38316121	38336784
Atp2a3	chr11	72961168	72993043
Atp2b3	chrX	73503085	73573270
Atp2b4	chr1	133702673	133753747
Atp2c1	chr9	105411361	105521257
Atp2c2	chr8	119700008	119757718
Atp5a1	chr18	77773767	77782868
Atp5b	chr10	128083306	128090388
Atp5c1	chr2	10056030	10080510
Atp5d	chr10	79697304	80369637
Atp5f1	chr3	105942862	105969760
Atp5g2	chr15	102662867	102671047
Atp5g3	chr2	73908449	73911294
Atp5sl	chr7	25619413	25625550
Atp6ap1	chrX	74297096	74304721
Atp6ap2	chrX	12587758	12617051
Atp6v0a2	chr5	124629051	124724455
Atp6v0a4	chr6	38048482	38254009
Atp6v0c	chr17	24163864	24169429
Atp6v0c-ps2	chr17	24163864	24169429
Atp6v0d1	chr8	105524469	105566040
Atp6v0d2	chr4	19876837	19922566
Atp6v0e	chr17	26676395	26699646
Atp6v1b2	chr8	69037707	69113717
Atp6v1c1	chr15	38661903	38692444
Atp6v1c2	chr12	17266594	17324730
Atp6v1e2	chr17	86944108	86947887
Atp6v1g2	chr17	35236595	35238768
Atp6v1h	chr1	5083172	5162549
Atp7a	chrX	106027223	106128160
Atp7b	chr8	21994347	22060074
Atp8a1	chr5	67618138	67847431
Atp8a2	chr14	59647740	60086834
Atp8b1	chr18	64528978	64661000
Atp8b3	chr10	80519584	80539124
Atp8b4	chr2	126320972	126491553
Atp8b5	chr4	43267158	43373831
Atp9b	chr18	80734140	80934058
Atpaf1	chr4	115784813	115812314
Atpaf2	chr11	60400623	60417099
Atpif1	chr4	132530554	132533659
Atraid	chr5	30933142	31348845
Atrip	chr9	109059746	109074124
Atrn	chr2	130906495	131030326
Atrnl1	chr19	57611033	58133340
Atrx	chrX	105797614	105929372
Atxn1	chr13	45549755	45964991
Atxn10	chr15	85336380	85463836
Atxn1l	chr8	109726450	109737739
Atxn2	chr5	121711608	121814950
Atxn3	chr12	101918900	101958243
Atxn7	chr14	14012490	14107301
Atxn7l2	chr3	108202227	108210527
Atxn7l3	chr11	102284960	102296629
Atxn7l3b	chr10	112925427	112929026
Auh	chr13	52835109	52929677
Aup1	chr6	83054652	83057682
Aurkaip1	chr4	155831268	155833098
Auts2	chr5	131437681	132542343
Avil	chr10	127000708	127020994
Avpi1	chr19	42123274	42128993
Avpr1a	chr10	122448498	122453453
Awat2	chrX	100402221	100442717
Azi2	chr9	118040521	118150196
B020004J07Rik	chr4	101834968	101844022
B130024G19Rik	chr7	70351949	70411146
B130034C11Rik	chr16	87496072	87504038
B230119M05Rik	chrX	134684561	134686462
B230206H07Rik	chr7	141339001	141365110
B230208H11Rik	chr10	12916645	12923127
B230209E15Rik	chr7	61529409	61615327
B230216G23Rik	chr6	142413430	142419740
B230216N24Rik	chr1	97821093	98095632
B230217C12Rik	chr11	97840779	97843043
B230217O12Rik	chr19	57323196	57360899
B230312C02Rik	chr2	180370857	180401802
B230319C09Rik	chr6	83441754	83448322
B2m	chr2	122120107	122186189
B330016D10Rik	chr4	141546161	141548313
B3galnt1	chr3	69573918	69598960
B3galnt2	chr13	13954673	14039600
B3galt1	chr2	68104671	68122882
B3galt2	chr1	143607498	143702684
B3galt4	chr17	33949911	33951488
B3galt6	chr4	155989465	155992678
B3gat2	chr1	23761925	23922381
B3glct	chr5	149678256	149762599
B3gnt1	chr19	5038825	5041134
B3gnt2	chr11	22834738	22860336
B3gnt3	chr8	71691719	71701800
B3gnt4	chr5	123510459	123524164
B3gnt7	chr1	86303220	86307305
B3gnt8	chr7	25627623	25629490
B3gntl1	chr11	121451948	121673151
B430010I23Rik	chr8	40990911	41133726
B430212C06Rik	chr18	67321208	67367794
B430319G15Rik	chr9	92538800	92608427
B4galnt1	chr10	127165155	127172340
B4galnt2	chr11	95863558	95914871
B4galnt4	chr7	141061273	141072119
B4galt2	chr4	117872999	117883476
B4galt5	chr2	167298444	167349178
B4galt6	chr18	20684598	20746404
B4galt7	chr13	55600110	55609954
B630005N14Rik	chr6	13625674	13677966
B630019K06Rik	chrX	8892352	8894964
B930003M22Rik	chr17	10319918	10321141
B930018H19Rik	chr8	34589419	34640316
B930041F14Rik	chr4	155694341	155696483
B930059L03Rik	chr12	110591373	110592679
B9d1	chr11	61505171	61512927
B9d2	chr7	25681157	25686558
BB287469	chr12	87816576	87820676
BB557941	chr2	57127476	57181754
BC002163	chr4	123712709	123718186
BC003331	chr1	150361310	150466165
BC005537	chr13	24801656	24812899
BC005624	chr2	30972832	30981941
BC005764	chr10	79697304	80369637
BC017643	chr11	121177592	121229309
BC018242	chr9	21937009	21948907
BC021614	chr19	4057486	4059294
BC021767	chr3	94660588	94667152
BC021785	chr10	39946911	39986646
BC022687	chr12	112808974	112816245
BC024139	chr15	76101487	76126556
BC024978	chr7	27187005	27205386
BC025920	chr10	81606307	81609836
BC027231	chr16	44724300	44737284
BC028528	chr3	95871521	95891930
BC029722	chr2	155775343	155819203
BC030307	chr10	86705810	86776843
BC030336	chr7	120677619	120734854
BC030499	chr11	78290840	78296805
BC031361	chr16	38085063	38246079
BC037032	chr15	4020110	4155344
BC037034	chr5	138259657	138272754
BC037704	chr19	43675177	43677170
BC039771	chr2	145701194	145753672
BC039966	chr4	153948454	153950476
BC048403	chr10	121739936	121752859
BC051226	chr17	33908181	33909178
BC052688	chr13	61771579	61787282
BC055111	chr4	106590908	106617238
BC061194	chr2	18699021	18749605
BC064078	chr6	128993019	129006649
BC065397	chrX	136732947	136803361
BC068157	chr8	4209542	4217312
BC080695	chr4	143567466	143573798
BC100451	chr11	118301060	118355411
Babam1	chr8	71396854	71404772
Bach2	chr4	32417434	32586108
Bach2os	chr4	32417434	32586108
Bad	chr19	6938069	6951905
Bag2	chr1	33745483	33757750
Bag3	chr7	128523582	128546979
Bag5	chr12	111709489	111713256
Bag6	chr17	35135177	35147322
Bahd1	chr2	118901614	118924524
Bai2	chr4	129984869	130022633
Baiap2l2	chr15	79258194	79285509
Baiap3	chr17	25240169	25256364
Bambi	chr18	3507956	3516404
Bambi-ps1	chr2	122466582	122467797
Banp	chr8	121950491	122029260
Bap1	chr14	31251488	31259929
Barhl1	chr2	28907679	28916440
Barx2	chr9	31846043	31913285
Batf	chr12	85686719	85709087
Batf3	chr1	191098413	191108943
Baz2a	chr10	128092782	128129303
Baz2b	chr2	59899362	60125740
Bbc3	chr7	16309582	16318334
Bbip1	chr19	53892230	54033278
Bbs1	chr19	4886881	4906627
Bbs10	chr10	111298678	111301736
Bbs12	chr3	37312553	37321451
Bbs2	chr8	94067953	94098811
Bbs7	chr3	36573142	36613389
Bbs9	chr9	22475714	22888280
Bcan	chr3	87987530	88000356
Bcar1	chr8	111710474	111743849
Bcas2	chr3	103171710	103179154
Bcat2	chr7	45567794	45589710
Bccip	chr7	133709332	133881532
Bche	chr3	73635808	73708415
Bckdhb	chr9	83948780	84124240
Bckdk	chr7	127904072	127909664
Bcl10	chr3	145924261	145934364
Bcl2	chr1	106538177	106714290
Bcl2l11	chr2	128126037	128162547
Bcl2l12	chr7	44986899	44997579
Bcl2l15	chr3	103193822	103854618
Bcl3	chr7	19808461	19822755
Bcl6b	chr11	70224126	70229798
Bcl7a	chr5	123344447	123374083
Bcl7b	chr5	135168371	135181852
Bcl9	chr3	97203661	97227364
Bcl9l	chr9	44499135	44510412
Bclaf1	chr10	20312468	20342501
Bcmo1	chr8	117095864	117133720
Bco2	chr9	50533086	50555138
Bcorl1	chrX	48341357	48406728
Bcs1l	chr1	74588360	74592443
Bdh1	chr16	31422296	31458901
Bdh2	chr3	135281220	135304425
Bdkrb1	chr12	105604090	105605428
Bdkrb2	chr12	105563171	105593071
Bdnf	chr2	109674699	109727043
Bdp1	chr13	100017993	100104070
Begain	chr12	109032181	109068217
Bend3	chr10	43479139	43515417
Bend5	chr4	110397697	111663024
Best2	chr8	85007202	85014531
Bet1	chr6	4076903	4086927
Bex1	chrX	136213971	136215513
Bex2	chrX	136066564	136068236
Bfsp1	chr2	143826527	143863173
Bfsp2	chr9	103423577	103480328
Bglap	chr3	88383494	88384466
Bglap3	chr3	88368616	88369720
Bid	chr6	120893118	120916820
Bik	chr15	83526861	83544635
Birc3	chr9	7848700	7873170
Birc6	chr17	74528294	74703356
Blcap	chr2	157556361	157566361
Blk	chr14	63372836	63417187
Bloc1s2	chr19	44139246	44146446
Bloc1s4	chr5	36747373	36748679
Bloc1s5	chr13	38602705	38635109
Blvrb	chr7	27447977	27465981
Bmi1	chr2	18677017	18686629
Bmp1	chr14	70474554	70520260
Bmp2k	chr5	96997688	97111596
Bmp6	chr13	38345715	38499728
Bmp8a	chr4	123312649	123343252
Bmpr1b	chr3	141837135	142169228
Bms1	chr6	118383380	118419417
Bmyc	chr2	25706878	25707719
Bnc2	chr4	84272541	84675086
Bnip1	chr17	26781078	26792521
Bnip2	chr9	69989465	70011659
Bnip3l	chr14	66985239	67008877
Bnipl	chr3	95241292	95251193
Boc	chr16	44485044	44558870
Bod1l	chr5	41787539	41844315
Bola1	chr3	96196587	96197586
Bola2	chr7	126695999	126696693
Bola3	chr6	83349483	83358392
Bop1	chr15	76380512	76477269
Bpgm	chr6	34476355	34505610
Bphl	chr13	34037640	34074074
Bpi	chr2	158258240	158284531
Bpifb4	chr2	153940861	153963852
Bpifc	chr10	85959690	86011860
Bpnt1	chr1	185332158	185357769
Bptf	chr11	107033080	107131922
Braf	chr6	39603236	39725463
Brap	chr5	121660562	121687249
Brat1	chr5	140705010	140719378
Brcc3	chrX	75416627	75455701
Brd1	chr15	88687034	88734219
Brd3	chr2	27445580	27475673
Brd9	chr13	73937837	73960895
Brdt	chr5	107331193	107387058
Bre	chr5	31698049	32084739
Brf1	chr12	112959861	113000621
Brf2	chr8	27123831	27128632
Bri3	chr5	144244436	144361005
Bricd5	chr17	24473549	24479078
Brinp1	chr4	68761371	68954397
Brix1	chr15	10474778	10485937
Brms1	chr19	5041403	5049917
Brms1l	chr12	55836365	55869735
Brpf1	chr6	113307136	113324862
Brpf3	chr17	28801125	28838789
Brsk1	chr7	4690927	4725251
Brsk2	chr7	141949750	142004243
Bscl2	chr19	8836928	8848683
Bsg	chr10	79697304	80369637
Bsn	chr9	108096021	108190383
Bspry	chr4	62480066	62497298
Btaf1	chr19	36926078	37014057
Btbd10	chr7	113315643	113369339
Btbd18	chr2	84659078	84668781
Btbd6	chr12	112959861	113000621
Btbd7	chr12	102784647	102878406
Btbd8	chr5	107437996	107491596
Btd	chr14	31641056	31668197
Btf3	chr13	98309896	98317006
Btg1	chr10	96617000	96622811
Btg2	chr1	134074864	134079155
Btg3	chr16	78359859	78376785
Btla	chr16	45224336	45252895
Btn1a1	chr13	23456992	23465901
Btn2a2	chr13	23477062	23488857
Bud13	chr9	46283011	46298783
Bud31	chr5	145140396	145167104
Bves	chr10	45335761	45369708
Bzrap1	chr11	87760540	87785928
C030016D13Rik	chr19	27430036	27432631
C030034I22Rik	chr17	69416446	69419192
C030037D09Rik	chr11	88718642	88728572
C030039L03Rik	chr7	27674660	27706482
C030046E11Rik	chr19	29522281	29605921
C130036L24Rik	chr1	86359573	86367964
C130050O18Rik	chr5	139359738	139460534
C130060C02Rik	chr19	15985074	16010912
C130074G19Rik	chr1	184871925	184883036
C130080G10Rik	chr2	114054395	114061502
C130083M11Rik	chr5	52199983	52216433
C1galt1	chr6	7845223	7872042
C1ql1	chr11	102939263	102946461
C1ql3	chr2	12924040	13010864
C1ql4	chr15	99084753	99087728
C1qtnf4	chr2	90885785	90890526
C1qtnf6	chr15	78523345	78529651
C1ra	chr6	124512620	124523440
C1rb	chr6	124570429	124581044
C1rl	chr6	124493112	124510643
C1s2	chr6	124624624	124636085
C230035I16Rik	chr13	23427975	23431017
C230037L18Rik	chr15	89472475	89484850
C2cd2	chr16	97855208	97922633
C2cd2l	chr9	44309236	44320282
C2cd4c	chr10	79606853	79614025
C3	chr17	57203972	57228136
C330006A16Rik	chr2	26136806	26140506
C330007P06Rik	chrX	36848543	36864246
C330013E15Rik	chr15	100614139	100615110
C330024C12Rik	chr17	87192215	87194942
C330024D21Rik	chr5	67463897	67477899
C330046G13Rik	chr10	84547416	84553338
C3ar1	chr6	122847139	122856157
C430002N11Rik	chr9	96765561	96774397
C430049B03Rik	chrX	53053111	53057190
C4a	chr17	34809091	34823454
C530005A16Rik	chr4	116557726	116600266
C5ar1	chr7	16246742	16259540
C5ar2	chr7	16234584	16244154
C630043F03Rik	chr4	72201243	72203930
C87436	chr6	86438397	86470387
C8g	chr2	25498649	25505470
C9	chr15	6445332	6498476
C920006O11Rik	chr9	78175913	78178882
C920021L13Rik	chr3	95871521	95891930
C920025E04Rik	chr17	36109029	36111676
Cables1	chr18	11821087	11945627
Cables2	chr2	180258538	180273465
Cabp1	chr5	115168690	115186121
Cabp5	chr7	13398154	13408878
Cabyr	chr18	12741354	12755142
Cacfd1	chr2	27009925	27021089
Cacna1a	chr8	84415363	84640249
Cacna1b	chr2	24603888	24763152
Cacna1d	chr14	30008999	30527056
Cacna1h	chr17	25370552	25433783
Cacna1i	chr15	80287237	80398292
Cacna2d2	chr9	107399879	107529343
Cacna2d4	chr6	119236525	119352407
Cacnb2	chr2	14604305	14987908
Cacnb3	chr15	98632327	98644536
Cacnb4	chr2	52428319	52676609
Cacng4	chr11	107734779	107794464
Cacng7	chr7	3336584	3366948
Cacng8	chr7	3394116	3415605
Cacul1	chr19	60524695	60581023
Cacybp	chr1	160202366	160212892
Cadm2	chr16	66655420	67620908
Cadm3	chr1	173334253	173367695
Cage1	chr13	38006051	38036937
Calca	chr7	114631477	114636357
Calcoco2	chr11	96098915	96111962
Calhm1	chr19	47141034	47144174
Calhm2	chr19	47132231	47138294
Calm3	chr7	16915378	16924032
Caln1	chr5	130369457	130840645
Calr	chr8	84842087	84846931
Calr3	chr8	72424182	72443778
Calu	chr6	29348105	29380513
Camk1	chr6	113326975	113343922
Camk2d	chr3	126596972	126845054
Camk2g	chr14	20734872	20794088
Camk2n1	chr4	138455147	138460126
Camk2n2	chr16	20611600	20645915
Camk4	chr18	32939040	33195767
Camkmt	chr17	85090699	85458580
Camkv	chr9	107935919	107949691
Caml	chr13	55623004	55632416
Camsap1	chr2	25926837	25983282
Camsap2	chr1	136268122	136346104
Camsap3	chr8	3587449	3609075
Camta1	chr4	151059522	151861768
Camta2	chr11	70669462	70688105
Cant1	chr11	118406288	118419118
Canx	chr11	50293956	50325673
Capn11	chr17	45630203	45659309
Capn15	chr17	25959555	25965505
Capn5	chr7	98121564	98184799
Capn8	chr1	182565006	182632352
Capn9	chr8	124576110	124618731
Capns1	chr7	30186941	30195048
Caprin2	chr6	148842511	148896126
Caps2	chr10	112165675	112216555
Capza1	chr3	104822784	104864505
Capzb	chr4	139192898	139291820
Car1	chr3	14766213	14808365
Car12	chr9	66713685	66766845
Car14	chr3	95893920	95904639
Car15	chr16	17835275	17838186
Car5b	chrX	163976821	164028010
Car6	chr4	150187015	150201135
Car7	chr8	104446718	104624396
Car9	chr4	43507025	43513725
Card10	chr15	78775135	78803042
Card11	chr5	140872998	141000596
Card14	chr11	119314786	119355510
Card6	chr15	5097438	5108533
Carf	chr1	60076867	60153953
Carm1	chr9	21546893	21595970
Cars	chr7	143557229	143600090
Cars2	chr8	11514016	11550771
Casc1	chr6	145115635	145210970
Casc3	chr11	98795768	98833807
Casc4	chr2	121866969	121936207
Caskin1	chr17	24488782	24527938
Caskin2	chr11	115799351	115813592
Casp1	chr9	5298516	5307281
Casp14	chr10	78711994	78718293
Casp7	chr19	56397128	56442343
Casp9	chr4	141793611	141826003
Cass4	chr2	172393793	172433757
Cat	chr2	103453903	103485153
Catsper3	chr13	55784578	55809000
Catsper4	chr4	134211967	134227383
Catsperd	chr17	56628142	56664456
Cav1	chr6	17306334	17341328
Cbfa2t2	chr2	154436483	154539356
Cblb	chr16	52031548	52208046
Cblc	chr7	19779717	19796809
Cbll1	chr12	31484828	31499616
Cbln1	chr8	87468852	87472592
Cbln3	chr14	55878919	55884256
Cbr1	chr16	93607836	93610349
Cbs	chr17	31612622	31637205
Cbx1	chr11	96789135	96808640
Cbx4	chr11	119077570	119086237
Cbx7	chr15	79915806	79932646
Cbx8	chr11	119038435	119040913
Cc2d1a	chr8	84132827	84147753
Cc2d2a	chr5	43662378	43740970
Ccar1	chr10	62743927	62792368
Ccar2	chr14	70100144	70153791
Ccbe1	chr18	66056855	66291838
Ccbl2	chr3	142701079	142744910
Ccdc101	chr7	126649308	126672779
Ccdc102a	chr8	94902868	94918098
Ccdc103	chr11	102881243	102886731
Ccdc106	chr7	5056151	5060784
Ccdc11	chr18	74283099	74359984
Ccdc110	chr8	45934648	45944145
Ccdc112	chr18	46282150	46311928
Ccdc114	chr7	45928397	45948956
Ccdc116	chr16	17139063	17144423
Ccdc12	chr9	110656502	110711593
Ccdc122	chr14	77036771	77112204
Ccdc124	chr8	70868226	70873490
Ccdc125	chr13	100669480	100730942
Ccdc126	chr6	49319352	49341581
Ccdc127	chr13	74350316	74365783
Ccdc13	chr9	121797626	121839461
Ccdc135	chr8	95055102	95078141
Ccdc137	chr11	120458128	120467600
Ccdc142	chr6	83101515	83109932
Ccdc146	chr5	21292960	21424677
Ccdc147	chr19	47937711	48035379
Ccdc148	chr2	58821697	59018606
Ccdc149	chr5	52374650	52471543
Ccdc15	chr9	37275834	37348392
Ccdc150	chr1	54250682	54368727
Ccdc151	chr9	21989870	22002634
Ccdc152	chr15	3280626	3303526
Ccdc155	chr7	45183675	45204892
Ccdc159	chr9	21921008	21935872
Ccdc163	chr4	116708929	116715104
Ccdc166	chr15	75979871	75982285
Ccdc167	chr17	29660600	29717017
Ccdc169	chr3	55137338	55172936
Ccdc17	chr4	116557726	116600266
Ccdc170	chr10	4509871	4561111
Ccdc171	chr4	83525544	83864670
Ccdc173	chr2	69758056	69789486
Ccdc175	chr12	72085838	72185029
Ccdc176	chr12	84409067	84450950
Ccdc183	chr2	25608628	25617678
Ccdc184	chr15	98167805	98170134
Ccdc22	chrX	7558561	7605420
Ccdc24	chr4	117835257	117872470
Ccdc28a	chr10	18213684	18234981
Ccdc28b	chr4	129619273	129623908
Ccdc3	chr2	5137775	5230866
Ccdc30	chr4	119322892	119415521
Ccdc32	chr2	119017778	119029393
Ccdc34os	chr2	110017816	110050479
Ccdc38	chr10	93540631	93605245
Ccdc39	chr3	33800182	33844310
Ccdc40	chr11	119228571	119265212
Ccdc50	chr16	27388955	27452218
Ccdc51	chr9	109082495	109093363
Ccdc57	chr11	120826541	120932872
Ccdc59	chr10	105841478	105847510
Ccdc60	chr5	116125580	116288985
Ccdc62	chr5	123930688	123969895
Ccdc64	chr5	115649285	115731559
Ccdc65	chr15	98708226	98723333
Ccdc66	chr14	27428846	27508460
Ccdc68	chr18	69925558	69969484
Ccdc69	chr11	55049737	55078131
Ccdc71	chr9	108447638	108465945
Ccdc71l	chr12	32378788	32382943
Ccdc74a	chr16	17646469	17650738
Ccdc77	chr6	120324321	120444574
Ccdc78	chr17	25786579	25792394
Ccdc79	chr8	104446718	104624396
Ccdc8	chr7	16994587	16996645
Ccdc82	chr9	13246978	13292353
Ccdc83	chr7	90223877	90265432
Ccdc84	chr9	44407713	44418007
Ccdc85a	chr11	28385683	28584324
Ccdc85c	chr12	108206344	108275417
Ccdc87	chr19	4839365	4842528
Ccdc88b	chr19	6844622	6858211
Ccdc89	chr7	90426311	90428664
Ccdc9	chr7	16274041	16286795
Ccdc92	chr5	124834431	124862221
Ccdc93	chr1	121431066	121506460
Ccdc94	chr17	55952622	55967951
Ccdc96	chr5	36484587	36488171
Ccdc97	chr7	25711116	25719053
Ccin	chr4	43983503	43985533
Ccl11	chr11	82057831	82062955
Ccl17	chr8	94810452	94812036
Ccl25	chr8	4325209	4360020
Ccl5	chr11	83525778	83530518
Ccl7	chr11	82045711	82047523
Ccl9	chr11	83572916	83578636
Ccnb1ip1	chr14	50789248	50795728
Ccnc	chr4	21727700	21767211
Ccng1	chr11	40748551	40755286
Ccng2	chr5	93267572	93276231
Ccnh	chr13	85189476	85213723
Ccni	chr5	93181932	93206495
Ccnk	chr12	108179737	108203359
Ccnl1	chr3	65946150	65958225
Ccnl2	chr4	155812488	155824543
Ccno	chr13	112987801	112990778
Ccnt1	chr15	98543210	98570864
Ccr1	chr9	123962125	123968692
Ccr10	chr11	101172997	101175443
Ccr7	chr11	99144198	99155077
Ccr9	chr9	123767210	123783457
Ccs	chr19	4825365	4839322
Ccser1	chr6	61175603	62382863
Ccser2	chr14	36874935	36968764
Cct3	chr3	88297134	88321766
Cct4	chr11	22990592	23003336
Cct5	chr15	31590883	31601804
Cct6a	chr5	129787355	129846443
Cct6b	chr11	82719247	82764321
Cct8	chr16	87454984	87495869
Ccz1	chr5	143987908	144014853
Cd101	chr3	100993528	101029495
Cd151	chr7	141467361	141471481
Cd160	chr3	96798762	96829351
Cd163	chr6	124304650	124330527
Cd164l2	chr4	133220808	133224554
Cd200r1	chr16	44765735	44794977
Cd200r2	chr16	44867096	44915840
Cd200r3	chr16	44943677	44981380
Cd200r4	chr16	44820727	44839150
Cd209c	chr8	3940221	3946863
Cd27	chr6	125224211	125239934
Cd274	chr19	29367437	29388094
Cd2bp2	chr7	127191659	127196077
Cd300a	chr11	114890040	114904651
Cd300c	chr11	114956277	114960417
Cd300e	chr11	115051916	115062038
Cd300lb	chr11	114922780	114934386
Cd33	chr7	43527455	43533171
Cd34	chr1	194938820	194976959
Cd37	chr7	45233631	45239115
Cd38	chr5	43868826	43912374
Cd3eap	chr7	19345070	19359483
Cd46	chr1	195041899	195092248
Cd47	chr16	49855653	49911683
Cd5	chr19	10718142	10738974
Cd53	chr3	106758860	106790149
Cd6	chr19	10789338	10830058
Cd63	chr10	128908918	128912818
Cd68	chr11	69664212	69666170
Cd69	chr6	129267324	129275369
Cd7	chr11	121036748	121039478
Cd72	chr4	43442276	43454626
Cd80	chr16	38458932	38486932
Cd82	chr2	93419101	93469874
Cd83	chr13	43785111	43803133
Cd84	chr1	171839696	171890718
Cd93	chr2	148436650	148443535
Cdan1	chr2	120716153	120731517
Cdc123	chr2	5794293	5844960
Cdc16	chr8	13757689	13781882
Cdc26	chr4	62394588	62408623
Cdc27	chr11	104502525	104550620
Cdc37	chr9	21138540	21149906
Cdc40	chr10	40831621	40883143
Cdc42	chr4	137319695	137357759
Cdc42bpa	chr1	179961088	180196020
Cdc42ep1	chr15	78842646	78855529
Cdc42ep5	chr7	4151259	4164699
Cdc42se1	chr3	95181765	95236424
Cdc5l	chr17	45391887	45433707
Cdc73	chr1	143607498	143702684
Cdh10	chr15	18820328	19014234
Cdh15	chr8	122848373	122867397
Cdh17	chr4	11758156	11817905
Cdh19	chr1	110889194	110977372
Cdh23	chr10	60302749	60696490
Cdh24	chr14	54631991	54641364
Cdh3	chr8	106510851	106556911
Cdh6	chr15	13034199	13173639
Cdhr1	chr14	37077848	37098311
Cdhr2	chr13	54701462	54736662
Cdhr3	chr12	33033795	33092875
Cdhr5	chr7	141269084	141276786
Cdk10	chr8	123224840	123232256
Cdk11b	chr4	155624868	155649932
Cdk13	chr13	17715961	17805097
Cdk15	chr1	59256906	59352369
Cdk16	chrX	20688492	20699877
Cdk17	chr10	93160875	93241342
Cdk2	chr10	128697938	128705051
Cdk20	chr13	64432552	64439721
Cdk2ap1	chr5	124345438	124354628
Cdk3-ps	chr11	116216001	116220287
Cdk5	chr5	24418241	24423530
Cdk5r2	chr1	74855028	74857732
Cdk5rap1	chr2	154335385	154372719
Cdk9	chr2	32705781	32712784
Cdkal1	chr13	29325305	29855588
Cdkl1	chr12	69746847	69987002
Cdkl3	chr11	52004220	52084667
Cdkl5	chrX	160768012	160994681
Cdkn1b	chr6	134920400	134925525
Cdkn1c	chr7	143458338	143461050
Cdkn2aip	chr8	47709343	47713931
Cdo1	chr18	46713204	46728342
Cdpf1	chr15	85806971	85811697
Cdsn	chr17	35552127	35557180
Cdx1	chr18	61018861	61036199
Cdyl2	chr8	116568723	116732991
Ceacam16	chr7	19852002	19861299
Ceacam19	chr7	19875741	19887965
Ceacam2	chr7	25376818	25566417
Ceacam20	chr7	19965411	19991111
Cebpb	chr2	167688914	167690432
Cebpd	chr16	15887285	16146851
Cebpg	chr7	35046421	35056566
Cebpz	chr17	78916498	78937070
Cebpzos	chr17	78916498	78937070
Cecr2	chr6	120666420	120771191
Cecr5	chr6	120509493	120531299
Cecr6	chr6	120488938	120493807
Cel	chr2	28555819	28563362
Cela1	chr15	100674421	100687920
Cela3b	chr4	137421007	137430520
Celf1	chr2	90940396	91019497
Celf2	chr2	6539698	7396198
Celf3	chr3	94478294	94492198
Celf5	chr10	81459227	81482709
Celf6	chr9	59578336	59607292
Celsr1	chr15	85898757	86033777
Celsr2	chr3	108390847	108415494
Celsr3	chr9	108826319	108852969
Cend1	chr7	141426450	141429420
Cenpb	chr2	131127411	131604824
Cenpk	chr13	104205121	104249622
Cenpp	chr13	49464058	49652731
Cep104	chr4	153975560	154007225
Cep112	chr11	108425265	108860615
Cep120	chr18	53648150	53744547
Cep131	chr11	120064429	120086827
Cep350	chr1	155844963	155973255
Cep44	chr8	56531521	56550566
Cep63	chr9	102586577	102626124
Cep68	chr11	20227036	20249424
Cep72	chr13	74036494	74062285
Cep76	chr18	67617396	67641336
Cep83os	chr10	94673492	94688613
Cep85	chr4	134129857	134187085
Cep85l	chr10	53278080	53379851
Cep95	chr11	106789251	106818861
Cept1	chr3	106481985	106547761
Cer1	chr4	82881750	82885151
Cercam	chr2	29869493	29882840
Cerk	chr15	86139100	86186141
Cerkl	chr2	79255425	79428988
Cers1	chr8	70315774	70353273
Cers3	chr7	66743503	66823692
Cers4	chr8	4493404	4526079
Cers5	chr15	99735591	99772515
Ces1a	chr8	93020214	93048192
Ces1g	chr8	93302368	93337209
Ces2c	chr8	104847067	104854482
Ces2d-ps	chr8	104867423	104874082
Ces2f	chr8	104947355	104955962
[truncated: 8,101 more rows]
