# Supplementary material for: Linkages between changes in the 3D organization of the genome and transcription during myotube differentiation in vitro
Source: Skelet Muscle. 2017 Apr 5;7:5. doi: 10.1186/s13395-017-0122-1 (PMC5382473; doi:10.1186/s13395-017-0122-1)
Supplement: Supplementary file 14 — Feature enrichment for top 10% up or down regulated genes. (XLSX 21 kb) [file 13395_2017_122_MOESM14_ESM.xlsx]

## Sheet: Summary
	blasts	tubes	arac	blasts	tubes	arac
names	Enrichment Ratio (log2)	Enrichment Ratio (log2)	Enrichment Ratio (log2)	P-value (- values NOT enriched)		P-value (- values NOT enriched)
PolII-PolII	0.0447418	0.0131086	0.00550038	5.11e-08	0.00184745	0.236774
PolII-H3K4me2	0.0557453	-0.0208861	-0.0170701	5.08e-15	-1.07e-06	-0.00955328
PolII-H3K4me3	0.0512549	-0.0183028	-0.0178719	8.79e-13	-1.21e-05	-0.00646717
PolII-H3K27me3	0.0366187	0.00792852	0.00570628	5.29e-07	0.0366248	0.223394
PolII-10%down	0.135858	0.0385205	0.0295822	2.49e-09	0.00245568	0.118224
PolII-10%up	0.148755	0.0489236	0.0535593	6.57e-10	0.000357201	0.0206121
H3K4me2-H3K4me2	0.21705	0.265658	0.211557	1.96e-78	1.38e-243	3.95e-56
H3K4me2-H3K4me3	0.211832	0.252438	0.22189	2.04e-110	0	1.64e-93
H3K4me2-H3K27me3	0.110051	0.141325	0.109666	1.29e-34	1.26e-117	5.47e-27
H3K4me2-10%down	0.305833	0.336466	0.256893	1.81e-33	1.51e-100	5.51e-19
H3K4me2-10%up	0.335041	0.407006	0.331917	1.98e-36	3.09e-137	1.11e-28
H3K4me3-H3K4me3	0.195974	0.2493	0.207456	9.82e-62	2.51e-221	1.84e-56
H3K4me3-H3K27me3	0.110952	0.134771	0.111439	2.28e-34	3.25e-111	8.81e-29
H3K4me3-10%down	0.288324	0.323602	0.256293	1.58e-29	1.9e-94	2.7e-19
H3K4me3-10%up	0.324416	0.371766	0.326773	1.21e-33	4.55e-113	4.57e-28
H3K27me3-H3K27me3	0.116559	0.11963	0.101206	1.4e-17	8.86e-40	2.76e-11
H3K27me3-10%down	0.175187	0.216771	0.188829	2.35e-10	9.53e-38	5.17e-10
H3K27me3-10%up	0.198489	0.216445	0.203932	9e-12	5.01e-34	1.81e-10
10%down-10%down	0.49189	0.437314	0.372957	2.58e-07	8.64e-15	0.000481755
10%down-10%up	0.809363	0.535078	0.634195	2.1e-35	8.17e-39	6.2e-17
10%up-10%up	0.538532	0.722657	0.839991	3.03e-07	6.73e-37	1.18e-15

## Sheet: enrichments_blasts
Feature1	Feature2	Interactions(24538)	Interactions Expected	Enrichment Ratio (log2)	Enrichment logP (+values NOT enriched)	P-value (- values NOT enriched)	Total Feature 1	Total Feature 2	Feature Overlap	Feature 1 General Enrichment	Feature 2 General Enrichment	Total Interactions
mm10_GSM721286_MB_PolII_peaks_400kb.bed	mm10_GSM721286_MB_PolII_peaks_400kb.bed	9173	8771.63	0.0447418	-16.7904	5.10522e-08	29342	29342	29342	-1693.28	-1693.28	24538
mm10_GSM721286_MB_PolII_peaks_400kb.bed	mm10_GSM721290_MB_H3K4me2_peaks_400kb.bed	11092	10490.6	0.0557453	-32.9138	5.07827e-15	29342	22178	16487	-1693.28	-1280.38	24538
mm10_GSM721286_MB_PolII_peaks_400kb.bed	mm10_GSM721292_MB_H3K4me3_peaks_400kb.bed	10961	10413.4	0.0512549	-27.7598	8.79133e-13	29342	21951	16312	-1693.28	-1283.48	24538
mm10_GSM721286_MB_PolII_peaks_400kb.bed	mm10_GSM721294_MB_H3K27me3_peaks_400kb.bed	10499	10121.5	0.0366187	-14.4531	5.28555e-07	29342	19910	13227	-1693.28	-892.316	24538
mm10_GSM721286_MB_PolII_peaks_400kb.bed	top10%down_tubes_vs_blasts_400kb.	1812	1581.82	0.135858	-19.809	2.49485e-09	29342	2717	2046	-1693.28	-104.654	24538
mm10_GSM721286_MB_PolII_peaks_400kb.bed	top10%up_tubes_vs_blasts_400kb.	1645	1417.63	0.148755	-21.1438	6.56726e-10	29342	2429	1844	-1693.28	-86.4352	24538
mm10_GSM721290_MB_H3K4me2_peaks_400kb.bed	mm10_GSM721290_MB_H3K4me2_peaks_400kb.bed	6226	5011.24	0.21705	-178.928	1.96187e-78	22178	22178	22178	-1280.38	-1280.38	24538
mm10_GSM721290_MB_H3K4me2_peaks_400kb.bed	mm10_GSM721292_MB_H3K4me3_peaks_400kb.bed	8355	6760.04	0.211832	-252.573	2.03623e-110	22178	21951	17611	-1280.38	-1283.48	24538
mm10_GSM721290_MB_H3K4me2_peaks_400kb.bed	mm10_GSM721294_MB_H3K27me3_peaks_400kb.bed	8613	7715.43	0.110051	-78.0336	1.28952e-34	22178	19910	11218	-1280.38	-892.316	24538
mm10_GSM721290_MB_H3K4me2_peaks_400kb.bed	top10%down_tubes_vs_blasts_400kb.	1611	1186.52	0.305833	-75.3947	1.80507e-33	22178	2717	2014	-1280.38	-104.654	24538
mm10_GSM721290_MB_H3K4me2_peaks_400kb.bed	top10%up_tubes_vs_blasts_400kb.	1490	1065.81	0.335041	-82.212	1.97597e-36	22178	2429	1769	-1280.38	-86.4352	24538
mm10_GSM721292_MB_H3K4me3_peaks_400kb.bed	mm10_GSM721292_MB_H3K4me3_peaks_400kb.bed	5972	4909.19	0.195974	-140.476	9.82186e-62	21951	21951	21951	-1283.48	-1283.48	24538
mm10_GSM721292_MB_H3K4me3_peaks_400kb.bed	mm10_GSM721294_MB_H3K27me3_peaks_400kb.bed	8478	7587.66	0.110952	-77.4617	2.28463e-34	21951	19910	11373	-1283.48	-892.316	24538
mm10_GSM721292_MB_H3K4me3_peaks_400kb.bed	top10%down_tubes_vs_blasts_400kb.	1578	1182.74	0.288324	-66.3191	1.57755e-29	21951	2717	1787	-1283.48	-104.654	24538
mm10_GSM721292_MB_H3K4me3_peaks_400kb.bed	top10%up_tubes_vs_blasts_400kb.	1457	1053.34	0.324416	-75.7975	1.20666e-33	21951	2429	1803	-1283.48	-86.4352	24538
mm10_GSM721294_MB_H3K27me3_peaks_400kb.bed	mm10_GSM721294_MB_H3K27me3_peaks_400kb.bed	4538	4038.72	0.116559	-38.8059	1.4022e-17	19910	19910	19910	-892.316	-892.316	24538
mm10_GSM721294_MB_H3K27me3_peaks_400kb.bed	top10%down_tubes_vs_blasts_400kb.	1281	1075.14	0.175187	-22.1727	2.34709e-10	19910	2717	1632	-892.316	-104.654	24538
mm10_GSM721294_MB_H3K27me3_peaks_400kb.bed	top10%up_tubes_vs_blasts_400kb.	1176	964.283	0.198489	-25.4343	8.99529e-12	19910	2429	1441	-892.316	-86.4352	24538
top10%down_tubes_vs_blasts_400kb.	top10%down_tubes_vs_blasts_400kb.	123	75.2108	0.49189	-15.1707	2.57893e-07	2717	2717	2717	-104.654	-104.654	24538
top10%down_tubes_vs_blasts_400kb.	top10%up_tubes_vs_blasts_400kb.	299	133.097	0.809363	-79.8465	2.10427e-35	2717	2429	368	-104.654	-86.4352	24538
top10%up_tubes_vs_blasts_400kb.	top10%up_tubes_vs_blasts_400kb.	103	60.1113	0.538532	-15.0086	3.03274e-07	2429	2429	2429	-86.4352	-86.4352	24538

## Sheet: enrichments_tubes
Feature1	Feature2	Interactions(56268)	Interactions Expected	Enrichment Ratio (log2)	Enrichment logP (+values NOT enriched)	P-value (- values NOT enriched)	Total Feature 1	Total Feature 2	Feature Overlap	Feature 1 General Enrichment	Feature 2 General Enrichment	Total Interactions
mm10_GSM721287_MT_PolII_peaks_400kb.bed	mm10_GSM721287_MT_PolII_peaks_400kb.bed	26413	26069	0.0131086	-6.29395	0.00184745	76599	76599	76599	-2348.24	-2348.24	56268
mm10_GSM721287_MT_PolII_peaks_400kb.bed	mm10_GSM721291_MT_H3K4me2_peaks_400kb.bed	26643	27205.3	-0.0208861	13.7524	-1.0651e-06	76599	48528	36211	-2348.24	-1323.24	56268
mm10_GSM721287_MT_PolII_peaks_400kb.bed	mm10_GSM721293_MT_H3K4me3_peaks_400kb.bed	27124	27625	-0.0183028	11.3184	-1.21468e-05	76599	49362	36668	-2348.24	-1293.93	56268
mm10_GSM721287_MT_PolII_peaks_400kb.bed	mm10_GSM721295_MT_H3K27me3_peaks_400kb.bed	26934	26721.3	0.00792852	-3.30703	0.0366248	76599	45616	31210	-2348.24	-979.273	56268
mm10_GSM721287_MT_PolII_peaks_400kb.bed	top10%down_tubes_vs_blasts_400kb.	4956	4768.72	0.0385205	-6.00935	0.00245568	76599	7173	5058	-2348.24	-104.944	56268
mm10_GSM721287_MT_PolII_peaks_400kb.bed	top10%up_tubes_vs_blasts_400kb.	4501	4286.09	0.0489236	-7.93721	0.000357201	76599	6469	5134	-2348.24	-92.5482	56268
mm10_GSM721291_MT_H3K4me2_peaks_400kb.bed	mm10_GSM721291_MT_H3K4me2_peaks_400kb.bed	13647	10463.2	0.265658	-559.208	1.37726e-243	48528	48528	48528	-1323.24	-1323.24	56268
mm10_GSM721291_MT_H3K4me2_peaks_400kb.bed	mm10_GSM721293_MT_H3K4me3_peaks_400kb.bed	18952	14723.9	0.252438	-783.388	0	48528	49362	38431	-1323.24	-1293.93	56268
mm10_GSM721291_MT_H3K4me2_peaks_400kb.bed	mm10_GSM721295_MT_H3K27me3_peaks_400kb.bed	19178	16650.5	0.141325	-269.17	1.26207e-117	48528	45616	26072	-1323.24	-979.273	56268
mm10_GSM721291_MT_H3K4me2_peaks_400kb.bed	top10%down_tubes_vs_blasts_400kb.	4186	2990.02	0.336466	-229.844	1.5133e-100	48528	7173	4818	-1323.24	-104.944	56268
mm10_GSM721291_MT_H3K4me2_peaks_400kb.bed	top10%up_tubes_vs_blasts_400kb.	4036	2686.52	0.407006	-314.326	3.09034e-137	48528	6469	4816	-1323.24	-92.5482	56268
mm10_GSM721293_MT_H3K4me3_peaks_400kb.bed	mm10_GSM721293_MT_H3K4me3_peaks_400kb.bed	13891	10825.9	0.2493	-507.95	2.51261e-221	49362	49362	49362	-1293.93	-1293.93	56268
mm10_GSM721293_MT_H3K4me3_peaks_400kb.bed	mm10_GSM721295_MT_H3K27me3_peaks_400kb.bed	19626	17151.5	0.134771	-254.409	3.24841e-111	49362	45616	25359	-1293.93	-979.273	56268
mm10_GSM721293_MT_H3K4me3_peaks_400kb.bed	top10%down_tubes_vs_blasts_400kb.	4223	3055.5	0.323602	-215.802	1.89911e-94	49362	7173	4521	-1293.93	-104.944	56268
mm10_GSM721293_MT_H3K4me3_peaks_400kb.bed	top10%up_tubes_vs_blasts_400kb.	3929	2709.11	0.371766	-258.677	4.55211e-113	49362	6469	5376	-1293.93	-92.5482	56268
mm10_GSM721295_MT_H3K27me3_peaks_400kb.bed	mm10_GSM721295_MT_H3K27me3_peaks_400kb.bed	10420	9245.13	0.11963	-89.9215	8.86286e-40	45616	45616	45616	-979.273	-979.273	56268
mm10_GSM721295_MT_H3K27me3_peaks_400kb.bed	top10%down_tubes_vs_blasts_400kb.	3536	2846.89	0.216771	-85.2442	9.52605e-38	45616	7173	3695	-979.273	-104.944	56268
mm10_GSM721295_MT_H3K27me3_peaks_400kb.bed	top10%up_tubes_vs_blasts_400kb.	3195	2573.18	0.216445	-76.6757	5.01375e-34	45616	6469	3321	-979.273	-92.5482	56268
top10%down_tubes_vs_blasts_400kb.	top10%down_tubes_vs_blasts_400kb.	354	228.602	0.437314	-32.3824	8.63936e-15	7173	7173	7173	-104.944	-104.944	56268
top10%down_tubes_vs_blasts_400kb.	top10%up_tubes_vs_blasts_400kb.	693	405.837	0.535078	-87.7	8.17319e-39	7173	6469	1209	-104.944	-92.5482	56268
top10%up_tubes_vs_blasts_400kb.	top10%up_tubes_vs_blasts_400kb.	383	185.931	0.722657	-83.289	6.73065e-37	6469	6469	6469	-92.5482	-92.5482	56268

## Sheet: enrichments_arac
Feature1	Feature2	Interactions(19433)	Interactions Expected	Enrichment Ratio (log2)	Enrichment logP (+values NOT enriched)	P-value (- values NOT enriched)	Total Feature 1	Total Feature 2	Feature Overlap	Feature 1 General Enrichment	Feature 2 General Enrichment	Total Interactions
mm10_GSM721287_MT_PolII_peaks_400kb.bed	mm10_GSM721287_MT_PolII_peaks_400kb.bed	9181	9130.64	0.00550038	-1.44065	0.236774	26641	26641	26641	-1848.82	-1848.82	19433
mm10_GSM721287_MT_PolII_peaks_400kb.bed	mm10_GSM721291_MT_H3K4me2_peaks_400kb.bed	9516	9679.83	-0.0170701	4.65087	-0.00955328	26641	17177	12759	-1848.82	-1114.84	19433
mm10_GSM721287_MT_PolII_peaks_400kb.bed	mm10_GSM721293_MT_H3K4me3_peaks_400kb.bed	9635	9808.74	-0.0178719	5.04102	-0.00646717	26641	17507	13052	-1848.82	-1112.04	19433
mm10_GSM721287_MT_PolII_peaks_400kb.bed	mm10_GSM721295_MT_H3K27me3_peaks_400kb.bed	9400	9346.51	0.00570627	-1.49882	0.223394	26641	15894	10970	-1848.82	-784.205	19433
mm10_GSM721287_MT_PolII_peaks_400kb.bed	top10%down_tubes_vs_blasts_400kb.	1518	1473.75	0.0295822	-2.13518	0.118224	26641	2195	1548	-1848.82	-88.3155	19433
mm10_GSM721287_MT_PolII_peaks_400kb.bed	top10%up_tubes_vs_blasts_400kb.	1390	1317.51	0.0535593	-3.88188	0.0206121	26641	1973	1647	-1848.82	-81.3531	19433
mm10_GSM721291_MT_H3K4me2_peaks_400kb.bed	mm10_GSM721291_MT_H3K4me2_peaks_400kb.bed	4690	3795.73	0.211557	-127.572	3.94564e-56	17177	17177	17177	-1114.84	-1114.84	19433
mm10_GSM721291_MT_H3K4me2_peaks_400kb.bed	mm10_GSM721293_MT_H3K4me3_peaks_400kb.bed	6508	5212.93	0.22189	-213.646	1.63915e-93	17177	17507	14008	-1114.84	-1112.04	19433
mm10_GSM721291_MT_H3K4me2_peaks_400kb.bed	mm10_GSM721295_MT_H3K27me3_peaks_400kb.bed	6703	6006.78	0.109666	-60.4705	5.47021e-27	17177	15894	8894	-1114.84	-784.205	19433
mm10_GSM721291_MT_H3K4me2_peaks_400kb.bed	top10%down_tubes_vs_blasts_400kb.	1218	942.063	0.256893	-42.0434	5.50507e-19	17177	2195	1476	-1114.84	-88.3155	19433
mm10_GSM721291_MT_H3K4me2_peaks_400kb.bed	top10%up_tubes_vs_blasts_400kb.	1176	843.835	0.331917	-64.3649	1.11345e-28	17177	1973	1479	-1114.84	-81.3531	19433
mm10_GSM721293_MT_H3K4me3_peaks_400kb.bed	mm10_GSM721293_MT_H3K4me3_peaks_400kb.bed	4852	3942.97	0.207456	-128.335	1.84005e-56	17507	17507	17507	-1112.04	-1112.04	19433
mm10_GSM721293_MT_H3K4me3_peaks_400kb.bed	mm10_GSM721295_MT_H3K27me3_peaks_400kb.bed	6878	6152.69	0.111439	-64.5989	8.81142e-29	17507	15894	8846	-1112.04	-784.205	19433
mm10_GSM721293_MT_H3K4me3_peaks_400kb.bed	top10%down_tubes_vs_blasts_400kb.	1244	962.75	0.256293	-42.7554	2.70139e-19	17507	2195	1421	-1112.04	-88.3155	19433
mm10_GSM721293_MT_H3K4me3_peaks_400kb.bed	top10%up_tubes_vs_blasts_400kb.	1183	853.235	0.326773	-62.9524	4.57227e-28	17507	1973	1661	-1112.04	-81.3531	19433
mm10_GSM721295_MT_H3K27me3_peaks_400kb.bed	mm10_GSM721295_MT_H3K27me3_peaks_400kb.bed	3596	3249.87	0.101206	-24.3121	2.76306e-11	15894	15894	15894	-784.205	-784.205	19433
mm10_GSM721295_MT_H3K27me3_peaks_400kb.bed	top10%down_tubes_vs_blasts_400kb.	1062	879.26	0.188829	-21.3835	5.16706e-10	15894	2195	1195	-784.205	-88.3155	19433
mm10_GSM721295_MT_H3K27me3_peaks_400kb.bed	top10%up_tubes_vs_blasts_400kb.	970	791.052	0.203932	-22.4336	1.80812e-10	15894	1973	1108	-784.205	-81.3531	19433
top10%down_tubes_vs_blasts_400kb.	top10%down_tubes_vs_blasts_400kb.	90	61.9825	0.372957	-7.63807	0.000481755	2195	2195	2195	-88.3155	-88.3155	19433
top10%down_tubes_vs_blasts_400kb.	top10%up_tubes_vs_blasts_400kb.	208	110.315	0.634195	-37.3189	6.20321e-17	2195	1973	294	-88.3155	-81.3531	19433
top10%up_tubes_vs_blasts_400kb.	top10%up_tubes_vs_blasts_400kb.	116	50.0788	0.839991	-34.372	1.18151e-15	1973	1973	1973	-81.3531	-81.3531	19433
